# Supplementary material for: EGFR activation disrupts immunotherapy response via SHP2-mediated suppression of tumor-intrinsic response to IFN-γ
Source: J Clin Invest. 2026 Jan 15;136(5):e194377. doi: 10.1172/JCI194377 (PMC12948428; doi:10.1172/JCI194377)
Supplement: Supplemental tables 1-7 [file jci-136-194377-s012.xlsx]

## Sheet: Supple. Table 1
Supplemental Table 1. Interested genes identified in DEG clustering analyses of three mice tumor models, related to figure 1K-1N
Models	ASB-XIV	B16F10	MC38		Models	Mouse-ortholog hallmark Gene set	Gene_count	Fraction Mapped to Hallmark gene sets (%)
	A430093F15Rik	Acaa1a	Gba		MC38	Mtorc1 signaling	7	1.79949
	Il1r2	Por	Abhd16a		MC38	Uv response up	11	2.82776
	Tarm1	Glb1	Amz1		B16F10	Uv response up	25	1.70999
	F10	Scarf1	Bcl2a1d		B16F10	Myogenesis	26	1.77839
	Fpr2	Atg7	Bcl2a1b		ASB-XIV	Epithelial mesenchymal transition	10	1.63666
	Stx1b	Chst10	Bcl2a1a		ASB-XIV	Apical junction	12	1.96399
	Ifit1	Dok1	Atp6v0b		ASB-XIV	Coagulation	13	2.12766
	Ifit3	Ccm2	Lpxn		ASB-XIV	Hypoxia	13	2.12766
	Cmpk2	Atp13a1	Cln3		ASB-XIV	p53 pathway	17	2.78232
	Dcstamp	Ubb-ps	Dennd1c		ASB-XIV	Kras signaling up	20	3.27332
	Usp18	Ubb	Arhgap4		ASB-XIV	Apoptosis	22	3.60065
	Rtp4	Aup1	Bin2		ASB-XIV	Il6 jak stat3 signaling	24	3.92799
	Ifih1	Nr2f6	Pik3r6		ASB-XIV	Il2 stat5 signaling	26	4.25532
	Socs3	Apoe	Cish		ASB-XIV	Complement	31	5.07365
	Tgm2	Grcc10	Cd7		ASB-XIV	Interferon alpha response	41	6.71031
	4930430E12Rik	Mvb12a	Cxcr3		ASB-XIV	Inflammatory response	41	6.71031
	Rnf19b	Vamp8	Lrmp		ASB-XIV	Tnfa signaling via nfkb	45	7.36498
	Srgn	Arpc4	Slc66a2		ASB-XIV	Allograft rejection	53	8.6743
	Ly75	Mogat1	Adora2a		ASB-XIV	Interferon gamma response	73	11.9476
	Isg15	Hhatl	Plcb2		B16F10	Allograft rejection	97	6.63475
	Atp6v0d2	Ephx1	Pik3cd		B16F10	Interferon gamma response	137	9.37073
	Ifit3b	Dhrs11	Myo1g		B16F10	Kras signaling up	37	2.53078
	Ifi44	Atp6v1b2	1500011B03Rik		B16F10	Complement	49	3.35157
	Apol10b	Tcirg1	Parvg		B16F10	Interferon alpha response	71	4.85636
	Gbp11	Tnip1	Rasal3		B16F10	Inflammatory response	68	4.65116
	Cd274	Trpv2	Rinl		B16F10	Il6 jak stat3 signaling	41	2.80438
	Irf1	Spsb2	Unc13d		B16F10	Tnfa signaling via nfkb	35	2.39398
	Ifng	Pitpnm1	Alas1		B16F10	Il2 stat5 signaling	58	3.96717
	Slfn8	Fam129a	Fcrlb		B16F10	Apical junction	30	2.05198
	Gm5970	Ppp1r18	Pim1		B16F10	Apoptosis	36	2.46238
	Cxcl10	Tspo	Il7r		B16F10	p53 pathway	27	1.84679
	Iigp1	Ecm1	Osm		B16F10	Epithelial mesenchymal transition	30	2.05198
	Gbp3	Capg	Trafd1		MC38	Allograft rejection	35	8.99743
	Gm12250	Zyx	Cd72		MC38	Complement	20	5.14139
	Gm4951	Zfp703	H2-Q5		MC38	Interferon gamma response	43	11.054
	Ube2l6	Grina	H2-Q6		MC38	Kras signaling up	19	4.88432
	Socs1	Prr13	H2-Q7		MC38	Apoptosis	8	2.05656
	Gm8979	Bglap2	Cd52		MC38	p53 pathway	8	2.05656
	Gbp5	Pqlc3	Il2rg		MC38	Inflammatory response	31	7.96915
	Slamf8	Ccl3	Ms4a7		MC38	Il2 stat5 signaling	19	4.88432
	Serpina3g	Prdx5	Gm5431		MC38	Interferon alpha response	24	6.16967
	Batf2	Fxyd5	Slamf7		MC38	Hypoxia	10	2.57069
	Irgm1	Ccl4	AW112010		MC38	Tnfa signaling via nfkb	16	4.11311
	Ifi47	Glipr2	Cd274		MC38	Il6 jak stat3 signaling	18	4.62725
	Zbp1	Csf3r	Slamf8		MC38	Coagulation	7	1.79949
	Stat1	Acod1	Hrh2
	Irgm2	Pglyrp1	Cdkn1a
	9130208D14Rik	Ankrd33b	Hk3
	Gvin1	Cxcl13	Ptk2b
	Gm4070	Prkg2	Cd4
	Ido2	Lgals3	Ltb
	Ido1	Gzmf	C3
	Gm4841	Tent5c	Apol7c
	Ly6a	Ncf2	Cd6
	F830016B08Rik	Fam117a	Lck
	Apol7e	Rhog	Cd5
	Apol7b	Mrps18a	Cd2
	Gm5424	Elovl1	Hcst
	Slc15a3	Rgs10	Mmp25
	Gm8989	Dusp28	Dnase1l3
	Parp10	Slc9a3r1	Ifi208
	Psme1	St6galnac4	Mcoln2
	Gsap	Icam2	Slamf6
	Unc13d	Gdf15	Mag
	Il1rn	Ifi27	Rab37
	Prdm1	C4b	Tspyl3
	Slc7a2	Bglap	Dbnl
	Il7r	Lgals9	Idnk
	Cysltr2	H2bc4	H2-DMb1
	Tnfaip3	Tcp11x2	H2-DMa
	Nfkbie	Syt7	Cd74
	Tifa	Rgl1	H2-Aa
	Csf1	Mfsd12	H2-Ab1
	Bst2	Tmcc3	H2-Eb1
	Tapbpl	Itgb3	Sting1
	Irf9	H2-T10	Syngr2
	Oasl2	Isg15	Gm8221
	Parp14	Cxcl10	Cst3
	Xaf1	Pmp22	Ly6c2
	Dtx3l	Rab5c	Scimp
	Tapbp	H2-T22	Foxp3
	Stat2	Ube2l6	Tnfrsf4
	Parp9	Ifi211	Tnfrsf18
	Lilra5	Ifi204	Mmp12
	Il18bp	Ifitm3	F7
	Hk3	Oas1a	Tmem26
	Fcgr4	Oas1g	Gapt
	Snx10	Stx11	Ramp3
	Gna13	Mras	Pdcd1lg2
	Gm6344	B2m	Clec7a
	Il15ra	Psme2	Atp6v0d2
	Grap2	Bst2	Msx3
	Itga8	Tap1	Ccr7
	Gm36043	Tapbp	Ccl11
	Ass1	Oas1b	Tubb2a
	Ly6i	Rsad2	Arhgap27
	Gbp10	Ddx60	Scamp2
	Serpina3f	Parp10	Wdfy4
	Cxcl11	Ddx58	Col1a1
	Tnf	Mx1	Igsf10
	Apol6	Pxk	Il3ra
	Igtp	Usp18	Ptpn18
	Tgtp2	Tor3a	Ckb
	Tgtp1	Rnf114	Ncf2
	Gm12185	Oasl2	Csf1r
	Ubd	Ifit3	P2ry6
	Gm43302	Ifit3b	Cyp4f18
	Cxcl9	Rtp4	Pld4
	Gbp2	Xaf1	Tifab
	Gbp4	Batf2	C130050O18Rik
	Gbp6	Apol9b	Ucp2
	Gm17334	Apol9a	Vsir
	Olfr56	Efemp1	Adgre5
	Plekhs1	Dpt	Galnt10
	Gm43511	Wnt2	Tmem104
	Ifi35	Lbp	Plcg2
	Herc6	Tpsb2	Rps6ka1
	Traf1	Abca9	Azin2
	Gm37691	Col14a1	Lpar5
	Rel	Flrt2	Efhd2
	Cd68	Il6ra	Kcnk13
	Cndp2	Atp10a	Aldoc
	Itgb2	Sfrp4	Lpcat2
	Podnl1	AI467606	Pld3
	Wdr95	Setbp1	Man2b1
	Trbv16	Cdkn1c	Ctsa
	Insrr	Eln	Lgals3bp
	Spib	Pi16	Shisa5
	C1s1	Ogn	Dok1
	C3	Chp2	Tarm1
	Scube3	Col6a6	Loxl3
	BC023105	B3galnt1	Hlx
	Rnaset2a	Cxcl14	Rhog
	Gm12216	Mcpt4	Slamf9
	4933412E12Rik	Hpgd	Anpep
	Creg2	Igf1	Plxdc1
	Mylk	Sfrp1	Gaa
	Ebi3	Ago4	Fn1
	Fpr1	Lipe	Litaf
	Lipa	H2-Ob	Nos2
	Lgmn	Evi2	Rftn1
	Pld3	Cd300ld3	Wnt2b
	Ifi207	Dpp4	Naglu
	Bst1	Cd300ld4	Fth1
	P2rx4	Siglec1	Grina
	Inpp5j	Ccl8	Pltp
	Sirpb1b	Phf11a	Ninj1
	Camk4	Ifi208	Prdx5
	Gm6637	Dact1	Mocos
	Trgc2	Apba1	Atp6v0c
	Atp8b4	Pced1b	Atp6v0c-ps2
	Il12rb2	Cyp2e1	Slc35f6
	Sema4d	Cyp2f2	Abhd12
	Ptprcap	Ntrk2	Tgm2
	Hook1	Clic5	Tmem140
	Ipcef1	Smpx	Cnpy3
	Rab19	Actn3	Tmem229b
	Sh2d2a	Mybpc2	Zmynd15
	Stat4	Eef1a2	Fcgr4
	Mmp25	Myom2	Ly6i
	Cd7	Acta1	Aif1
	Gm19585	Clec3b	Ebi3
	Klrk1	C7	Slc15a3
	Skap1	Pcolce2	Pnpla7
	Septin1	Car3	Cd40
	Il18r1	Clec10a	Tnfrsf1a
	Fam169b	Gas6	Cxcl16
	Evl	Inpp5j	Ctsz
	C1rb	Apod	Trpv2
	Gpr18	Sypl2	Selplg
	Stap1	Mylpf	Laptm5
	Cst7	Tnnc2	Ifnar2
	Il2rb	Ldb3	Fcer1g
	Cd69	Tnni2	Cyba
	Satb1	Casq1	Crlf2
	Rab11fip4	Pvalb	Glrx
	Cd247	Ckm	Irf8
	Arnt2	Atp2a1	Il1rn
	Dennd2d	Selenow	Csrnp1
	AI504432	Kcnk13	Mmp13
	Gpr174	Npc2	Hcar2
	Plaat3	Cst3	Mefv
	2010016I18Rik	Sh3bgrl3	Smpd5
	Cxcr6	Ucp2	Socs3
	Nkg7	Shisa5	Rab20
	Trbc2	Glrx	Ppm1j
	Trac	Dnase1l1	Clec11a
	Cd3e	Slc15a3	Cacna1g
	Ubash3a	Gm15925	Megf6
	Itk	Pstpip1	Ecrg4
	Themis	Basp1	Slc16a3
	Map4k2	Serinc3	Furin
	Ltb	Tnfrsf21	Basp1
	Ctsw	Smagp	Ccl4
	Cd8b1	Fbxo6	Trdc
	Cd8a	Mag	Tnfrsf1b
	Cd226	Pltp	Tlr9
	Cd27	Tnfsf12	Rasgef1b
	Lck	Sod3	Hvcn1
	Ms4a4b	Dhrs3	Il4ra
	5430437J10Rik	Mmp19	Gns
	Mcoln2	Cd38	Gbgt1
	Arhgap27os3	Il4ra	Mafb
	Uba7	Alox5ap	Trem2
	Dock10	Pla2g7	Sdc3
	Lax1	Tagln2	Icam1
	Plxnc1	Ugt1a7c	Adamts2
	Ppp1r16b	Pim1	Abcc3
	Il27ra	Cd300lf	Slc43a2
	Fcho1	Socs3	Arl5c
	Tbc1d10c	Ier5	Gm10134
	Gimap8	Wfdc17	C5ar1
	AU020206	Cytip	Slc7a8
	Gimap4	Tgfbi	Fcgr1
	Ptger4	Itgam	Lcp2
	Tox	Lgmn	Pik3ap1
	Faah	Fam107b	Sema4d
	Rgs8	Cd37	Slc37a2
	Gm4759	Tgfb1	Creg1
	Tnfrsf18	Scn1b	C3ar1
	Ifi213	Tpst2	Tlr2
	Sectm1a	Rab20	Ctsc
	Trbc1	Gpsm3	Itgb2
	Cd6	Itm2c	Tbc1d9
	Slc2a6	Emp3	Prex1
	Clec7a	Tmem205	Itga9
	Fgl2	Ehbp1l1	Ticam2
	Pdcd1	Capn5	Cybb
	Gm5431	Ubl7	Mpeg1
	Ifit2	H2-Oa	Aoah
	Mx1	Syngr2	Pid1
	Ocstamp	Bak1	Bst1
	Nuak2	Rab8a	Abca1
	Lgals3bp	Flot2	Rab32
	Ifi203	Mon1a	Calhm6
	Cd4	Mapkapk3	Ctss
	Icos	Leprotl1	Entpd1
	Sh2d1a	Fam83f	Nectin4
	Fasl	Gltp	Tnfsf13
	Slamf7	Abcd1	AI467606
	Cd2	Cmtm7	Pygl
	Lat	Gpx1	Abcg1
	Gzmk	Orai3	Pigz
	Ikzf3	Mgll	Zfp467
	Pglyrp2	Kcnj13	Atp13a2
	Gimap3	Ctsd	Dpep2
	Cd3d	Reep5	Nfam1
	Bcl11b	Abhd12	Ncf1
	Cd5	Pld3	Ptpro
	Mpeg1	Bscl2	Sirpb1a
	H2-Q7	Laptm4a	Clec4a1
	H2-Q6	Gpr35	Hck
	Cyfip2	Parp3	Dapk1
	Cd74	Gm20634	Fgr
	H2-Aa	Suox	Csf2rb2
	H2-Ab1	Vamp5	Csf2rb
	H2-Eb1	Cln8	Gm5150
	Itgal	Ccl22	Tmem221
	Rasal3	Gpr183	Neurl3
	Gpr31b	Cish	Acvrl1
	Zc3h12d	Colgalt1	Scarf1
	Cd72	Cln3	Alox5ap
	Cd83	Ctso	Sirpb1c
	Creg1	Atp8a1	Zdhhc14
	C1ra	Nagk	Ppt2
	Asap3	Aig1	Slc11a1
	Lag3	Mob3a	Ctsd
	Zap70	Egr2	A530064D06Rik
	Cd200r4	Kcnj10	Ctsb
	AW112010	C130026I21Rik	AB124611
	Cd3g	Skap1	Tnfrsf21
	Dram1	Ctsw	Fabp5
	P2ry14	Slamf6	Tmem86a
	Cd53	S1pr4	Spi1
	Pik3ap1	Thbs4	Lrrc25
	Cybb	Gpr31c	Snx20
	Ctss	Hsh2d	Pilra
	Ctsc	Clec11a	Tnfaip8l2
	Klra2	Rnf150	Pdlim4
	Ccr5	Ccn3	Fcgr3
	Cxcl16	Cilp	Cd68
	Cd86	Lyz1	Unc93b1
	Gm18852	Tbc1d10c	Cd300c2
	Gm18853	Gpr31b	Tyrobp
	Gm8995	Il2ra	Psap
	Gm15931	Ptprcap	Sirpb1b
	Phf11b	Gpr68	Creld1
	Ifi206	Itgae	Rasa4
	9330175E14Rik	Hivep3	Pycard
	Gbp7	Flt3	Scn1b
	Gbp8	Lyl1	Scamp5
	Gbp9	Col8a1	Plpp7
	Trafd1	Trim12a	Ampd3
	Tnfsf10	9930111J21Rik1	Ms4a6d
	Rab43	Uty	Lgmn
	Tlr12	Myh10	Plagl1
	Apol7c	Cd300ld	Pi16
	Gpr155	Gja5	Lrrc17
	Gm8369	Gimap8	Mmp23
	Cbx7	Wnt9a	Cd37
	Cd300e	Rasl11b	Slc44a2
	Gimap1os	P4ha3	Ripk3
	H2-K2	Spon1	Eng
	Klrb1b	Tmem98	Apobec1
	Gzmb	Mrc2	Adora3
	Amz1	Twist1	Ikbke
	H2-T23	Galnt10	Fgd2
	Psmb9	Dgka	Rasgrp4
	Tap1	Abcd2	Arrb2
	Il12rb1	Igfbp5	Clec4a3
	Parp11	Satb1	Col6a5
	Lsr	Aim2	Idua
	Ly6c1	Rnf122	Slfn1
	Dnaaf3	Tmem154	Slfn2
	AC167036	Sh3bp5	Lst1
	Tnip3	Cybc1	Milr1
	AC147806	Casp4	Il10ra
	Sp140	Clec2d	Ptpn6
	Sdc3	Cryzl2	Cfp
	Cyp4v3	Cpa3	Gpr132
	C130026I21Rik	Atp1b3	Gmfg
	A530032D15Rik	Kctd12	Trpm2
	Casp12	4930430E12Rik	Themis2
	Gm7609	Nipsnap3b	Sema4a
	Tmem26	Tnfrsf13b	Zfp36
	Tbx21	Themis	Batf
	Zmynd15	Sirpb1b	Btg2
	H2-Q5	Gm12216	B430306N03Rik
	Lrch1	Marco	Rtl5
	Tigit	Il7	Rab3il1
	9930111J21Rik2	Gm19585	Cebpa
	9930111J21Rik1	Zfyve28	Trf
	H2-M2	Hgf	Gpr146
	Serpina3i	Gk	Mcam
	Idnk	Atp8b4	B3gnt8
	Ctla4	Klf8	Prkcd
	Ccl5	Jade2	Dok2
	Tent5c	Slc25a28	Snx8
	Klri1	Il18r1	Gna15
	Cflar	Card9	Gm2a
	Adamdec1	Bcl11b	Plbd1
	Birc3	Gpr171	C1qb
	Vwa5a	Trim25	C1qc
	Mndal	Rnf180	C1qa
	Ifi211	Asah1	Bscl2
	Ifi204	Dhrs7	Col15a1
	Aph1c	Rgs2	Aldh1b1
	Bcl3	Kdm5d	Irf9
	Idua	Serpinb6b	Apol9b
	Scly	Cept1	Tapbp
	Klf3	H2-Q1	Plod3
	Ccdc141	H2-K1	Ifitm3
	Styk1	H2-D1	Oasl1
	Ptpn13	Tap2	Trex1
	Egfr	Psmb9	Ly6e
	Akr1b10	Psmb8	Ube2l6
	Arel1	C1ra	Prr13
	Itga1	Lgals3bp	Psme1
	Il6st	Ifi35	Psmb10
	Susd6	Psmb10	Rnf31
	Tmem140	Psme1	Apol9a
	Mmp9	Il17rc	Bst2
	Rnf31	Myo1e	Oasl2
	Clcn7	Psme2b	Rtp4
	Tnfaip2	Casp7	Irf1
	Jak2	Ptpre	Psmb8
	Hexb	Rnf135	Parp10
	Cd47	4933412E12Rik	H2-D1
	Ifi205	Serpinb9	H2-Q1
	Havcr2	Irgm2	Tvp23a
	Litaf	Casp1	Ifi47
	Hpse	Traf3ip3	H2-T23
	Rsrp1	Vwa5a	Psmb9
	Npc2	Gmip	Rnf114
	Stat3	Apobec3	H2-K1
	Gm17017	Samhd1	Ttc39c
	Fabp5	Tagap	Uba7
	Shank1	Sp110	Psme2
	Gm35551	Tmem229b	Gbp5
	Clu	H2-M3	Irgm1
	Mylip	BC023105	Gm12250
	Phf1	Nod1	Gbp2
	Col11a2	Tnfsf10	Cxcl10
	Plekha6	Dock8	Stat1
	AW011738	Sp140	Zbp1
	Prl2c3	Prkcd	Tap2
	Cblb	Irf2	H2-T22
	Ccr4	Gbp5	Tap1
	Isl1	Ciita	Batf2
	Gm16685	Gm12250
	Fdx2	Igtp
	Pde1b	Tapbpl
	Gldn	Irgm1
	Gaa	Tgtp2
	Slc37a1	Tgtp1
	Syt17	Gbp2
	Gabbr1	Irf1
	Dtx3	Ifi47
	Twist1	Stk26
	Vill	Apol7e
	Rasgef1a	Gm12185
	Gm13230	Gm4841
	Ikbkg	Gatm
	Smim1	Keap1
	Ccl24	Nub1
	Foxf1	M6pr
	Samd5	Olfr56
	Mgat4a	Bid
	Acsl4	Lap3
	Slc39a4	Stat1
	Mcc	Parp11
	A930007I19Rik	Parp12
	Ctsz	Herc6
	Rnf114	Trim21
	Chpt1	Gm4951
	Mapk9	Iigp1
	Tmtc1	Casp12
	Enpp2	Cxcl9
	Scara5	Parp9
	Fap	Gbp3
	Cttnbp2	Wdfy4
	Smarcd3	Arl5c
	Tnfrsf11b	Psd4
	Dcun1d4	Rinl
	Boc	Elmo1
	Col24a1	Dennd1c
	Ncald	Il16
	Setbp1	H2-Q5
	Trim44	Nlrp1b
	Sema3f	Tnfrsf18
	Numbl	Trpm2
	Zfp354c	AC167036
	Mib2	Rasgrp1
	Kif21b	BC035044
	Sik1	Pik3cg
	Dyrk2	A530040E14Rik
	Gpsm3	Tifab
	Ralgds	Csf2rb
	Spn	Nedd9
	Gm16118	Csf2rb2
	Egr2	Lyz2
	Cd28	Fgd3
	B2m	Sorl1
	Rab20	Hhex
	Ifitm3	Arhgap25
	Phactr1	Blnk
	Masp1	Gimap1
	Gypc	Cebpa
	Dpt	Crlf2
	Gpr153	Naip2
	Ext1	Cyp4v3
	Rcn1	Vcam1
	Casp1	Trem2
	Eif4e3	Abcc3
	Ppp1r16a	Hsd3b7
	Apobec3	Mvp
	Map2	Psap
	Sertad4	Lck
	Lrpap1	Arrb2
	Crot	Pparg
	Tnip2	Slc28a2
	Chpf2	Slamf9
	Akap9	Cd247
	Nub1	Cd200r4
	Snx18	Nr1h3
	Tmem214	Snx20
	Krit1	Slfn2
	Zfp513	Dram1
	Rnaset2b	Gm14548
	Plcb4	Fpr2
	Scarb2	Fpr1
	Dgka	AB124611
	Ly6e	Gm15922
	Arap1	Lrrc25
	Slc35f6	Mcub
	Axl	Lpxn
	Trim8	Cyp4f18
	Fam107b	Fcer1g
	Tmed3	C1qb
	Psme2b	C1qc
	Arsj	C1qa
	E230013L22Rik	Tyrobp
	Igsf10	Cd300c2
	Gdf3	Glipr1
	Il11	Gm15448
	Mapkapk3	Trbc1
	Pfkfb4	Tspan32
	Trib1	Carmil2
	Copz2	Cd2
	Fosl2	Trac
	Naglu	Lrmp
	Nr1h2	Klrb1b
	Bach1	Cd3e
	Fbxl5	Fut7
	Gpr108	Cxcr6
	Plcd1	Ubash3a
	Rgmb	H2-DMb1
	Wipi1	Il18bp
	Gm44275	H2-DMa
	Serinc5	H2-Aa
	Arsa	Il12rb1
	Adcy6	Cd74
	Dmtf1	Smim24
	2510009E07Rik	Ly9
	Rgl3	Parvg
	Tanc2	Tbxas1
	Utrn	Ctsc
	Kmt2c	Lair1
	Kctd11	Lyn
	Hivep2	Sla
	G730013B05Rik	Ptprc
	Syde2	Btk
	Bid	Plaat3
	Itgb5	Cd200r1
	Rgs16	Tlr2
	Relb	Ms4a6c
	Csf3r	Fgr
	Slfn4	Il2rg
	Lilrb4a	Cxcl16
	Cd300lf	Coro1a
	Pfkfb3	Fes
	Gsdmd	Tnfrsf4
	Acvrl1	Pilrb2
	Dennd6b	Bin2
	Acod1	Ms4a4b
	Ccl4	Itk
	Clec4e	Cd226
	Ccl3	Klrc1
	Lilr4b	Tbx21
	Il1b	Ppfia4
	Cotl1	Ly6c2
	Rasgef1b	Gm15931
	Zeb2	Neurl3
	Serf2	Ctss
	Cd14	Mpeg1
	Clec4d	Was
	Il1a	Hcls1
	Adam8	Cybb
	Gpr137b-ps	Ly86
	Stx11	Itgb2
	G930009F23Rik	Clec12a
	Gpr137b	Cd52
	Tnfsf15	Sash3
	Fcrlb	Spn
	Ttc39c	Itgal
	Usp25	Ptpn6
	Htra1	Itgax
	Ninj1	H2-Eb1
	Prkar1b	H2-Ab1
	Abcb1a	Cndp2
	Atp6v0b	Tlr1
	Ctsd	Gna15
	Larp6	Ikzf3
	Metrnl	Card11
	Sbno2	Dnase1l3
	Ctsb	Apbb1ip
	Chac1	Icam1
	F3	Myo1g
	Trim29	H2-Q7
	Notch1	Syk
	Fn1	Dok2
	Hgf	Nckap1l
	Laptm4a	Arhgef6
	Has2	Ccdc88b
	Fam114a1	Prex1
	Ccrl2	Csf2ra
	Gadd45b	Dock2
	Csrp1	Calhm6
	Cacnb3	Pld4
	Lhfpl2	Themis2
	Wdyhv1	Cd8a
	Lima1	Il2rb
	Lpin2	Ptpn22
	Casp4	Cfb
	Fas	Zap70
	Cp	Inpp5d
	Tmem221	Cd84
	Irak2	Lmo2
	Tnfrsf9	P2ry6
	Cebpd	Slc8a1
	Rras	Plcl2
	Cpq	Frmd4b
	Pakap	Cd300a
	Nr3c1	Otulinl
	Lyst	Naip5
	Apc2	Prcp
	Rnf125	Evi2a
	Foxs1	Flt3l
	Sesn3	Rtl5
	Col6a4	Xdh
	Gm43054	Ly6a
	Xylt1	Rab7b
	Cdkn1b	Il21r
	Klhl24	Fmnl1
	Ypel3	Pak1
	Zfyve1	Irf5
	Iglon5	Cd40
	1810058I24Rik	Naaa
	Gpnmb	Irf8
	Extl1	Ikzf1
	Myo7a	Coro2a
	Fam189a2	Tlr9
	Nos2	Phf11b
	Xdh	Myo1f
	Apol9b	Ctsb
	Apol9a	Grn
	Fth1	Efhd2
	Rgs1	Cyba
	Mmp12	Cd68
	Mmp13	Ppt1
	Ccl2	Ncf4
		Tgm2
		Gsap
		Tmem106a
		Myd88
		Ptk2b
		Lat2
		Slc11a1
		Hk3
		Pla2g15
		B4galnt1
		Lfng
		Vsir
		Laptm5
		H2-T23
		H2-DMb2
		Slamf8
		Itm2b
		Pira2
		Rnf19b
		Hpcal1
		Tmem140
		Idnk
		Gns
		Plekho2
		Oasl1
		Trafd1
		Rasa4
		Slc29a3
		Clec4b1
		Cysltr2
		C130050O18Rik
		Tlr11
		Trim14
		B430306N03Rik
		Cd69
		Klrd1
		P2ry10b
		Tnip3
		Il12rb2
		Ifng
		Tnfsf13b
		Cd96
		Chga
		Pdcd1lg2
		Scimp
		Tlr12
		Clec9a
		Fasl
		Cpq
		Nlrp1a
		Treml4
		Gzma
		Abcg3
		Rnase6
		Camk1d
		Gpr174
		Adrb2
		Nectin4
		Slc31a2
		Dnaaf3
		Bambi-ps1
		Septin1
		Gimap3
		Cd83
		Cd28
		Klrk1
		Il10ra
		Naip6
		Ipcef1
		Nuak2
		Cdh11
		Map3k8
		H2-T-ps
		Il27
		Pou2f2
		Ifi213
		Ticam2
		Cd27
		Slamf7
		Rassf4
		Gm21188
		H2-T24
		Ighm
		Arhgef3
		Adgre4
		Ifi206
		Epsti1
		Ifi209
		Serpina3f
		Socs1
		Gbp8
		Zc3h12d
		Prune2
		Slc16a10
		Slc28a2b
		Rhoh
		Crybg1
		Pik3r5
		Ebi3
		Serpina3g
		Fgl2
		Shtn1
		Gm36161
		AW112010
		Lcp2
		Clec4a1
		Fermt3
		Adgre1
		AI504432
		Cd180
		Tlr8
		Sh2d2a
		Tox
		Pigz
		Prf1
		Sdc3
		Rap1b
		Batf3
		Slc13a3
		Marchf1
		Gm6377
		Tmsb4x
		Ptger4
		Adap2
		5430427O19Rik
		Lpl
		Tnfrsf11a
		Rnf144b
		Eif2s3y
		Stk17b
		Il15ra
		Arhgap15
		Lipo3
		Dok3
		Plek
		Ms4a6d
		Gmfg
		Sirpb1c
		Clec4a2
		Tnfaip8l2
		Cd53
		Cd244a
		Arhgap4
		Pik3ap1
		Vav1
		Ccr5
		Cd48
		Ms4a7
		Gpr65
		Rasgef1b
		Cyth4
		Adap1
		Unc93b1
		Rac2
		Selplg
		Pik3r6
		Aoah
		Ctsh
		Ncf1
		Klhl6
		Csf1r
		Ms4a6b
		Lcp1
		C3ar1
		Tm6sf1
		Spi1
		Fcgr1
		Pnp
		Fyb
		Abhd16a
		P2rx4
		Tnf
		Rilpl2
		Lipa
		Clec2i
		Tspyl3
		Tmem171
		Rab3il1
		Gpr160
		Gapt
		Irf7
		Oas3
		Cd300ld5
		Slco2a1
		Hrh2
		Fam102a
		Mertk
		Misp
		Treml2
		Bank1
		Apobec1
		Ptpn7
		Igsf6
		Ms4a4c
		Pstpip2
		H2-Eb2
		Ubd
		Gm43302
		Gbp10
		Gm1966
		Stap1
		Havcr2
		Ptger2
		Irf9
		Sp100
		Phf11d
		Gbp9
		Gbp4
		Gbp6
		Slfn8
		Stat2
		Apol10b
		Cmpk2
		Ifi203
		Parp14
		Ifi44
		Trim30a
		Ifi205
		Ifit2
		Gm8995
		Gvin1
		Gm4070
		I830077J02Rik
		Ccr2
		Cmklr1
		Nod2
		Tnfrsf14
		Klrb1c
		Prr5l
		Plbd1
		Cd86
		Slco3a1
		Tbc1d9
		Ifi207
		Fut4
		Septin3
		Fcho1
		Cd274
		H2-Q6
		Trim30d
		Apol6
		Uba7
		Axl
		Zbp1
		Dhx58
		Rnaset2b
		Pmaip1
		Gimap5
		Abca1
		Prdm1
		Prxl2b
		Gpr141
		Fam217b
		Vav3
		Gm5150
		Cd300lb
		Gimap4
		Lilrb4a
		Ggta1
		Syce2
		Birc3
		Dtx4
		Prkch
		Mafb
		Sqor
		Tlr7
		Tlr13
		Fcgr3
		Pid1
		Rftn1
		Tnfrsf1b
		Entpd1
		Rnh1
		Dipk2a
		Kmo
		Cx3cl1
		Olfm1
		Diaph1
		Ifi27l2a
		Thbs3
		Plcg2
		Plcb2
		Napsa
		C3
		Lrp1
		Ssh3
		Slfn1
		Traf1
		Lsp1
		Arl4c
		Nrros
		Tor4a
		Rap1gap2
		Grk3
		Ptpro
		Sema4a
		Rassf5
		Arap1
		Esyt1
		Iqsec2
		Ecrg4
		Agap2
		Eomes
		Baiap3
		Il10
		Myo18b
		Xirp1
		Fhl1
		Ly6c1
		Serping1
		Lilr4b
		Ms4a4d
		Arrdc4
		Plac8
		Bst1
		Insl6
		Fas
		Atp6v0d2
		Fhdc1
		Spic
		Tmem150a
		Cmtm3
		H2aw
		Flot1
		Aip
		Coro1b
		Arhgap9
		Stat4
		Pycard
		Rab29
		Daglb
		Cdk2ap2
		Irak2
		Msr1
		Sting1
		Slc37a2
		Tmed3
		Slc7a8
		1600014C10Rik
		Hexa
		Agtrap
		Hacd4
		Tlnrd1
		Batf
		Lysmd2
		Zpr1
		Gbp11
		Gm17334
		Gm5970
		Rnpep
		Nagpa
		Akr1b10
		Abr
		Rmdn3
		Nrp1
		Lifr
		Pik3cd
		Carmil1
		Rcbtb2
		Tyk2
		Eif4e3
		Cyld
		Myo9b
		Enpp4
		Tep1
		Enpp1
		App
		Acot9
		Hexb
		Ankrd44
		Cx3cr1
		Ctps2
		Il13ra1
		Pla2g4a
		Sh3kbp1
		Arl6ip5
		Pla2g4c
		Rab19
		Elf4
		Fbxo40
		Ccl7
		Slfn5
		Cysltr1
		Pdgfd
		Helz2
		Pml
		Znfx1
		Ikbke
		Tbc1d2b
		Ankfy1
		Mapk9
		Cflar
		Adar
		Parp8
		Zbtb5
		Arhgap17
		Nbeal2
		Jam3
		Aspa
		Ly75
		Erap1
		Nmi
		Dennd2d
		A730011C13Rik
		Usp25
		Tmem168
		Kat2b
		Rnf115
		Rab8b
		Rbms1
		Lamc3
		Fam49a
		Ch25h
		Jcad
		Plau
		Csf1
		Trim34a
		Rbm43
		Tlr3
		Snx10
		Acsl5
		Rcn1
		AU020206
		Nlrc5
		Rnf213
		H2-Q4
		Rgs1
		Ifit1
		Gm43197
		Etv6
		Pgs1
		Ripk1
		Angpt1
		Gm18852
		Gm18853
		Trim12c
		Trim5
		Gbp7
		Dtx3l
		9930111J21Rik2
		Samd9l
		Ifih1
		Mndal
		Slfn10-ps
		Gm20559
		Cds1
		F830016B08Rik
		Gm8979
		Nxn
		Cdk18
		Cp
		Adamts14
		Tcf7
		Noc4l
		C1rb
		Btla
		Aida
		Rnf31
		Trim26
		Nfix
		Daxx
		9530082P21Rik
		Stxbp1
		Mlkl
		9330175E14Rik
		Ogfr
		Dusp10
		Rnaset2a
		Gzmc
		Rnd3
		Prph
		Ttc39c
		Igha
		Igkc
		Jchain
		Diras1
		Hsd17b10
		Maged2
		Tubb2b
		Gsn
		Anxa6
		Evi2b
		Pcbp3
		Serinc2
		Ptprn
		Krt18
		Krt8
		Fam83g
		Acsl6
		Egr3
		Sertad4
		Il18rap
		Icos
		Irf4
		Acap1
		Adgrg5
		Cd4
		Foxp3
		Cyp27a1
		Trgc2
		Zmynd15
		Plb1
		Podnl1
		St14
		Kcnk6
		Lat
		Limd2
		Gzmb
		Gngt2
		Cd3g
		Cd3d
		Cd8b1
		P2ry14
		Ccl5
		Cd5l
		Unc13d
		Nkg7
		Lag3
		Tigit
		Abcg1
		Pglyrp2
		Cd82
		Ptpn1
		Itgb7
		Runx2
		Nrn1
		Ston2
		Ifitm10
		Nxpe1-ps
		Pilrb1
		Lilra5
		Cd5
		Gzmk
		Ly6i
		Syn1
		Ntn1
		Ptgfrn
		Igfbp6
		Cadm3
		Fam189b
		Mgl2
		Flnc
		Gem
		Crip1
		Htra1
		Tppp3
		Tlr6
		Susd3
		Tmem86a
		Tusc1
		Tmem26
		Anpep
		Pdlim4
		Cfp
		Pirb
		Ly6e
		Nfam1
		Tmem37
		Hcst
		Apobr
		Dpep2
		S100a4
		Arhgap22
		Nptxr
		Igfbp2
		Abi3bp
		Ear2
		Iglv1
		Iglc1
		Ighv1-12
		Fmod
		Cpxm2
		C1qtnf3
		Stk32c
		Gfi1b
		Retnla
		Saraf
		AC147806
		Gm7609
		Clec7a
		Cd22
		Gsdmd
		Creb5
		Mgst1
		Gm10552
		Cd7
		Rrad
		Man2b1
		Il27ra
		Txk
		Jak3
		Mocos
		Penk
		Sla2
		Ido1
		Col8a2
		Itgbl1
		Fxyd6
		D16Ertd472e
		Olfml3
		Atp2a3
		Pdgfrl
		Gm5431
		BC147527
		Gpr132
		Adgrg6
		Pdgfc
		Zfp521
		Akap13
		Tgfbr2
		Sema4d
		Tifa
		Cd47
		Wipf1
		Mospd2
		Sh3bp2
		Lacc1
		Fgd2
		Itm2a
		Rhof
		Spon2
		Cox6a2
		Lipg
		Gm15987
		P2ry10
		Milr1
		Ifit1bl1
		Gpr18
		BC064078
		Trbc2
		Grap2
		Prkcb
		Itgad
		Traf5
		Gcnt1
		Gbp2b
		Klra3
		Klra17
		Klra2
		Bcl2a1d
		Aif1
		Smyd1
		Bcl2a1a
		Lst1
		Cst7
		Sirpb1a
		Pdcd1
		Cd300e
		Sh2d1b1
		Clec4a3
		Fcgr4
		Cd79b
		Cd72
		Gimap7
		Xcr1
		Hck
		Gla
		Ifi30
		Hebp1
		Klrg2
		Tmco4
		Trex1
		Khk
		Gm35853
		Pnp2
		Klf2
		Rab43
		Slc8b1
		Myof
		Blvrb
		Capn1
		Stom
		Gm2a
		Itgb5
		Clic1
		Zbtb32
		Plxnb3
		Esd
		Atp1a3
		Ehd4
		Abi3
		Nlrc3
		Sh3bgrl
		Igkv19-93
		Gm49368
		Igkv15-103
		Ighg2c
		Ighj2
		Ighg2b
		Trbv16
		Hapln4
		Ralgps2
		Gm49497
		Retsat
		Aass
		Nceh1
		C2
		Igsf8
		Gsta2
		Gm10639
		Trpm1
		Calr
		Bace2
		Axin2
		Smpd1
		Ywhah
		Gpr143
		Dpp7
		Rapgef5
		Ap1s2
		Cdkn2c
		Plxnc1
		Eci1
		Tec
		1810037I17Rik
		BC031181
		Bet1
		Ube2b
		Hps3
		Hsd17b11
		Samd12
		Tpra1
		Lratd2
		Gjb2
		Nudt9
		Plpbp
		Scpep1
		Arhgap10
		Gusb
		Slc12a7
		Pygb
		Gimap9
		Rpia
		Mov10
		Enc1
		Gpd1l
		Csk
		Atg4d
		Smco4
		Ppa1
		Isoc1
		Elovl5
		Cln6
		Cpne4
		Hibadh
		Nmnat2
		Drg1
		Stard3
		Dalrd3
		Tcf19
		Fkbp2
		Epdr1
		Chid1
		Asb2
		Coa3
		Rmi2
		H2ax
		Ppm1m
		Rgs19
		Twf2
		Nadk
		Creg1
		Mfsd11
		Sirpa
		Clcn7
		Mlx
		Cmtr1
		Plekhm1
		Snx9
		Gm10705
		Igkv12-41
		Gm10076
		Igkj1
		Igkv10-96
		Ccl21a
		Igkv1-110
		Isyna1
		Sh3pxd2b
		Tbc1d9b
		Armcx3
		Ubqln2
		Flii
		5830432E09Rik
		Esr1
		Pcdha8
		Ddx41
		Ext2
		Ttc7
		Mapre2
		Mmd
		Tmem164
		St3gal4
		Dbnl
		Dynll2
		Arhgap6
		Phka2
		Dpyd
		Sytl4
		Prps2
		Eda2r
		Trmt1
		Cpt1c
		S100a1
		Zfp503
		Gyg
		Tcaf2
		P2ry1
		Ptprd
		Vrk3
		Snca
		Wls
		Slc5a1
		Fabp5
		Rpl36a
		Fmo5
		2610001J05Rik
		Slc25a24
		Cdc42se1
		Sectm1a
		Hnrnph2
		Pon2
		Prps1
		Mrpl35
		Reep4
		Cdh6
		Slc39a2
		Cenpv
		Akr1b3
		Tsr2
		Lime1
		Gstp3
		Acp5
		Htra4
		Cd6
		Fcrl5
		Siglece
		Ptpn18
		Ltb
		Bcl2a1b
		Pilra
		Cd160
		Gdf3
		Btbd11
		Prdx4
		Negr1
		Slc16a2
		Phyhipl
		Tnfsf13
		A530032D15Rik
		Lax1
		Crtam

## Sheet: Supple. Table 2
Supplemtal table 2. GSEA results of A549-EGFRL858R vs. A549-EV upon IFNγ treatment, related to Figure 2A-2C
NAME	SIZE	ES	NES	NOM.pval	FDR.qval
neutrophil chemotaxis	59	-0.806067	-2.36601	0	0
chemokine mediated signaling pathway	44	-0.8177	-2.29548	0	0
cytokine activity	157	-0.659699	-2.27753	0	0
chemokine activity	29	-0.871721	-2.2689	0	0
defense response	77	-0.691695	-2.12465	0	0
chemotaxis	117	-0.646666	-2.12199	0	0
inflammatory response	337	-0.563608	-2.09207	0	0.000165841
acute phase response	30	-0.795606	-2.08133	0	0.000443468
leukocyte cell cell adhesion	24	-0.830333	-2.07594	0	0.000394194
cellular response to lipopolysaccharide	140	-0.59943	-2.02839	0	0.00129448
lymphocyte chemotaxis	17	-0.862631	-2.01381	0	0.00181607
positive regulation of t cell migration	18	-0.84796	-1.9989	0	0.0027445
cellular response to tumor necrosis factor	99	-0.608166	-1.97406	0	0.00551632
cellular response to heat	43	-0.709336	-1.9575	0	0.00689909
aromatase activity	17	-0.829519	-1.94791	0	0.0082462
positive regulation of smooth muscle cell proliferation	53	-0.668226	-1.94765	0	0.00780547
cellular response to interleukin 1	63	-0.65108	-1.94534	0	0.00796959
regulation of blood pressure	67	-0.628371	-1.92251	0	0.012168
chemoattractant activity	21	-0.791682	-1.89694	0	0.0188615
positive regulation of ubiquitin protein transferase activity	22	-0.768576	-1.88942	0	0.0204573
dna methylation involved in gamete generation	17	-0.808445	-1.88923	0	0.0195402
metalloaminopeptidase activity	26	-0.748195	-1.87503	0	0.0247203
positive chemotaxis	31	-0.706162	-1.87303	0	0.0242607
monocyte chemotaxis	23	-0.749452	-1.87284	0.00371747	0.0233482
cell chemotaxis	66	-0.611037	-1.85676	0	0.0302598
antimicrobial humoral immune response mediated by antimicrobial peptide	36	-0.691267	-1.8459	0	0.0345799
sulfur compound metabolic process	18	-0.781673	-1.84285	0	0.0352222
long term memory	34	-0.673138	-1.83904	0	0.0359471
cell cell signaling	172	-0.531925	-1.83645	0	0.0361702
immune response	281	-0.505472	-1.82614	0	0.0418786
positive regulation of release of sequestered calcium ion into cytosol	25	-0.721214	-1.82609	0	0.0406019
cellular response to cytokine stimulus	36	-0.667461	-1.82178	0.00169779	0.0432695
lipopolysaccharide mediated signaling pathway	33	-0.674816	-1.80883	0	0.0512937
pirna metabolic process	15	-0.820062	-1.80538	0	0.0525944
blood circulation	31	-0.680403	-1.79666	0.00176678	0.0577173
synaptonemal complex	28	-0.693846	-1.78218	0.00531915	0.0701183
positive regulation of innate immune response	26	-0.69679	-1.77851	0	0.0722052
antiviral innate immune response	21	-0.729516	-1.77465	0.00706714	0.0742789
positive regulation of leukocyte migration	15	-0.778211	-1.77221	0.00179211	0.0750431
positive regulation of macrophage chemotaxis	15	-0.794335	-1.76664	0.00187266	0.0792218
histone deacetylase binding	123	-0.539453	-1.76016	0	0.0847679
neuron cellular homeostasis	28	-0.687285	-1.75987	0	0.0831146
peptide catabolic process	15	-0.789405	-1.75045	0.00365631	0.092196
response to glucocorticoid	57	-0.586661	-1.74256	0.00176056	0.101082
neuron projection terminus	17	-0.742573	-1.74096	0.00545455	0.101008
positive regulation of gtpase activity	165	-0.500605	-1.72845	0	0.117154
epoxygenase p450 pathway	15	-0.761733	-1.727	0.00365631	0.117024
positive regulation of nitric oxide biosynthetic process	35	-0.630276	-1.72586	0.00359066	0.116182
response to lipopolysaccharide	137	-0.50923	-1.72041	0	0.122432
positive regulation of endothelial cell apoptotic process	15	-0.774	-1.71937	0.005386	0.121805
pml body	104	-0.530349	-1.71399	0	0.127994
circadian regulation of gene expression	66	-0.569552	-1.71376	0.00332226	0.12585
positive regulation of vasoconstriction	25	-0.686995	-1.71368	0.00516351	0.123586
external side of plasma membrane	276	-0.475309	-1.71275	0	0.122634
cellular response to virus	57	-0.586281	-1.70417	0	0.134007
positive regulation of translational initiation	16	-0.74489	-1.70267	0.00886525	0.134041
immunological synapse	42	-0.611986	-1.69835	0.00172712	0.139451
cellular response to interferon gamma	75	-0.556318	-1.69569	0	0.141709
response to gamma radiation	28	-0.653076	-1.69189	0	0.145724
response to fatty acid	25	-0.670298	-1.69044	0.00537634	0.146125
response to dexamethasone	17	-0.718286	-1.68747	0.00892857	0.148967
positive regulation of vascular endothelial growth factor production	28	-0.639773	-1.68723	0.010929	0.146906
positive regulation of t cell proliferation	52	-0.589767	-1.68583	0.00176367	0.147078
protein catabolic process	77	-0.538822	-1.68154	0	0.15267
transcription regulator inhibitor activity	19	-0.707387	-1.67749	0.00359712	0.157896
vesicle membrane	31	-0.630393	-1.67202	0.00545455	0.166083
fertilization	44	-0.598074	-1.67197	0.00690846	0.163798
calcium ion import across plasma membrane	21	-0.678479	-1.67087	0.00379507	0.163664
response to endoplasmic reticulum stress	88	-0.529328	-1.66608	0	0.170278
regulation of cell adhesion	58	-0.568917	-1.66591	0.0034965	0.168166
meiotic cell cycle	114	-0.512217	-1.66581	0	0.16593
oxidoreductase activity, acting on paired donors, with incorporation or reduction of molecular oxygen, reduced flavin or flavoprotein as one donor, and incorporation of one atom of oxygen	23	-0.660359	-1.66398	0.00739372	0.166904
positive regulation of erk1 and erk2 cascade	174	-0.479474	-1.66296	0	0.16651
definitive hemopoiesis	17	-0.72889	-1.66141	0.00902527	0.167705
phospholipid catabolic process	15	-0.717497	-1.66139	0.019678	0.1655
acute inflammatory response	17	-0.726586	-1.66103	0.0145191	0.163914
humoral immune response	38	-0.616317	-1.65954	0.0035461	0.164588
ion homeostasis	15	-0.723224	-1.65424	0.00905797	0.17229
negative regulation of g1 s transition of mitotic cell cycle	41	-0.582406	-1.65008	0.00892857	0.17781
ankyrin binding	18	-0.692432	-1.64542	0.011194	0.184146
regulation of nmda receptor activity	15	-0.735038	-1.64347	0.0141093	0.185727
platelet alpha granule lumen	63	-0.540151	-1.64237	0	0.185591
high density lipoprotein particle	20	-0.692557	-1.63575	0.0183486	0.197171
platelet activation	55	-0.559506	-1.63572	0.00170648	0.194908
response to activity	37	-0.597306	-1.63535	0.0110497	0.193533
positive regulation of neutrophil chemotaxis	22	-0.669403	-1.63459	0.0160714	0.192737
l amino acid transport	17	-0.710386	-1.63005	0.0126126	0.200516
cellular response to extracellular stimulus	16	-0.701351	-1.62527	0.0165138	0.208677
intracellular receptor signaling pathway	41	-0.582322	-1.61862	0.0033389	0.220749
neuron projection extension	20	-0.673327	-1.61714	0.013913	0.221427
peptide binding	58	-0.540481	-1.6135	0.00169779	0.227196
sulfotransferase activity	50	-0.557219	-1.61242	0.00506757	0.227038
sodium channel regulator activity	26	-0.628306	-1.60977	0.0163636	0.230807
neutral amino acid transmembrane transporter activity	17	-0.696944	-1.60838	0.0168856	0.231724
metallopeptidase activity	140	-0.474549	-1.60614	0	0.234583
response to organonitrogen compound	28	-0.629634	-1.59883	0.0143627	0.250085
risc complex	20	-0.649358	-1.59867	0.0238532	0.247835
male meiotic nuclear division	24	-0.649494	-1.59738	0.0284697	0.248411
negative regulation of extrinsic apoptotic signaling pathway via death domain receptors	26	-0.626982	-1.59734	0.0184162	0.245926
oxygen binding	21	-0.659833	-1.59597	0.0165138	0.246569
cellular response to organic cyclic compound	58	-0.548823	-1.59419	0.00851789	0.248311
heterotypic cell cell adhesion	28	-0.600389	-1.58773	0.0253623	0.26228
peptide cross linking	20	-0.647058	-1.58754	0.025641	0.260306
photoreceptor disc membrane	15	-0.700996	-1.58401	0.0215827	0.267111
snrna 3' end processing	20	-0.667601	-1.5836	0.0257827	0.265421
fibroblast growth factor receptor signaling pathway	48	-0.554897	-1.58233	0.0151007	0.266099
leukocyte migration	33	-0.598356	-1.5815	0.020654	0.265661
mapk cascade	139	-0.467382	-1.57662	0.00319489	0.274977
nuclear localization sequence binding	24	-0.626999	-1.5751	0.0147059	0.276653
regulation of potassium ion transmembrane transport	16	-0.675686	-1.57297	0.0132325	0.279363
aminopeptidase activity	32	-0.588371	-1.57297	0.00888099	0.276857
dna binding transcription factor binding	159	-0.4553	-1.57248	0	0.275492
endodermal cell differentiation	31	-0.597793	-1.57243	0.0238532	0.273168
negative regulation of notch signaling pathway	36	-0.57363	-1.56842	0.0106952	0.280734
negative regulation of fibroblast growth factor receptor signaling pathway	15	-0.693686	-1.56706	0.034358	0.281894
activation of transmembrane receptor protein tyrosine kinase activity	18	-0.65282	-1.56696	0.0309091	0.279678
positive regulation of chemokine production	39	-0.575096	-1.56247	0.0198556	0.289436
positive regulation of protein metabolic process	21	-0.6466	-1.55955	0.0233813	0.295413
positive regulation of calcium ion transport	23	-0.6372	-1.55744	0.0196078	0.298656
rhythmic process	144	-0.460271	-1.55392	0.0015949	0.306243
regulation of synaptic plasticity	53	-0.533969	-1.55268	0.0101523	0.307034
response to tumor necrosis factor	26	-0.612294	-1.55207	0.0246479	0.306219
negative regulation of double strand break repair via homologous recombination	19	-0.635579	-1.54804	0.0228471	0.314883
negative regulation of programmed cell death	15	-0.683157	-1.54776	0.0501859	0.313133
cellular glucose homeostasis	24	-0.617569	-1.54706	0.0320856	0.312567
lysine acetylated histone binding	22	-0.620741	-1.54425	0.0398613	0.317815
cellular senescence	53	-0.529699	-1.54416	0.0101868	0.315602
nik nf kappab signaling	17	-0.659402	-1.54224	0.0290909	0.318666
positive regulation of synaptic transmission, glutamatergic	23	-0.624754	-1.54143	0.029361	0.318583
abc type transporter activity	44	-0.550616	-1.53967	0.0210158	0.320805
cell migration involved in sprouting angiogenesis	18	-0.6562	-1.53925	0.0344203	0.319417
defense response to bacterium	101	-0.477208	-1.53842	0.00819672	0.31914
digestive tract development	28	-0.59857	-1.53829	0.0234657	0.317041
growth factor activity	131	-0.464316	-1.53824	0.00803858	0.314824
negative regulation of myoblast differentiation	21	-0.640304	-1.53706	0.0319716	0.315543
negative regulation of nf kappab transcription factor activity	76	-0.497713	-1.53329	0.00865052	0.323787
positive regulation of vascular endothelial cell proliferation	17	-0.663577	-1.52911	0.0487805	0.333061
positive regulation of p38mapk cascade	29	-0.588252	-1.52542	0.0256881	0.341108
positive regulation of monocyte chemotaxis	15	-0.677632	-1.52401	0.0350195	0.342981
response to zinc ion	22	-0.62882	-1.52327	0.0339286	0.34267
metalloendopeptidase activity	90	-0.478544	-1.52204	0.0100503	0.343928
negative regulation of interleukin 6 production	42	-0.543057	-1.52164	0.0220713	0.34266
dna binding transcription activator activity, rna polymerase ii specific	413	-0.405105	-1.52164	0.00142857	0.340263
cellular sodium ion homeostasis	20	-0.631564	-1.52134	0.0355872	0.338771
dna binding, bending	15	-0.66517	-1.52068	0.0459559	0.338288
steroid hydroxylase activity	23	-0.617011	-1.51759	0.0361011	0.345166
regulation of insulin secretion	37	-0.558612	-1.51629	0.0233393	0.346687
extrinsic apoptotic signaling pathway	49	-0.52219	-1.51588	0.0222222	0.345582
positive regulation of cytosolic calcium ion concentration involved in phospholipase c activating g protein coupled signaling pathway	26	-0.591853	-1.51478	0.0271739	0.346206
cytokine mediated signaling pathway	126	-0.454222	-1.51416	0.00791139	0.345729
negative regulation of myeloid cell differentiation	19	-0.628811	-1.51355	0.0564972	0.345378
positive regulation of glial cell proliferation	18	-0.642249	-1.51349	0.0551331	0.343222
endocrine pancreas development	19	-0.629372	-1.51225	0.0373002	0.344446
endosome to lysosome transport	45	-0.521744	-1.51179	0.0141093	0.343619
histone h3 k4 methylation	27	-0.592648	-1.51034	0.0346084	0.345316
negative regulation of interleukin 1 beta production	26	-0.59519	-1.50982	0.0422794	0.344597
heparin binding	142	-0.450218	-1.50944	0.00784929	0.343524
b cell proliferation	30	-0.579771	-1.50834	0.0310345	0.344427
positive regulation of receptor signaling pathway via jak stat	26	-0.593429	-1.50831	0.026455	0.342321
mannosyltransferase activity	20	-0.62762	-1.50805	0.0322581	0.340979
misfolded protein binding	28	-0.577353	-1.50777	0.0396396	0.33958
intrinsic apoptotic signaling pathway in response to oxidative stress	17	-0.652862	-1.5059	0.0391061	0.342824
histone h3 k4 trimethylation	21	-0.620662	-1.50586	0.0378378	0.34088
positive regulation of tyrosine phosphorylation of stat protein	48	-0.537049	-1.50358	0.0201005	0.345105
negative regulation of endothelial cell apoptotic process	27	-0.598291	-1.5033	0.0253165	0.343751
atpase coupled transmembrane transporter activity	42	-0.537333	-1.49819	0.0260417	0.355652
positive regulation of cytokine production involved in inflammatory response	21	-0.617593	-1.49696	0.0327869	0.356971
regulation of intracellular ph	28	-0.569141	-1.49599	0.0362069	0.357598
regulation of neurogenesis	38	-0.54682	-1.49598	0.0210158	0.355523
specific granule lumen	52	-0.521683	-1.49583	0.0179739	0.353869
positive regulation of interleukin 2 production	30	-0.570102	-1.49542	0.0418848	0.352925
transmission of nerve impulse	16	-0.654458	-1.4954	0.0554455	0.350928
positive regulation of long term synaptic potentiation	22	-0.602005	-1.49503	0.034662	0.349838
secretory granule membrane	88	-0.47805	-1.49405	0.0100671	0.350487
negative regulation of blood pressure	24	-0.598359	-1.4931	0.0506329	0.351085
positive regulation of membrane protein ectodomain proteolysis	15	-0.667194	-1.49297	0.0606618	0.349452
response to hypoxia	157	-0.437238	-1.49236	0.0046083	0.349129
tumor necrosis factor receptor binding	29	-0.569436	-1.48976	0.0405644	0.354471
inward rectifier potassium channel activity	23	-0.599755	-1.48788	0.0364299	0.357485
nuclear receptor activity	50	-0.519767	-1.48771	0.0318584	0.355892
gene silencing by rna	59	-0.496398	-1.48567	0.0269815	0.359605
response to vitamin d	16	-0.644238	-1.48294	0.0497336	0.365418
transcription by rna polymerase ii	222	-0.414066	-1.4819	0.00444444	0.366144
cell death	35	-0.543703	-1.48051	0.0288809	0.368085
protein kinase b signaling	48	-0.514296	-1.48012	0.0223368	0.36718
centriole replication	20	-0.599633	-1.47929	0.05	0.367543
negative regulation of single stranded viral rna replication via double stranded dna intermediate	16	-0.640392	-1.47856	0.0670391	0.367709
jnk cascade	56	-0.512172	-1.47778	0.0186757	0.368034
protein phosphatase 2a binding	29	-0.561045	-1.47581	0.04811	0.371897
negative regulation of blood vessel endothelial cell migration	19	-0.620905	-1.4755	0.0505226	0.370957
positive regulation of sodium ion transport	16	-0.6509	-1.47496	0.044405	0.370634
substrate adhesion dependent cell spreading	56	-0.509932	-1.47409	0.0350263	0.371255
n glycan processing	18	-0.636387	-1.47256	0.0433276	0.373618
integrator complex	29	-0.57826	-1.47202	0.0491803	0.373182
endoplasmic reticulum unfolded protein response	47	-0.520888	-1.47197	0.0362694	0.371438
positive regulation of viral genome replication	29	-0.555732	-1.47059	0.0477876	0.373365
histone methyltransferase complex	25	-0.597695	-1.46986	0.0556553	0.373553
anion transmembrane transport	29	-0.57102	-1.46981	0.0428571	0.37178
positive regulation of protein secretion	46	-0.516442	-1.46755	0.034358	0.376304
establishment of endothelial barrier	20	-0.610665	-1.46385	0.0542495	0.384936
endocytic vesicle lumen	17	-0.632558	-1.46274	0.0578035	0.386326
positive regulation of phosphorylation	34	-0.548278	-1.46203	0.0475382	0.386399
positive regulation of wnt signaling pathway	37	-0.533992	-1.46194	0.0452962	0.384693
negative regulation of protein import into nucleus	15	-0.642255	-1.45993	0.0545113	0.388931
response to ethanol	92	-0.452917	-1.45971	0.014827	0.387655
microtubule nucleation	24	-0.592913	-1.45901	0.0569395	0.387907
dna demethylation	20	-0.612442	-1.45792	0.0437828	0.389286
response to vitamin a	17	-0.627155	-1.45755	0.0426357	0.388471
endochondral ossification	27	-0.567838	-1.45645	0.0488246	0.389749
phospholipid scramblase activity	15	-0.646215	-1.45541	0.0773381	0.39085
positive regulation of angiogenesis	131	-0.435162	-1.45538	0.0107527	0.389064
retinol metabolic process	46	-0.517264	-1.45523	0.0356537	0.387584
small subunit processome	38	-0.523496	-1.45389	0.0459364	0.389723
cellular response to interleukin 4	24	-0.584693	-1.45352	0.0676157	0.388926
positive regulation of interleukin 17 production	22	-0.590279	-1.45201	0.0544465	0.391402
rna polymerase ii transcription regulatory region sequence specific dna binding	353	-0.389566	-1.45066	0	0.393614
sensory perception of pain	42	-0.522739	-1.44978	0.0445633	0.394303
endocytic vesicle membrane	58	-0.495478	-1.44936	0.0347682	0.393717
regulation of cell population proliferation	176	-0.415485	-1.44878	0.00645161	0.393582
organelle organization	31	-0.546978	-1.4478	0.0466786	0.394513
synaptonemal complex assembly	20	-0.594749	-1.44694	0.0687161	0.395482
sodium ion import across plasma membrane	23	-0.58561	-1.44633	0.064632	0.395422
signaling receptor activity	198	-0.412415	-1.44611	0.00312012	0.394268
negative regulation of endothelial cell proliferation	28	-0.557097	-1.44555	0.0472727	0.39413
voltage gated calcium channel activity	36	-0.530221	-1.44148	0.0508475	0.40411
cellular response to xenobiotic stimulus	61	-0.482887	-1.44088	0.0187713	0.404085
neuron differentiation	190	-0.415764	-1.44067	0.00310559	0.403074
receptor clustering	25	-0.567651	-1.44027	0.0498221	0.402392
circadian rhythm	67	-0.47838	-1.44007	0.0361248	0.401297
response to nutrient	60	-0.487637	-1.43856	0.0342466	0.40382
protein kinase a regulatory subunit binding	23	-0.579229	-1.43814	0.0541516	0.403303
positive regulation of tor signaling	34	-0.528755	-1.43756	0.0715474	0.403258
positive regulation of heart rate	19	-0.601182	-1.43713	0.0714286	0.402762
response to auditory stimulus	16	-0.619898	-1.43579	0.0926916	0.405124
long chain fatty acid biosynthetic process	18	-0.612386	-1.43553	0.0836576	0.404228
regulation of ph	19	-0.610672	-1.43525	0.0811287	0.403346
positive regulation of cell death	43	-0.51037	-1.43492	0.0555556	0.402521
xenobiotic metabolic process	87	-0.455242	-1.43477	0.0234506	0.401291
extrinsic apoptotic signaling pathway in absence of ligand	33	-0.530754	-1.43349	0.0535714	0.403461
positive regulation of translation	76	-0.471764	-1.43299	0.0352941	0.40321
cytokine binding	40	-0.527248	-1.42931	0.0472973	0.412357
response to organic cyclic compound	108	-0.433993	-1.42802	0.0166113	0.414543
aging	127	-0.430956	-1.42766	0.00947867	0.413892
regulation of rho protein signal transduction	28	-0.555466	-1.42756	0.0692168	0.412606
microtubule associated complex	37	-0.516657	-1.42628	0.0527241	0.414534
neuromuscular process	25	-0.569266	-1.4259	0.0517241	0.413874
positive regulation of transcription by rna polymerase iii	19	-0.605461	-1.42587	0.0710572	0.412346
brush border	58	-0.479185	-1.42411	0.0261011	0.415584
hepatocyte differentiation	15	-0.641322	-1.4232	0.0775047	0.416389
positive regulation of interleukin 6 production	81	-0.458235	-1.42278	0.0240964	0.415824
carboxy lyase activity	21	-0.587315	-1.42225	0.0672727	0.415697
l amino acid transmembrane transporter activity	21	-0.593998	-1.42187	0.0550459	0.415165
nuclear outer membrane	28	-0.549823	-1.42181	0.0645724	0.413707
adenylate cyclase activating g protein coupled receptor signaling pathway	98	-0.440005	-1.42156	0.0219224	0.412779
retinal metabolic process	17	-0.622045	-1.41942	0.0827586	0.417335
positive regulation of glycolytic process	17	-0.6174	-1.41934	0.0628571	0.415981
iron ion homeostasis	42	-0.514769	-1.4172	0.0525394	0.420542
sequence specific double stranded dna binding	482	-0.374307	-1.41499	0.00140252	0.425317
gtp dependent protein binding	22	-0.576126	-1.41403	0.0754717	0.426361
positive regulation of myoblast differentiation	39	-0.510099	-1.4132	0.0428082	0.427008
endopeptidase inhibitor activity	33	-0.533547	-1.41232	0.0437956	0.427939
oxidoreductase activity, acting on paired donors, with incorporation or reduction of molecular oxygen	65	-0.466081	-1.41223	0.029361	0.426544
histone h4 acetylation	41	-0.50611	-1.41124	0.047532	0.427731
positive regulation of cell division	41	-0.504508	-1.41061	0.0463918	0.427912
atp hydrolysis activity	332	-0.384151	-1.41044	0.00298507	0.426791
response to ischemia	51	-0.488709	-1.40979	0.0378913	0.427287
smad protein signal transduction	57	-0.475485	-1.40941	0.0324786	0.42668
amino acid binding	15	-0.620201	-1.40912	0.0816733	0.425987
protein dimerization activity	157	-0.418632	-1.40871	0.00759878	0.425514
tertiary granule lumen	49	-0.489269	-1.40871	0.0397237	0.423946
positive regulation by host of viral transcription	17	-0.621119	-1.40673	0.0897887	0.4282
hyaluronic acid binding	28	-0.544264	-1.40645	0.071048	0.427458
activation of nf kappab inducing kinase activity	17	-0.608662	-1.40616	0.0823117	0.426769
positive regulation of gene expression	430	-0.374246	-1.40575	0.00273598	0.42639
heme binding	116	-0.430372	-1.40549	0.0231788	0.425573
sumo transferase activity	21	-0.5883	-1.40476	0.0910781	0.426137
positive regulation of transcription by rna polymerase i	22	-0.574957	-1.40401	0.0827206	0.426882
apoptotic mitochondrial changes	19	-0.594733	-1.40182	0.0865724	0.431839
regulation of protein secretion	16	-0.616545	-1.40041	0.0837989	0.43427
male meiosis i	24	-0.561416	-1.40033	0.0777577	0.432908
replicative senescence	16	-0.615489	-1.40028	0.0783972	0.431502
adenylate cyclase inhibiting g protein coupled receptor signaling pathway	45	-0.501934	-1.40026	0.0519263	0.430018
response to xenobiotic stimulus	240	-0.391164	-1.4001	0.00423729	0.428915
cellular response to camp	52	-0.485392	-1.39821	0.0489039	0.432737
positive regulation of t cell activation	31	-0.534645	-1.39629	0.0716783	0.436802
i kappab kinase nf kappab signaling	57	-0.469695	-1.39556	0.0417391	0.437266
muscle cell development	19	-0.582717	-1.39536	0.0945455	0.436303
cis regulatory region sequence specific dna binding	72	-0.457864	-1.39312	0.0444079	0.441375
lateral element	15	-0.62068	-1.39307	0.0914286	0.440032
positive regulation of collagen biosynthetic process	24	-0.558979	-1.39226	0.0793651	0.44076
negative regulation of interferon gamma production	33	-0.521201	-1.39198	0.0766423	0.440142
sensory perception of taste	31	-0.520147	-1.39169	0.0710572	0.439459
astrocyte differentiation	15	-0.610906	-1.39028	0.107639	0.442205
positive regulation of erythrocyte differentiation	29	-0.523865	-1.3889	0.0795848	0.444667
hippo signaling	18	-0.588876	-1.3879	0.0873606	0.446322
positive regulation of peptidyl tyrosine phosphorylation	84	-0.441544	-1.38783	0.0371567	0.44506
learning or memory	64	-0.458545	-1.38757	0.0464716	0.444297
response to electrical stimulus	24	-0.549076	-1.38693	0.103131	0.444689
cellular calcium ion homeostasis	87	-0.435274	-1.38631	0.0309951	0.444959
cytoskeletal anchor activity	18	-0.58176	-1.38616	0.09839	0.443892
sequence specific dna binding	421	-0.369932	-1.38481	0.00278552	0.446455
macrophage differentiation	22	-0.558405	-1.38394	0.0896309	0.44751
response to glucose	62	-0.46343	-1.3828	0.0511073	0.449552
angiogenesis	248	-0.387443	-1.38238	0.00600601	0.449252
positive regulation of cardiac muscle cell proliferation	19	-0.576851	-1.38173	0.0873606	0.449747
voltage gated calcium channel complex	27	-0.545296	-1.38097	0.0798611	0.450541
response to toxic substance	72	-0.447981	-1.38049	0.0368509	0.450334
intrinsic component of plasma membrane	36	-0.50745	-1.37877	0.0817391	0.453842
fad binding	40	-0.499809	-1.37866	0.0789916	0.45268
positive regulation of smooth muscle cell migration	21	-0.570032	-1.37831	0.0899654	0.452228
response to cytokine	49	-0.486896	-1.37821	0.0531732	0.451076
positive regulation of excitatory postsynaptic potential	25	-0.536762	-1.37821	0.0750436	0.449653
blood microparticle	93	-0.436945	-1.3781	0.0298507	0.44851
regulation of neuron death	22	-0.56421	-1.37517	0.0875233	0.455508
negative regulation of angiogenesis	78	-0.443369	-1.37449	0.0435511	0.456077
coreceptor activity	26	-0.540256	-1.37367	0.0896309	0.457083
positive regulation of interleukin 8 production	54	-0.465376	-1.37358	0.0767888	0.455943
negative regulation of cyclin dependent protein serine threonine kinase activity	30	-0.526565	-1.37142	0.0958409	0.460743
positive regulation of protein phosphorylation	196	-0.391425	-1.36907	0.0181543	0.465864
response to bacterium	96	-0.429626	-1.36794	0.0390879	0.467762
negative regulation of i kappab kinase nf kappab signaling	45	-0.482786	-1.367	0.0746004	0.46907
scavenger receptor activity	43	-0.475827	-1.3651	0.0690909	0.473212
rna polymerase ii specific dna binding transcription factor binding	177	-0.389768	-1.36464	0.0245399	0.473058
canonical wnt signaling pathway	83	-0.434342	-1.36441	0.0571895	0.47237
cytoskeleton organization	156	-0.401036	-1.36204	0.0261941	0.47801
protein kinase c binding	51	-0.477422	-1.36171	0.0757576	0.477556
positive regulation of defense response to virus by host	30	-0.520188	-1.36154	0.0896309	0.47659
negative regulation of tumor necrosis factor production	50	-0.470626	-1.36151	0.0617284	0.47522
cellular response to fibroblast growth factor stimulus	29	-0.532696	-1.36094	0.0748663	0.4755
potassium ion transmembrane transport	126	-0.406423	-1.36087	0.0268987	0.474281
mitogen activated protein kinase kinase kinase binding	16	-0.592458	-1.36082	0.120287	0.472984
phosphatidylinositol phospholipase c activity	21	-0.558672	-1.3607	0.120629	0.471887
homeostasis of number of cells within a tissue	25	-0.546154	-1.36009	0.107081	0.472364
nuclear lumen	30	-0.525087	-1.35993	0.0909091	0.471366
regulation of tumor necrosis factor mediated signaling pathway	16	-0.599634	-1.35929	0.115385	0.471852
peroxisomal matrix	48	-0.47761	-1.35854	0.061017	0.472688
positive regulation of t cell differentiation	37	-0.501864	-1.35836	0.0670194	0.471866
positive regulation of cell migration	217	-0.382629	-1.35822	0.0202177	0.470896
erythrocyte differentiation	49	-0.469471	-1.357	0.0706897	0.473028
positive regulation of pathway restricted smad protein phosphorylation	43	-0.483885	-1.35567	0.0787671	0.475481
negative regulation of inflammatory response	90	-0.427293	-1.35553	0.0487013	0.474522
male germ cell nucleus	45	-0.474322	-1.35183	0.0746004	0.484123
tumor necrosis factor mediated signaling pathway	49	-0.472116	-1.35091	0.0641248	0.485451
histone deacetylase complex	44	-0.473038	-1.35037	0.0754717	0.485759
negative regulation of dna binding	31	-0.506864	-1.35037	0.102473	0.484371
cellular response to vascular endothelial growth factor stimulus	27	-0.531751	-1.34924	0.0886957	0.486432
cell fate determination	16	-0.593063	-1.34874	0.120629	0.486556
release of cytochrome c from mitochondria	20	-0.562967	-1.34829	0.119181	0.486495
negative regulation of gene expression	253	-0.375718	-1.34655	0.00914634	0.490229
myelination in peripheral nervous system	20	-0.559858	-1.34492	0.118492	0.493619
response to progesterone	29	-0.525635	-1.34488	0.108893	0.492361
response to immobilization stress	19	-0.57249	-1.3448	0.0993151	0.491176
positive regulation of protein tyrosine kinase activity	40	-0.486966	-1.34421	0.0963855	0.491449
positive regulation of bone mineralization	38	-0.49183	-1.34358	0.0896552	0.49203
positive regulation of cell population proliferation	437	-0.355248	-1.33955	0.00409836	0.503144
negative regulation of epithelial cell proliferation	61	-0.452122	-1.33943	0.0679117	0.502065
translation regulator activity	21	-0.543016	-1.33927	0.107807	0.501174
negative regulation of extrinsic apoptotic signaling pathway in absence of ligand	30	-0.516804	-1.33861	0.106572	0.501766
mirna processing	17	-0.58284	-1.33847	0.137566	0.500894
ribosome binding	70	-0.440361	-1.33712	0.0714286	0.503725
positive regulation of interleukin 10 production	34	-0.492239	-1.33513	0.0876565	0.508258
mhc class ii protein complex binding	20	-0.561299	-1.33509	0.113879	0.506977
mrna transport	106	-0.407791	-1.33412	0.0479233	0.508647
cellular response to amyloid beta	37	-0.486597	-1.33199	0.110124	0.513604
rsc type complex	15	-0.576958	-1.33165	0.121324	0.513396
proteoglycan biosynthetic process	22	-0.536717	-1.33148	0.107452	0.512458
positive regulation of cell differentiation	53	-0.459497	-1.33136	0.0866426	0.511418
cell adhesion mediated by integrin	37	-0.491162	-1.33084	0.103387	0.511597
mrna methylation	15	-0.593237	-1.33029	0.145191	0.512048
negative regulation of jnk cascade	27	-0.517554	-1.32914	0.108997	0.514161
low density lipoprotein particle receptor activity	15	-0.587231	-1.32823	0.131679	0.515775
positive regulation of smooth muscle contraction	17	-0.568824	-1.32734	0.14711	0.517196
l alpha amino acid transmembrane transport	18	-0.566377	-1.32576	0.124126	0.520501
response to exogenous dsrna	22	-0.530973	-1.32543	0.140625	0.520149
low density lipoprotein particle binding	16	-0.572362	-1.32524	0.124314	0.519394
liver regeneration	28	-0.512041	-1.32474	0.109515	0.519585
intrinsic apoptotic signaling pathway in response to dna damage	51	-0.45313	-1.32461	0.0891608	0.518626
myd88 dependent toll like receptor signaling pathway	20	-0.549992	-1.32134	0.131295	0.526883
nitric oxide mediated signal transduction	16	-0.58915	-1.32105	0.132042	0.526385
gtpase regulator activity	22	-0.537812	-1.32052	0.142593	0.526515
regulation of double strand break repair via homologous recombination	19	-0.564969	-1.32049	0.117857	0.525223
copii vesicle coat	15	-0.577412	-1.32047	0.137218	0.5239
antigen binding	18	-0.566402	-1.31922	0.130199	0.526599
regulation of neurotransmitter secretion	17	-0.571	-1.31811	0.142599	0.528865
monooxygenase activity	70	-0.43267	-1.31781	0.0717949	0.528392
structural constituent of nuclear pore	25	-0.522747	-1.31772	0.130354	0.527252
regulation of canonical wnt signaling pathway	31	-0.497101	-1.31726	0.121739	0.527362
olfactory bulb development	20	-0.550848	-1.31697	0.137083	0.526831
integrin binding	141	-0.389559	-1.31692	0.041868	0.525649
leukocyte tethering or rolling	18	-0.551822	-1.31622	0.137218	0.526474
notch binding	24	-0.534407	-1.31556	0.12693	0.52716
neuronal cell body	348	-0.356362	-1.31551	0.0131004	0.525942
n acetylglucosamine metabolic process	17	-0.565291	-1.3153	0.12478	0.52526
pyroptosis	22	-0.540703	-1.31424	0.135231	0.527241
smooth muscle cell differentiation	15	-0.574974	-1.31283	0.17284	0.530354
histone methylation	31	-0.503254	-1.31263	0.125693	0.529671
positive regulation of cytokine production	61	-0.445779	-1.312	0.0862676	0.530273
adaptive immune response	166	-0.382788	-1.31182	0.0421394	0.529498
synaptic cleft	18	-0.555105	-1.31005	0.144177	0.533691
protein serine kinase activity	349	-0.354213	-1.30974	0.0203488	0.533226
mammary gland development	30	-0.495239	-1.30769	0.122776	0.538136
response to ionizing radiation	41	-0.475367	-1.30713	0.113274	0.538461
voltage gated ion channel activity	127	-0.390803	-1.30677	0.0542636	0.538258
protein k48 linked deubiquitination	33	-0.49635	-1.30569	0.119508	0.540105
retinoic acid metabolic process	25	-0.526742	-1.30451	0.110906	0.542343
lipopolysaccharide binding	22	-0.526801	-1.30409	0.149723	0.542302
b cell differentiation	71	-0.425629	-1.3038	0.0940032	0.541949
regulation of cellular response to heat	15	-0.577663	-1.30353	0.150376	0.541364
regulation of cytokine production	45	-0.460852	-1.30337	0.115587	0.540525
cytokine receptor activity	51	-0.455309	-1.30228	0.095624	0.542623
regulation of angiogenesis	33	-0.484532	-1.30154	0.119171	0.543561
bicarbonate transport	26	-0.503958	-1.30124	0.123636	0.543161
potassium channel regulator activity	35	-0.480259	-1.30018	0.111693	0.545164
regulation of ion transmembrane transport	131	-0.393888	-1.29973	0.073132	0.545214
neuron fate specification	16	-0.560615	-1.29803	0.182674	0.549239
positive regulation of phosphatidylinositol 3 kinase signaling	71	-0.425112	-1.29795	0.0826307	0.548155
negative regulation of mapk cascade	38	-0.480155	-1.29694	0.122263	0.549904
mrna regulatory element binding translation repressor activity	15	-0.577332	-1.2969	0.16501	0.548724
regulation of bone mineralization	21	-0.535657	-1.29649	0.149338	0.54864
positive regulation of neurogenesis	30	-0.495886	-1.29629	0.138169	0.547945
regulation of cytoskeleton organization	24	-0.517307	-1.29595	0.149057	0.547619
neuron development	58	-0.438643	-1.29471	0.107509	0.550221
blood vessel remodeling	31	-0.493691	-1.29459	0.11449	0.549341
glucose metabolic process	52	-0.447185	-1.29434	0.0981818	0.548877
intracellular calcium activated chloride channel activity	17	-0.563116	-1.29399	0.174863	0.548588
protein transport to vacuole involved in ubiquitin dependent protein catabolic process via the multivesicular body sorting pathway	16	-0.578139	-1.29297	0.158845	0.550311
positive regulation of release of cytochrome c from mitochondria	27	-0.506631	-1.29192	0.152985	0.552232
response to cold	37	-0.477966	-1.29067	0.111888	0.554741
rna helicase activity	75	-0.419075	-1.29061	0.0979381	0.553624
serine type endopeptidase inhibitor activity	68	-0.422845	-1.29045	0.0900164	0.552851
positive regulation of map kinase activity	68	-0.431585	-1.28975	0.111675	0.553869
negative regulation of cell population proliferation	381	-0.348318	-1.28928	0.0176991	0.554033
rac protein signal transduction	24	-0.520322	-1.28872	0.151724	0.554586
myeloid dendritic cell differentiation	16	-0.553151	-1.28748	0.158672	0.557032
multicellular organism aging	21	-0.535255	-1.28714	0.154122	0.556788
cerebrospinal fluid circulation	15	-0.554251	-1.28656	0.168207	0.557308
spermatid development	81	-0.407325	-1.28586	0.0878049	0.558191
nadp binding	39	-0.466942	-1.28529	0.131716	0.558788
hemostasis	47	-0.453042	-1.28478	0.111111	0.559188
negative regulation of apoptotic signaling pathway	33	-0.484356	-1.28476	0.106572	0.557963
positive regulation of endothelial cell migration	59	-0.428145	-1.28444	0.0932643	0.557664
cysteine type deubiquitinase activity	109	-0.392126	-1.2835	0.0631068	0.559349
dna replication origin binding	16	-0.556055	-1.28274	0.15971	0.560483
site of double strand break	76	-0.413319	-1.28257	0.095935	0.55976
mrna destabilization	16	-0.568923	-1.28195	0.155678	0.560385
negative regulation of interleukin 8 production	16	-0.552347	-1.28181	0.175824	0.559549
transcription corepressor binding	46	-0.443423	-1.28168	0.103041	0.55874
srp dependent cotranslational protein targeting to membrane, signal sequence recognition	73	-0.420964	-1.28153	0.092437	0.557933
histone binding	166	-0.376826	-1.2815	0.0493827	0.556767
chemical synaptic transmission	194	-0.36735	-1.28135	0.0455259	0.555944
intrinsic apoptotic signaling pathway in response to endoplasmic reticulum stress	33	-0.478777	-1.28084	0.147404	0.556272
ubiquitin dependent erad pathway	79	-0.412917	-1.28043	0.0991453	0.556328
response to hormone	52	-0.446178	-1.2804	0.118333	0.555176
cellular response to glucose stimulus	59	-0.430571	-1.28028	0.112245	0.554347
ionotropic glutamate receptor binding	19	-0.538783	-1.2792	0.151786	0.556578
activin receptor signaling pathway	17	-0.55379	-1.27828	0.155268	0.558159
peroxisome organization	23	-0.502033	-1.27827	0.15993	0.556964
nuclear speck	414	-0.341816	-1.27796	0.0162602	0.556704
iron ion binding	119	-0.389115	-1.27778	0.0878939	0.556015
cellular response to fatty acid	19	-0.543363	-1.27569	0.14975	0.561224
cytoplasmic stress granule	79	-0.404627	-1.27563	0.103328	0.560227
vasodilation	33	-0.486227	-1.27496	0.147458	0.561213
atpase coupled cation transmembrane transporter activity	17	-0.545296	-1.27334	0.191756	0.565143
mitotic sister chromatid segregation	34	-0.472748	-1.2731	0.144621	0.564685
map kinase kinase kinase activity	23	-0.512825	-1.27298	0.160211	0.563828
cell matrix adhesion	99	-0.392867	-1.27293	0.0890411	0.562785
neuron apoptotic process	73	-0.414561	-1.2729	0.117057	0.561663
positive regulation of mitotic nuclear division	27	-0.498271	-1.2725	0.122378	0.561732
response to retinoic acid	45	-0.453525	-1.27163	0.135783	0.563033
glycosphingolipid metabolic process	23	-0.502973	-1.27162	0.163636	0.561883
gtpase activating protein binding	15	-0.556597	-1.2704	0.184725	0.564339
peptide hormone binding	31	-0.481971	-1.27022	0.149306	0.563665
rna export from nucleus	17	-0.542051	-1.26869	0.201426	0.567168
social behavior	48	-0.443167	-1.26751	0.131399	0.569561
negative regulation of endoplasmic reticulum stress induced intrinsic apoptotic signaling pathway	19	-0.520491	-1.26736	0.181329	0.568885
regulation of vasoconstriction	18	-0.537286	-1.26659	0.165725	0.570085
rna polymerase ii core promoter sequence specific dna binding	20	-0.533403	-1.26527	0.179673	0.572855
carboxylic acid metabolic process	19	-0.525609	-1.26509	0.163121	0.572262
regulation of transcription involved in g1 s transition of mitotic cell cycle	16	-0.551884	-1.2649	0.167308	0.571671
cyclin dependent protein serine threonine kinase activity	29	-0.491695	-1.26463	0.155594	0.571355
spanning component of plasma membrane	17	-0.54644	-1.26442	0.19186	0.570786
transcription coactivator binding	40	-0.454904	-1.26348	0.143098	0.57248
intracellular signal transduction	403	-0.339161	-1.26289	0.0223776	0.573061
cytoskeletal protein binding	70	-0.411	-1.26287	0.114192	0.571937
phospholipase activity	27	-0.492228	-1.2628	0.174229	0.571009
calyx of held	16	-0.549892	-1.26279	0.182149	0.569856
fmn binding	15	-0.559484	-1.26277	0.203209	0.568736
potassium ion import across plasma membrane	41	-0.452508	-1.26244	0.115385	0.568584
chromatin dna binding	74	-0.408655	-1.26238	0.0996622	0.567587
cilium movement	43	-0.451079	-1.262	0.135182	0.567556
positive regulation of interleukin 1 beta production	49	-0.440682	-1.26171	0.133672	0.567315
cellular response to nitric oxide	15	-0.565337	-1.26152	0.190388	0.566765
transcription cis regulatory region binding	240	-0.351456	-1.26126	0.0337942	0.566405
histone methyltransferase activity (h3 k4 specific)	17	-0.54237	-1.26118	0.179439	0.565514
t cell receptor signaling pathway	90	-0.395151	-1.26118	0.103834	0.564386
tissue regeneration	22	-0.509275	-1.26024	0.173913	0.56606
protein serine threonine kinase activity	401	-0.337176	-1.26001	0.0249307	0.565628
sterol metabolic process	17	-0.532659	-1.25991	0.190391	0.564809
regulation of wnt signaling pathway	23	-0.505938	-1.2597	0.153571	0.564319
neuron projection development	133	-0.372817	-1.25953	0.0691927	0.563698
mrna transcription by rna polymerase ii	44	-0.447464	-1.25841	0.132075	0.565989
regulation of exocytosis	36	-0.469208	-1.25672	0.156475	0.570091
response to calcium ion	48	-0.440151	-1.25587	0.136752	0.571568
associative learning	34	-0.471195	-1.25469	0.165794	0.574014
cellular response to bmp stimulus	30	-0.474128	-1.25453	0.14808	0.573335
branching involved in ureteric bud morphogenesis	44	-0.442504	-1.25349	0.155357	0.575382
odontogenesis of dentin containing tooth	48	-0.43661	-1.25347	0.120782	0.574315
cell surface receptor signaling pathway	210	-0.351657	-1.25318	0.0548148	0.57403
positive regulation of cell matrix adhesion	25	-0.500265	-1.25306	0.172973	0.573305
oocyte development	16	-0.549754	-1.25217	0.193717	0.5749
superoxide metabolic process	19	-0.528162	-1.25194	0.18617	0.574513
signaling	30	-0.470099	-1.24976	0.162571	0.580002
protein self association	65	-0.413139	-1.24911	0.136585	0.580883
regulation of sensory perception of pain	22	-0.508567	-1.24844	0.178506	0.581713
presynapse	159	-0.367223	-1.24824	0.0853659	0.581162
negative regulation of transposition	24	-0.496324	-1.24738	0.181818	0.582626
positive regulation of double strand break repair via nonhomologous end joining	16	-0.549875	-1.24679	0.201465	0.583302
response to atp	16	-0.54567	-1.24665	0.186813	0.582602
voltage gated potassium channel complex	68	-0.40918	-1.24643	0.113014	0.58217
phosphatidylserine binding	51	-0.437255	-1.24635	0.130872	0.581273
cul3 ring ubiquitin ligase complex	39	-0.450786	-1.24616	0.154905	0.580705
protein deubiquitination	104	-0.382874	-1.24559	0.0877483	0.581325
steroid biosynthetic process	53	-0.426276	-1.24529	0.130584	0.581093
dna replication initiation	27	-0.487315	-1.24518	0.176786	0.580341
centrosome duplication	17	-0.527601	-1.24494	0.189873	0.579968
positive regulation of potassium ion transmembrane transport	15	-0.548943	-1.2434	0.196396	0.583517
lipid transport	155	-0.363407	-1.24336	0.0825083	0.582524
lipid storage	25	-0.495766	-1.24264	0.192748	0.583525
isotype switching	17	-0.529332	-1.24234	0.218472	0.583364
regulation of mitotic spindle organization	20	-0.517798	-1.24189	0.17474	0.583645
p body	96	-0.384817	-1.2416	0.0977199	0.583503
ubiquitin protein transferase activity	258	-0.345238	-1.2416	0.058906	0.582415
epithelial cell apoptotic process	16	-0.549351	-1.24111	0.196751	0.582831
ectopic germ cell programmed cell death	16	-0.549043	-1.24033	0.186691	0.584148
regulation of innate immune response	20	-0.517721	-1.23935	0.196837	0.586019
embryonic cranial skeleton morphogenesis	30	-0.47462	-1.23889	0.185567	0.586323
microglial cell activation	24	-0.491697	-1.23883	0.197782	0.585398
anatomical structure morphogenesis	131	-0.37073	-1.2388	0.0866013	0.584385
learning	57	-0.420771	-1.23816	0.147766	0.585217
negative regulation of innate immune response	20	-0.515168	-1.23806	0.18854	0.584393
negative regulation of endopeptidase activity	107	-0.377472	-1.23661	0.112985	0.587729
positive regulation of protein kinase activity	63	-0.410195	-1.23652	0.111876	0.586905
cell volume homeostasis	21	-0.519472	-1.23647	0.185321	0.586005
negative regulation of amyloid beta formation	17	-0.52961	-1.23641	0.190826	0.585066
negative regulation of cell cycle	49	-0.422672	-1.23565	0.161062	0.586205
nuclear migration	15	-0.546678	-1.23503	0.207483	0.587077
b cell receptor signaling pathway	37	-0.450123	-1.23483	0.156475	0.586575
fibroblast growth factor receptor binding	15	-0.545738	-1.2348	0.207815	0.58558
pseudopodium	17	-0.532392	-1.23417	0.200704	0.58643
postsynapse	121	-0.37849	-1.23384	0.108374	0.58631
positive regulation of osteoblast differentiation	64	-0.413404	-1.23331	0.148673	0.586793
nad retinol dehydrogenase activity	16	-0.548176	-1.2321	0.168784	0.589533
myosin v binding	16	-0.547034	-1.23068	0.215328	0.592655
nuclear export	15	-0.545683	-1.23003	0.211191	0.593571
antigen processing and presentation of exogenous peptide antigen via mhc class ii	23	-0.500327	-1.2299	0.209854	0.59289
protein dna complex	40	-0.444287	-1.2298	0.150427	0.592105
histone h3 acetylation	54	-0.419284	-1.22978	0.146104	0.591076
positive regulation of immunoglobulin production	23	-0.490691	-1.22964	0.204991	0.590433
membrane protein ectodomain proteolysis	22	-0.498876	-1.2296	0.176471	0.589504
actin cytoskeleton organization	187	-0.353801	-1.22939	0.089939	0.589149
cul4 ring e3 ubiquitin ligase complex	28	-0.469661	-1.22885	0.178236	0.589664
chaperone cofactor dependent protein refolding	31	-0.459803	-1.22819	0.195691	0.590628
signal recognition particle, endoplasmic reticulum targeting	75	-0.405076	-1.22812	0.130662	0.589759
positive regulation of neuron migration	17	-0.53117	-1.22802	0.196396	0.589006
nuclear vitamin d receptor binding	15	-0.546542	-1.22781	0.220588	0.588567
regulation of g1 s transition of mitotic cell cycle	52	-0.418056	-1.22682	0.152542	0.590632
cell body	76	-0.40078	-1.22645	0.140917	0.590726
protein kinase activity	500	-0.321945	-1.22639	0.0281125	0.589887
regulation of ampa receptor activity	18	-0.519617	-1.22593	0.205986	0.590227
cyclin dependent protein kinase holoenzyme complex	46	-0.429458	-1.22534	0.165775	0.590898
glucose homeostasis	99	-0.382877	-1.22529	0.119048	0.590032
g protein coupled receptor signaling pathway, coupled to cyclic nucleotide second messenger	36	-0.457564	-1.22491	0.182777	0.59021
dna binding transcription repressor activity, rna polymerase ii specific	302	-0.332612	-1.22443	0.0590778	0.590557
lysophospholipase activity	22	-0.49972	-1.22361	0.190559	0.592069
fatty acid homeostasis	15	-0.54099	-1.22334	0.233151	0.591825
aspartic type endopeptidase activity	24	-0.488069	-1.22296	0.196147	0.59192
peptidase activity	455	-0.324727	-1.22211	0.0468966	0.593399
positive regulation of oligodendrocyte differentiation	24	-0.486129	-1.22195	0.206463	0.592862
negative regulation of neurogenesis	26	-0.47939	-1.22145	0.213235	0.593398
negative regulation of cysteine type endopeptidase activity involved in apoptotic process	61	-0.406775	-1.22108	0.160454	0.593405
protein localization to plasma membrane	149	-0.363375	-1.22076	0.0979463	0.593319
cellular iron ion homeostasis	52	-0.412461	-1.22067	0.163511	0.592608
perinuclear endoplasmic reticulum	16	-0.536237	-1.22022	0.228137	0.592845
potassium ion transport	123	-0.367875	-1.21967	0.104651	0.593405
structural constituent of chromatin	91	-0.384648	-1.21912	0.123128	0.594017
cell cell adhesion	192	-0.348078	-1.21903	0.100629	0.593285
positive regulation of wound healing	22	-0.495853	-1.21897	0.191071	0.59247
basal plasma membrane	50	-0.416058	-1.21814	0.171186	0.593953
central nervous system development	128	-0.363588	-1.21787	0.119355	0.593753
mitotic spindle organization	56	-0.415606	-1.21767	0.160428	0.59336
positive regulation of peptidyl threonine phosphorylation	26	-0.483819	-1.21738	0.193662	0.593159
epidermal growth factor receptor binding	31	-0.467003	-1.21673	0.171378	0.594026
endoplasmic reticulum calcium ion homeostasis	17	-0.520301	-1.21657	0.22913	0.593463
positive regulation of cell migration involved in sprouting angiogenesis	20	-0.507656	-1.21655	0.209964	0.59252
transmembrane signaling receptor activity	198	-0.344723	-1.21616	0.0832073	0.592646
helicase activity	146	-0.359553	-1.21601	0.111963	0.592125
nuclear inner membrane	53	-0.420766	-1.21536	0.186469	0.593099
sulfate transmembrane transport	15	-0.523026	-1.21524	0.213358	0.592442
negative regulation of extrinsic apoptotic signaling pathway	38	-0.442317	-1.21514	0.179795	0.591715
embryonic skeletal system morphogenesis	50	-0.425734	-1.21421	0.163823	0.593616
negative regulation of t cell proliferation	32	-0.459569	-1.21358	0.193974	0.594541
neuron migration	109	-0.372792	-1.21284	0.137705	0.595717
cellular response to retinoic acid	64	-0.402968	-1.21257	0.176056	0.595505
erk1 and erk2 cascade	49	-0.421528	-1.21249	0.163873	0.594753
detection of chemical stimulus involved in sensory perception of smell	57	-0.408049	-1.21233	0.174216	0.594252
histone methyltransferase activity	15	-0.538346	-1.21211	0.235714	0.593936
acrosome reaction	16	-0.523929	-1.21175	0.213793	0.594068
intracellular non membrane bounded organelle	21	-0.503348	-1.21141	0.219031	0.59409
disordered domain specific binding	32	-0.453813	-1.21045	0.191756	0.596059
calcium independent cell cell adhesion via plasma membrane cell adhesion molecules	17	-0.520584	-1.20964	0.232381	0.59745
nitric oxide biosynthetic process	21	-0.495717	-1.20962	0.233083	0.596547
skeletal muscle fiber development	27	-0.47837	-1.20958	0.211744	0.595673
wnt signaling pathway	209	-0.343697	-1.20952	0.0872894	0.594924
syntaxin binding	58	-0.412086	-1.209	0.166372	0.595485
positive regulation of interleukin 4 production	23	-0.487282	-1.2075	0.21164	0.598987
lys48 specific deubiquitinase activity	16	-0.528434	-1.20714	0.235075	0.599076
dna damage response, signal transduction by p53 class mediator resulting in cell cycle arrest	18	-0.504959	-1.20684	0.221601	0.598992
cation binding	15	-0.538381	-1.20678	0.250929	0.598214
negative regulation of apoptotic process	460	-0.31991	-1.20615	0.0493653	0.599043
positive regulation of histone deacetylation	19	-0.508022	-1.20584	0.225564	0.599012
muscle organ development	95	-0.377262	-1.20431	0.135802	0.602614
skeletal muscle contraction	22	-0.49397	-1.20377	0.198944	0.603215
dna directed 5' 3' rna polymerase activity	27	-0.461668	-1.20332	0.203267	0.603593
hippocampus development	67	-0.398608	-1.20271	0.147458	0.60438
regulation of g0 to g1 transition	25	-0.480473	-1.20213	0.219298	0.605063
very long chain fatty acid metabolic process	22	-0.49366	-1.20194	0.226843	0.604652
placenta development	41	-0.431178	-1.20164	0.195804	0.604578
cell substrate adhesion	20	-0.503084	-1.20163	0.217712	0.603628
cellular response to starvation	71	-0.390138	-1.20159	0.168026	0.602783
amino acid transport	53	-0.41666	-1.20127	0.187602	0.602783
hsp70 protein binding	46	-0.422152	-1.20098	0.192727	0.602725
positive regulation of ras protein signal transduction	21	-0.49484	-1.20092	0.232517	0.601945
wnt receptor activity	15	-0.530583	-1.19999	0.245009	0.603765
peroxisome	124	-0.3637	-1.19869	0.15016	0.60659
endoplasmic reticulum golgi intermediate compartment	78	-0.388533	-1.19837	0.176656	0.60658
calcium ion import	16	-0.517723	-1.19758	0.228829	0.60803
positive regulation of jnk cascade	89	-0.382723	-1.19682	0.162437	0.609345
stereocilium tip	18	-0.502862	-1.19678	0.222426	0.608512
heterophilic cell cell adhesion via plasma membrane cell adhesion molecules	46	-0.418399	-1.19634	0.187611	0.608853
regulation of catalytic activity	491	-0.311882	-1.19602	0.0382082	0.608865
regulation of cell migration	95	-0.375576	-1.19595	0.146497	0.608102
regulation of dna replication	48	-0.413574	-1.19546	0.181185	0.608583
spermatogenesis	403	-0.319707	-1.19541	0.0675105	0.6078
integrin complex	25	-0.475924	-1.19509	0.222222	0.607838
carbohydrate metabolic process	222	-0.336893	-1.19474	0.116641	0.607918
myeloid cell differentiation	26	-0.467165	-1.1924	0.209964	0.61395
spindle microtubule	43	-0.429966	-1.19234	0.213523	0.613178
calmodulin dependent protein kinase activity	21	-0.4936	-1.19203	0.23964	0.613077
response to testosterone	32	-0.453265	-1.19108	0.242026	0.614957
positive regulation of ubiquitin dependent protein catabolic process	19	-0.498357	-1.19054	0.248649	0.615647
negative regulation of insulin receptor signaling pathway	30	-0.453757	-1.19024	0.221034	0.615606
adp binding	32	-0.442413	-1.18963	0.213028	0.616475
condensed nuclear chromosome	48	-0.4139	-1.18943	0.192308	0.616176
mannosylation	16	-0.520804	-1.18941	0.237774	0.615322
ribosome biogenesis	102	-0.364819	-1.18827	0.142373	0.617741
negative regulation of phosphorylation	18	-0.505734	-1.18792	0.25859	0.617761
double strand break repair via nonhomologous end joining	35	-0.441155	-1.18622	0.20071	0.621864
homophilic cell adhesion via plasma membrane adhesion molecules	153	-0.352595	-1.18576	0.130638	0.622242
regulation of apoptotic process	239	-0.330801	-1.1856	0.103604	0.621765
transcription corepressor activity	182	-0.343402	-1.1851	0.114198	0.622354
multicellular organism development	61	-0.399234	-1.1848	0.205674	0.622371
negative regulation of viral entry into host cell	18	-0.497423	-1.18431	0.241316	0.622884
activation of adenylate cyclase activity	22	-0.491268	-1.18395	0.235612	0.623076
negative regulation of focal adhesion assembly	17	-0.510298	-1.18335	0.255159	0.623923
branching involved in blood vessel morphogenesis	27	-0.464423	-1.18307	0.228007	0.623853
n acyltransferase activity	15	-0.531221	-1.18207	0.27037	0.625877
maintenance of blood brain barrier	29	-0.461794	-1.18108	0.23993	0.627947
negative regulation of smooth muscle cell proliferation	27	-0.458102	-1.17967	0.233449	0.631344
transcription regulator complex	219	-0.332553	-1.17963	0.128205	0.630542
heart development	239	-0.327009	-1.17952	0.100852	0.629939
skeletal muscle cell differentiation	40	-0.425275	-1.17946	0.211538	0.6292
regulation of gene expression	334	-0.320164	-1.17945	0.0916667	0.628278
atp dependent chromatin remodeler activity	35	-0.436498	-1.17874	0.225045	0.629493
chromatin organization	333	-0.319428	-1.17851	0.100865	0.629228
response to stimulus	244	-0.330757	-1.17733	0.119195	0.631732
feeding behavior	22	-0.467815	-1.17693	0.25	0.632074
protein n terminus binding	103	-0.366034	-1.17649	0.168239	0.632465
positive regulation of cell cycle	36	-0.433338	-1.17617	0.226691	0.632464
chromatin remodeling	178	-0.342701	-1.1758	0.135008	0.632644
positive regulation of extrinsic apoptotic signaling pathway	27	-0.458835	-1.17505	0.238261	0.633947
positive regulation of receptor mediated endocytosis	19	-0.501008	-1.1749	0.25	0.633492
signaling receptor binding	356	-0.315411	-1.1747	0.0914205	0.63316
nuclear pore	95	-0.363291	-1.1744	0.177924	0.633137
calcium ion homeostasis	28	-0.449472	-1.17388	0.230906	0.633687
caveola	68	-0.393241	-1.17344	0.200972	0.634048
early endosome	292	-0.321203	-1.1725	0.100287	0.635871
cgmp mediated signaling	21	-0.482214	-1.17153	0.247723	0.63792
organic acid metabolic process	18	-0.48795	-1.17108	0.253623	0.638305
organelle membrane	22	-0.475658	-1.17075	0.269439	0.638354
hydrolase activity, acting on glycosyl bonds	76	-0.378745	-1.1706	0.197574	0.637889
positive regulation of dna binding transcription factor activity	109	-0.359241	-1.16957	0.173045	0.640094
negative regulation of protein localization to plasma membrane	19	-0.492995	-1.16941	0.261698	0.639633
transcription elongation factor complex	21	-0.484595	-1.16894	0.266544	0.640128
chloride transmembrane transport	79	-0.374878	-1.16815	0.187919	0.641589
cytoplasmic vesicle membrane	161	-0.339285	-1.16808	0.13141	0.6409
cell fate commitment	61	-0.390073	-1.16658	0.229592	0.644535
trans golgi network membrane	95	-0.365579	-1.1664	0.180033	0.644174
methyltransferase activity	188	-0.331755	-1.16592	0.154088	0.644652
phosphatidylinositol 3 kinase signaling	42	-0.414327	-1.16588	0.223368	0.643838
phosphotransferase activity, alcohol group as acceptor	24	-0.45762	-1.16435	0.271248	0.647304
frizzled binding	31	-0.438085	-1.16339	0.246429	0.649341
wound healing	94	-0.362883	-1.1633	0.189189	0.648683
methylation	188	-0.33623	-1.16314	0.133333	0.648269
positive regulation of tumor necrosis factor production	87	-0.370428	-1.16282	0.193811	0.648255
dendrite	414	-0.306707	-1.16238	0.109875	0.64859
regulation of cell differentiation	44	-0.410111	-1.1623	0.23993	0.647903
epithelial cell proliferation	61	-0.388419	-1.16134	0.203419	0.64996
phosphatidylinositol 3 kinase binding	16	-0.50389	-1.16129	0.263432	0.6492
cellular defense response	38	-0.419353	-1.16123	0.223614	0.6485
poly(a)+ mrna export from nucleus	22	-0.474372	-1.16095	0.25641	0.648456
nuclear matrix	124	-0.352138	-1.1606	0.178808	0.648552
nitrogen compound metabolic process	37	-0.437279	-1.16049	0.256545	0.647976
execution phase of apoptosis	20	-0.490332	-1.16	0.280859	0.648539
response to amphetamine	27	-0.465877	-1.15969	0.263838	0.648518
chondroitin sulfate biosynthetic process	18	-0.491174	-1.15937	0.263538	0.648579
post transcriptional regulation of gene expression	27	-0.457747	-1.15906	0.25	0.648601
axonal growth cone	25	-0.464491	-1.15857	0.273897	0.649178
intracellular organelle	90	-0.363003	-1.15853	0.194929	0.648372
mrna 5' splice site recognition	77	-0.375602	-1.1581	0.219966	0.648804
sarcomere organization	32	-0.427197	-1.1578	0.231858	0.648798
sister chromatid cohesion	21	-0.477571	-1.15655	0.269439	0.651483
k63 linked polyubiquitin modification dependent protein binding	25	-0.461704	-1.15644	0.250909	0.650898
cellular response to thyroid hormone stimulus	15	-0.511572	-1.15627	0.272887	0.650493
regulation of developmental process	20	-0.488465	-1.1561	0.280357	0.650095
regulation of axon extension	15	-0.51368	-1.15466	0.290807	0.653489
animal organ development	38	-0.417091	-1.15337	0.236234	0.656413
membrane raft	223	-0.327054	-1.15321	0.13872	0.655966
peptidyl threonine dephosphorylation	16	-0.494331	-1.15298	0.287986	0.655716
kidney development	130	-0.344271	-1.15294	0.194662	0.654946
nuclear estrogen receptor binding	40	-0.413744	-1.15287	0.237925	0.65423
megakaryocyte development	22	-0.475961	-1.15287	0.274047	0.653345
endoplasmic reticulum tubular network	17	-0.503357	-1.15279	0.300366	0.652697
male gonad development	104	-0.354764	-1.15225	0.190923	0.653436
positive regulation of neuroblast proliferation	28	-0.437783	-1.15188	0.266667	0.653595
sulfate transport	16	-0.50626	-1.15183	0.315789	0.652871
positive regulation of cold induced thermogenesis	87	-0.364746	-1.15122	0.20598	0.653776
esc e(z) complex	16	-0.502115	-1.15111	0.271863	0.653209
b cell homeostasis	23	-0.462642	-1.14996	0.241697	0.655626
dna damage response, signal transduction by p53 class mediator	17	-0.485647	-1.14905	0.297552	0.657406
histone lysine n methyltransferase activity	27	-0.445961	-1.1486	0.256993	0.657865
positive regulation of apoptotic process	282	-0.315852	-1.1484	0.137778	0.657608
regulation of smoothened signaling pathway	20	-0.472999	-1.14835	0.291209	0.656877
oogenesis	37	-0.419384	-1.14822	0.26259	0.656345
triglyceride biosynthetic process	16	-0.515582	-1.14806	0.295669	0.655918
protein k63 linked deubiquitination	32	-0.429854	-1.14712	0.264865	0.657799
odontogenesis	36	-0.421356	-1.14683	0.253356	0.657731
positive regulation of exocytosis	24	-0.467976	-1.14676	0.264389	0.657047
chromatin binding	437	-0.304011	-1.1466	0.102384	0.656632
protein kinase a binding	23	-0.460443	-1.14656	0.282243	0.655858
apical part of cell	83	-0.36593	-1.14649	0.207178	0.655158
negative regulation of necroptotic process	16	-0.49631	-1.14645	0.289225	0.654429
double stranded dna binding	131	-0.342845	-1.14637	0.203733	0.653771
dna templated transcription	112	-0.353841	-1.14557	0.189456	0.655188
negative regulation of ras protein signal transduction	25	-0.461525	-1.14538	0.265378	0.654887
phosphatidylinositol phosphate biosynthetic process	53	-0.396209	-1.14537	0.236975	0.65407
neuromuscular synaptic transmission	16	-0.492621	-1.14531	0.298851	0.65338
epithelial to mesenchymal transition	46	-0.40068	-1.14531	0.243339	0.652528
exocytosis	111	-0.350033	-1.14521	0.19544	0.651953
nucleosome assembly	102	-0.355547	-1.14513	0.206897	0.651348
calcium mediated signaling using intracellular calcium source	18	-0.480734	-1.14512	0.272727	0.650506
cellular response to leukemia inhibitory factor	94	-0.358187	-1.14455	0.207937	0.651169
parallel fiber to purkinje cell synapse	15	-0.509502	-1.14354	0.302026	0.653317
pre mrna 5' splice site binding	72	-0.373297	-1.14318	0.21393	0.653469
platelet formation	17	-0.489253	-1.14307	0.297048	0.652922
positive regulation of nf kappab transcription factor activity	146	-0.340781	-1.14306	0.169872	0.652084
antiporter activity	66	-0.375154	-1.14259	0.214984	0.652491
stress granule assembly	24	-0.459974	-1.14233	0.282416	0.652333
mitogen activated protein kinase binding	22	-0.466152	-1.14148	0.291045	0.653989
epithelial cell morphogenesis	17	-0.492824	-1.14027	0.288014	0.656734
protein phosphatase regulator activity	39	-0.415781	-1.13962	0.256591	0.657848
response to antibiotic	31	-0.441052	-1.1395	0.268376	0.657339
regulation of gene expression by genomic imprinting	15	-0.509097	-1.13946	0.306513	0.656614
positive regulation of insulin secretion involved in cellular response to glucose stimulus	25	-0.454086	-1.13909	0.290155	0.656838
acrosomal vesicle	88	-0.36224	-1.13893	0.228856	0.656486
negative regulation of stress fiber assembly	26	-0.450899	-1.13844	0.262118	0.657095
neuroblast proliferation	38	-0.41221	-1.13681	0.268041	0.66095
negative regulation of cell migration	126	-0.339896	-1.13621	0.195046	0.661873
animal organ morphogenesis	144	-0.330533	-1.13614	0.175926	0.661253
positive regulation of cilium assembly	19	-0.478969	-1.13611	0.308929	0.660494
nucleosome	118	-0.344653	-1.13499	0.208398	0.662922
mrna 3' utr au rich region binding	25	-0.454377	-1.13442	0.292505	0.663751
telomere maintenance	57	-0.381101	-1.13318	0.279534	0.666591
innate immune response	412	-0.30259	-1.13309	0.127424	0.665976
rna polymerase ii transcription regulator complex	118	-0.343507	-1.13289	0.228618	0.66574
dna damage checkpoint signaling	37	-0.412998	-1.13286	0.283806	0.665012
positive regulation of inflammatory response	85	-0.363579	-1.13245	0.245347	0.665359
response to starvation	34	-0.423864	-1.13208	0.285205	0.665573
negative regulation of interleukin 2 production	23	-0.455089	-1.13208	0.286988	0.66474
extracellular vesicle	55	-0.384336	-1.13194	0.270548	0.664291
sperm flagellum	58	-0.382874	-1.13193	0.263245	0.663485
fibrinolysis	17	-0.487678	-1.13166	0.306422	0.663412
cellular response to insulin stimulus	92	-0.354736	-1.13118	0.237148	0.663994
somitogenesis	41	-0.409719	-1.13048	0.288256	0.665206
positive regulation of cell cell adhesion	15	-0.511614	-1.13036	0.301818	0.664761
regulation of nucleotide excision repair	27	-0.443796	-1.13029	0.299145	0.664077
response to organic substance	72	-0.367932	-1.12996	0.245409	0.664198
negative regulation of fat cell differentiation	47	-0.390626	-1.12946	0.261513	0.664804
g1 s transition of mitotic cell cycle	64	-0.373272	-1.12932	0.264184	0.664355
calcium ion transport	128	-0.341173	-1.12907	0.211024	0.664282
response to uv	48	-0.40036	-1.12906	0.282272	0.663478
virus receptor activity	66	-0.366864	-1.12847	0.24055	0.664313
single stranded dna helicase activity	21	-0.466605	-1.12782	0.307978	0.665361
vasoconstriction	18	-0.469658	-1.12661	0.30742	0.667972
nuclear body	335	-0.303383	-1.12655	0.147143	0.66731
blood coagulation	87	-0.355238	-1.12611	0.22449	0.667757
defense response to gram negative bacterium	39	-0.409031	-1.12603	0.274165	0.667173
protein localization to organelle	25	-0.445611	-1.12598	0.313043	0.666509
negative regulation of neuron apoptotic process	127	-0.338677	-1.12596	0.23937	0.66576
positive regulation of nitric oxide synthase activity	18	-0.484267	-1.12578	0.328386	0.665473
excitatory synapse	29	-0.434126	-1.12519	0.273551	0.666364
positive regulation of telomere maintenance	17	-0.490199	-1.12491	0.299814	0.66635
negative regulation of protein localization to nucleus	19	-0.471428	-1.12399	0.308621	0.668274
dna synthesis involved in dna repair	15	-0.495487	-1.12389	0.311445	0.667804
response to wounding	66	-0.373141	-1.12332	0.24077	0.668617
carboxylic ester hydrolase activity	44	-0.399587	-1.12331	0.264085	0.667805
podosome	30	-0.427111	-1.12285	0.26455	0.668248
lipid transporter activity	27	-0.436581	-1.12264	0.313149	0.668063
response to muscle stretch	20	-0.462686	-1.1223	0.300567	0.668242
regulation of peptidyl tyrosine phosphorylation	19	-0.468241	-1.12216	0.304505	0.667859
g protein coupled receptor binding	60	-0.376801	-1.12196	0.270085	0.667646
cell adhesion molecule binding	72	-0.368412	-1.1218	0.275974	0.66726
negative regulation of epithelial cell apoptotic process	15	-0.500493	-1.12179	0.310835	0.666471
positive regulation of stress fiber assembly	51	-0.394052	-1.1214	0.281198	0.666867
receptor complex	197	-0.320281	-1.12071	0.196992	0.667953
hormone metabolic process	15	-0.506274	-1.12031	0.346715	0.668285
phospholipid translocation	24	-0.44746	-1.12029	0.294011	0.667527
hemopoiesis	80	-0.360837	-1.11948	0.250847	0.668968
rab protein signal transduction	15	-0.498609	-1.11925	0.312187	0.668809
sarcoplasmic reticulum	65	-0.373641	-1.11892	0.266447	0.668894
negative regulation of viral transcription	16	-0.489032	-1.11863	0.327928	0.668938
calcineurin nfat signaling cascade	15	-0.499122	-1.11837	0.316364	0.668897
positive regulation of jun kinase activity	41	-0.400075	-1.1183	0.287958	0.668303
detection of mechanical stimulus involved in sensory perception of sound	17	-0.47972	-1.11795	0.304587	0.668514
positive regulation of osteoclast differentiation	17	-0.486862	-1.11791	0.33638	0.667838
negative regulation of cytokine production involved in inflammatory response	23	-0.453166	-1.11767	0.310526	0.667702
flavin adenine dinucleotide binding	68	-0.365085	-1.11765	0.241265	0.666974
positive regulation of mirna transcription	44	-0.400321	-1.11697	0.292419	0.668181
small gtpase binding	271	-0.309026	-1.11695	0.193252	0.667434
negative regulation of gluconeogenesis	15	-0.49534	-1.1165	0.341727	0.667943
positive regulation of cell adhesion	58	-0.376775	-1.11593	0.279863	0.668769
positive regulation of mapk cascade	146	-0.335535	-1.1159	0.210963	0.668038
er to golgi transport vesicle membrane	49	-0.388564	-1.11559	0.288256	0.668171
nf kappab binding	32	-0.416347	-1.11547	0.28972	0.667696
clathrin dependent endocytosis	26	-0.445132	-1.11545	0.310662	0.666969
muscle cell differentiation	17	-0.494739	-1.11514	0.309259	0.667015
positive regulation of epithelial to mesenchymal transition	45	-0.392828	-1.1146	0.277087	0.667814
nucleocytoplasmic transport	55	-0.380927	-1.1146	0.280277	0.66704
telomeric dna binding	26	-0.437636	-1.11449	0.315331	0.666565
retrograde protein transport, er to cytosol	15	-0.50141	-1.11386	0.306667	0.667606
translation factor activity, rna binding	22	-0.459156	-1.11353	0.317073	0.667756
retina homeostasis	32	-0.413904	-1.11329	0.304729	0.66769
chloride channel activity	55	-0.386052	-1.11285	0.29432	0.668193
positive regulation of bmp signaling pathway	35	-0.415288	-1.11248	0.314879	0.668429
transmembrane transporter binding	119	-0.33284	-1.11231	0.240924	0.668168
ovarian follicle development	38	-0.41144	-1.11213	0.29798	0.667922
regulation of mitochondrial membrane potential	30	-0.417826	-1.11187	0.303571	0.667895
cortical cytoskeleton	19	-0.479721	-1.11145	0.330935	0.668383
protein processing	76	-0.358426	-1.11108	0.27377	0.668633
vasculature development	27	-0.441666	-1.11098	0.329204	0.668127
positive regulation of phagocytosis	41	-0.402215	-1.1103	0.30087	0.669351
endocytosis	237	-0.310547	-1.11028	0.198238	0.668635
insulin receptor signaling pathway	53	-0.377877	-1.11014	0.291457	0.668248
mitotic spindle assembly	40	-0.404261	-1.11013	0.285467	0.667497
dna directed rna polymerase complex	39	-0.402217	-1.10961	0.308362	0.668203
lamellipodium assembly	36	-0.404135	-1.10946	0.301226	0.667896
rna phosphodiester bond hydrolysis, exonucleolytic	33	-0.414756	-1.10932	0.294011	0.667491
cellular response to dexamethasone stimulus	27	-0.433631	-1.10878	0.324653	0.668275
rna methylation	29	-0.423606	-1.10874	0.29927	0.667633
endoplasmic reticulum quality control compartment	24	-0.436781	-1.10869	0.323105	0.666995
protein heterodimerization activity	330	-0.301863	-1.10839	0.196402	0.667096
smooth muscle contraction	23	-0.445425	-1.10769	0.319569	0.668269
stimulatory c type lectin receptor signaling pathway	18	-0.474164	-1.10749	0.326821	0.66809
protein k63 linked ubiquitination	43	-0.399821	-1.10698	0.312709	0.668774
histone deacetylase activity	20	-0.456903	-1.10647	0.336806	0.669459
head development	20	-0.455502	-1.10594	0.322695	0.670179
skeletal system morphogenesis	40	-0.407149	-1.10567	0.284722	0.670097
regulation of protein stability	89	-0.347239	-1.10492	0.262726	0.671484
forebrain development	64	-0.364536	-1.1049	0.283993	0.670789
liver development	79	-0.355844	-1.10426	0.275214	0.6719
protein containing complex assembly	139	-0.327645	-1.10368	0.246353	0.672845
cellular component	309	-0.30117	-1.10366	0.194978	0.672128
axon terminus	50	-0.390035	-1.10354	0.322414	0.67171
sensory perception of sound	129	-0.329744	-1.1025	0.270701	0.673861
chromosome condensation	24	-0.44226	-1.10237	0.327986	0.673475
anchored component of plasma membrane	33	-0.413667	-1.10137	0.3	0.675582
peptidase inhibitor activity	84	-0.355081	-1.1012	0.285714	0.675253
clathrin coat assembly	17	-0.481238	-1.10107	0.336364	0.674872
regulation of cyclin dependent protein serine threonine kinase activity	54	-0.381935	-1.10093	0.312812	0.674498
phosphatidylinositol 3 kinase complex	21	-0.447473	-1.09988	0.328546	0.676734
positive regulation of neuron projection development	106	-0.340413	-1.09944	0.270313	0.677326
notch signaling pathway	107	-0.337634	-1.09888	0.25938	0.678118
dorsal ventral pattern formation	44	-0.387428	-1.09879	0.295492	0.677601
negative regulation of cytokine production	32	-0.421981	-1.09804	0.326786	0.679001
regulation of mitotic nuclear division	22	-0.446361	-1.0979	0.324723	0.678671
sodium ion transport	117	-0.336211	-1.09766	0.276949	0.678611
iron ion transport	19	-0.463652	-1.09753	0.324675	0.678232
centriole	148	-0.321762	-1.09664	0.258373	0.679986
basolateral plasma membrane	212	-0.312443	-1.09661	0.255708	0.679296
nad+ protein adp ribosyltransferase activity	17	-0.473567	-1.09533	0.354724	0.682134
muscle alpha actinin binding	15	-0.489024	-1.095	0.34275	0.682323
embryo implantation	35	-0.405235	-1.095	0.321306	0.681581
epigenetic regulation of gene expression	27	-0.433478	-1.09495	0.324042	0.680956
phosphatidylinositol binding	106	-0.339215	-1.09469	0.276398	0.680897
protein cysteine s palmitoyltransferase activity	26	-0.427782	-1.09412	0.324125	0.68171
regulation of actin cytoskeleton organization	78	-0.353979	-1.09392	0.313589	0.681515
protein import into nucleus	98	-0.34005	-1.09324	0.276144	0.682753
u1 snrnp	70	-0.362341	-1.09282	0.30033	0.683193
response to steroid hormone	31	-0.427083	-1.09271	0.342513	0.682785
negative regulation of ossification	20	-0.4547	-1.09267	0.354545	0.682152
brown fat cell differentiation	29	-0.423586	-1.09194	0.349829	0.68342
mrna processing	376	-0.293176	-1.09143	0.219444	0.684106
enzyme activator activity	56	-0.371035	-1.09142	0.311864	0.683361
preribosome, large subunit precursor	23	-0.449015	-1.09121	0.330171	0.683216
glycosaminoglycan biosynthetic process	26	-0.435586	-1.09092	0.330309	0.683286
carbohydrate binding	155	-0.318858	-1.09045	0.264567	0.683897
sterol transport	23	-0.43515	-1.09009	0.324226	0.684248
activation of cysteine type endopeptidase activity involved in apoptotic process	78	-0.350156	-1.08863	0.288525	0.687558
peripheral nervous system development	26	-0.43222	-1.08859	0.337568	0.686931
cell division	413	-0.288257	-1.08683	0.221127	0.691107
inorganic cation transmembrane transport	23	-0.437037	-1.08646	0.366957	0.691412
peroxisomal membrane	65	-0.360248	-1.08605	0.28983	0.691835
euchromatin	63	-0.365104	-1.08582	0.330578	0.691677
positive regulation of cytosolic calcium ion concentration	117	-0.331934	-1.08571	0.278317	0.691214
hsp90 protein binding	43	-0.384693	-1.08571	0.329879	0.690484
guanyl nucleotide exchange factor activity	223	-0.306912	-1.08558	0.253314	0.690089
response to estradiol	80	-0.340876	-1.08515	0.276382	0.690582
mrna binding	222	-0.306355	-1.08472	0.26087	0.691075
solute:proton antiporter activity	20	-0.448083	-1.08471	0.337615	0.690344
peptidyl serine phosphorylation	168	-0.31635	-1.0843	0.270227	0.690782
gtpase activator activity	268	-0.299669	-1.08426	0.240175	0.690181
g protein coupled receptor activity	355	-0.292862	-1.08414	0.23783	0.68976
nuclear transcribed mrna catabolic process	18	-0.464551	-1.08414	0.375	0.689021
positive regulation of torc1 signaling	23	-0.440463	-1.08408	0.334489	0.688434
acrosomal membrane	18	-0.459486	-1.08401	0.35305	0.687865
4 iron, 4 sulfur cluster binding	45	-0.388091	-1.08374	0.295416	0.687872
protein serine threonine tyrosine kinase activity	429	-0.290612	-1.08368	0.223611	0.687294
calcium ion transmembrane transport	117	-0.328243	-1.08316	0.298851	0.688006
response to cadmium ion	21	-0.446398	-1.08301	0.371773	0.687706
mannose binding	16	-0.474389	-1.08297	0.342908	0.68707
eating behavior	22	-0.443152	-1.08275	0.340949	0.686917
replication fork processing	33	-0.411467	-1.08215	0.335145	0.687863
positive regulation of lipid biosynthetic process	16	-0.481954	-1.08183	0.360806	0.688019
tau protein binding	42	-0.392101	-1.08121	0.323374	0.688939
positive regulation of epithelial cell proliferation	72	-0.357504	-1.08094	0.318841	0.688948
single fertilization	60	-0.363701	-1.08036	0.339688	0.689872
response to virus	110	-0.3337	-1.08004	0.305825	0.690029
cajal body	83	-0.345802	-1.0798	0.310966	0.689957
prostaglandin biosynthetic process	18	-0.459711	-1.0793	0.364286	0.690731
regulation of calcium ion dependent exocytosis	17	-0.464794	-1.07826	0.363303	0.69288
o acyltransferase activity	26	-0.427358	-1.07766	0.329331	0.693813
chondrocyte differentiation	55	-0.369504	-1.07575	0.333333	0.698439
regulation of small gtpase mediated signal transduction	114	-0.326007	-1.0757	0.296849	0.697854
positive regulation of sprouting angiogenesis	18	-0.458117	-1.07567	0.390196	0.69718
regulation of mitotic metaphase anaphase transition	34	-0.398888	-1.07534	0.339928	0.697404
cellular response to hydrogen peroxide	60	-0.36405	-1.07434	0.357496	0.699454
metanephros development	34	-0.398022	-1.07398	0.341216	0.699729
visual learning	40	-0.386863	-1.07378	0.342294	0.699561
viral entry into host cell	87	-0.336781	-1.07248	0.315702	0.702481
dynein light intermediate chain binding	28	-0.41943	-1.0719	0.357532	0.703395
nucleosome disassembly	17	-0.456968	-1.0714	0.360424	0.7041
response to light stimulus	23	-0.436563	-1.07137	0.365108	0.703445
mrna branch site recognition	23	-0.426682	-1.07081	0.358974	0.704313
mrna export from nucleus	53	-0.365435	-1.07049	0.329268	0.70447
positive regulation of mitotic cell cycle	31	-0.410678	-1.06953	0.359292	0.706415
intermediate filament cytoskeleton	48	-0.372287	-1.06855	0.354892	0.708434
negative regulation of translation	82	-0.344095	-1.06806	0.335516	0.709096
carbohydrate transport	40	-0.388451	-1.06757	0.353952	0.709753
regulation of neuron differentiation	33	-0.397036	-1.06679	0.364583	0.711198
nad(p)+ nucleosidase activity	15	-0.465607	-1.06559	0.373188	0.713743
axon	375	-0.287114	-1.06424	0.261183	0.716804
negative regulation of cell matrix adhesion	17	-0.464708	-1.0642	0.386364	0.716168
mitotic chromosome condensation	17	-0.458436	-1.06387	0.390424	0.716344
embryonic skeletal system development	42	-0.38102	-1.06358	0.360071	0.716396
presynaptic membrane	60	-0.358362	-1.06321	0.343696	0.716721
protein lysine deacetylase activity	15	-0.472255	-1.06271	0.382826	0.717367
regulation of metabolic process	21	-0.443734	-1.06149	0.396584	0.720145
regulation of immune system process	18	-0.445348	-1.06147	0.38986	0.719473
single stranded dna binding	107	-0.322917	-1.06124	0.327974	0.71936
golgi lumen	78	-0.341604	-1.0611	0.356655	0.719037
calcium ion regulated exocytosis	28	-0.411748	-1.06102	0.38587	0.718526
cellular amino acid biosynthetic process	27	-0.41491	-1.05929	0.384892	0.72265
negative regulation of map kinase activity	41	-0.384754	-1.05926	0.369676	0.722012
regulation of translation	158	-0.307928	-1.05921	0.322388	0.721406
positive regulation of protein containing complex assembly	49	-0.373783	-1.05916	0.365854	0.720833
toll like receptor signaling pathway	24	-0.423523	-1.05901	0.398564	0.720512
negative regulation of cell growth	114	-0.324159	-1.05853	0.354839	0.721105
serine type endopeptidase activity	128	-0.318897	-1.05814	0.345161	0.721569
transmembrane receptor protein tyrosine kinase signaling pathway	118	-0.31981	-1.05803	0.335616	0.721129
positive regulation of axon extension	29	-0.405149	-1.05711	0.374558	0.723001
defense response to gram positive bacterium	69	-0.347887	-1.0568	0.370497	0.723065
positive regulation of protein export from nucleus	18	-0.4434	-1.05628	0.38961	0.723815
dolichol linked oligosaccharide biosynthetic process	17	-0.451118	-1.05586	0.384045	0.724191
base excision repair	32	-0.396725	-1.05576	0.377586	0.723754
regulation of insulin secretion involved in cellular response to glucose stimulus	16	-0.465309	-1.0553	0.404635	0.72434
response to unfolded protein	69	-0.342686	-1.05461	0.350254	0.725488
phosphatidylinositol 3 phosphate biosynthetic process	21	-0.442418	-1.05408	0.398496	0.726271
potassium ion homeostasis	17	-0.456977	-1.05367	0.4	0.726686
enzyme binding	379	-0.283634	-1.05305	0.308824	0.727737
mirna mediated gene silencing	218	-0.29561	-1.05298	0.331395	0.727193
protein kinase binding	482	-0.27701	-1.05256	0.300699	0.727667
negative regulation of ubiquitin dependent protein catabolic process	18	-0.450475	-1.05243	0.401109	0.727325
epidermal growth factor receptor signaling pathway	45	-0.369821	-1.05213	0.362543	0.727402
gene expression	114	-0.318487	-1.05203	0.3328	0.726963
response to mechanical stimulus	51	-0.368042	-1.05191	0.391736	0.72658
nuclear receptor coactivator activity	57	-0.361453	-1.05189	0.37291	0.72592
ribonucleoprotein complex binding	34	-0.385505	-1.05149	0.385841	0.726344
hematopoietic progenitor cell differentiation	72	-0.338979	-1.05145	0.376884	0.725726
double strand break repair	74	-0.342256	-1.05135	0.349338	0.725322
signal transduction involved in regulation of gene expression	20	-0.43756	-1.05132	0.39576	0.724687
lactation	38	-0.381787	-1.05093	0.377778	0.725096
centrosome localization	17	-0.462683	-1.05031	0.404453	0.726116
positive regulation of microtubule polymerization	26	-0.408422	-1.05022	0.378182	0.725639
oligosaccharide metabolic process	20	-0.440991	-1.04954	0.391304	0.726824
peptide antigen binding	21	-0.423073	-1.04905	0.381853	0.727413
hematopoietic stem cell differentiation	20	-0.442467	-1.04813	0.392661	0.729296
ephrin receptor binding	30	-0.400953	-1.04728	0.388693	0.73102
nucleosome binding	29	-0.399674	-1.04713	0.388112	0.73075
ubiquitin dependent protein catabolic process	286	-0.28919	-1.04646	0.34104	0.73187
positive regulation of autophagy	73	-0.336973	-1.04642	0.354132	0.731268
chromosome segregation	93	-0.328721	-1.04585	0.366987	0.732175
metabolic process	178	-0.303413	-1.04574	0.323529	0.731789
negative regulation of endothelial cell migration	21	-0.428024	-1.04569	0.403985	0.731206
brain development	262	-0.287816	-1.0446	0.343434	0.733532
hematopoietic stem cell proliferation	23	-0.425213	-1.04404	0.393993	0.734432
negative regulation of viral genome replication	42	-0.37948	-1.0435	0.384477	0.735245
antigen processing and presentation	39	-0.375726	-1.04327	0.372792	0.735145
regulation of circadian rhythm	63	-0.346526	-1.04288	0.372213	0.735535
2 oxoglutarate metabolic process	17	-0.451166	-1.04245	0.394687	0.735969
transport across blood brain barrier	81	-0.331848	-1.04226	0.372093	0.735816
trans golgi network	181	-0.301704	-1.04175	0.355623	0.73653
nad+ nucleotidase, cyclic adp ribose generating	15	-0.465607	-1.04135	0.432482	0.736916
dna helicase activity	62	-0.352732	-1.04113	0.382253	0.73683
gamma aminobutyric acid signaling pathway	20	-0.436224	-1.04077	0.399247	0.73715
blood vessel development	54	-0.352701	-1.04025	0.381032	0.737865
nad+ nucleosidase activity	15	-0.465607	-1.03941	0.42	0.739498
hormone binding	17	-0.44399	-1.03838	0.410448	0.741678
response to dietary excess	16	-0.44947	-1.03823	0.407534	0.741366
long term synaptic potentiation	49	-0.361711	-1.03753	0.376603	0.742587
regulation of synaptic vesicle exocytosis	44	-0.372142	-1.03693	0.388693	0.743532
vacuole	24	-0.418282	-1.03688	0.41637	0.742974
regulated exocytosis	20	-0.437757	-1.03652	0.423358	0.743247
spleen development	33	-0.391452	-1.03645	0.389831	0.742713
negative regulation of intrinsic apoptotic signaling pathway in response to dna damage by p53 class mediator	16	-0.460719	-1.03589	0.421533	0.74355
mesoderm formation	34	-0.387343	-1.03465	0.41958	0.746276
positive regulation of cardiac muscle hypertrophy	20	-0.431499	-1.03438	0.417699	0.746377
positive regulation of macrophage activation	16	-0.454198	-1.03377	0.397436	0.747395
negative regulation of tor signaling	29	-0.405481	-1.0333	0.398564	0.747997
golgi to plasma membrane protein transport	28	-0.40229	-1.03195	0.421517	0.751034
catalytic activity	390	-0.274147	-1.03146	0.344477	0.751748
pre mrna branch point binding	24	-0.413156	-1.03049	0.40458	0.753721
rna polymerase ii general transcription initiation factor activity	38	-0.379139	-1.02997	0.422886	0.75444
visual perception	161	-0.301257	-1.02995	0.381493	0.753774
cytoplasmic microtubule	57	-0.346438	-1.02914	0.421329	0.755295
lyase activity	159	-0.30044	-1.02799	0.396825	0.757759
atpase coupled intramembrane lipid transporter activity	21	-0.423071	-1.02735	0.430335	0.758831
positive regulation of protein catabolic process	81	-0.33132	-1.0265	0.415459	0.760526
acyltransferase activity, transferring groups other than amino acyl groups	16	-0.446025	-1.02586	0.428302	0.761553
dynein intermediate chain binding	33	-0.386952	-1.02573	0.407273	0.761198
nucleobase containing compound metabolic process	61	-0.346109	-1.02552	0.407654	0.761031
regulation of smooth muscle contraction	16	-0.449567	-1.02535	0.424474	0.760791
negative regulation of epithelial to mesenchymal transition	30	-0.386952	-1.02465	0.426471	0.762101
activation of gtpase activity	110	-0.313923	-1.02442	0.401899	0.762035
protein phosphatase inhibitor activity	42	-0.364011	-1.02401	0.397887	0.762466
dna methylation	29	-0.392622	-1.02397	0.457831	0.761864
response to food	18	-0.436467	-1.02397	0.433798	0.761151
transporter activity	34	-0.382416	-1.02372	0.434326	0.761142
male genitalia development	17	-0.436969	-1.02345	0.43686	0.761192
hair follicle development	40	-0.372163	-1.02266	0.436077	0.762727
hormone activity	75	-0.330182	-1.02254	0.410891	0.762329
positive regulation of dendrite extension	19	-0.434239	-1.02231	0.439856	0.762264
ccr4 not complex	16	-0.443157	-1.0221	0.427826	0.762099
positive regulation of protein kinase b signaling	103	-0.319321	-1.02178	0.396256	0.762247
arachidonic acid metabolic process	33	-0.38452	-1.02148	0.427817	0.76243
protein targeting to lysosome	22	-0.420931	-1.02084	0.443609	0.763502
ventricular system development	18	-0.440893	-1.0205	0.423077	0.763716
nuclear import signal receptor activity	19	-0.427508	-1.02017	0.42029	0.763907
extracellular matrix binding	28	-0.39142	-1.01997	0.411765	0.763776
cell periphery	97	-0.319001	-1.01937	0.407176	0.764741
zinc ion transport	21	-0.425058	-1.01906	0.445423	0.764863
pericentriolar material	22	-0.42575	-1.01885	0.451852	0.764719
phosphorus oxygen lyase activity	16	-0.440577	-1.01838	0.43301	0.765335
endopeptidase activity	79	-0.327144	-1.01826	0.428339	0.764987
protein serine threonine kinase activator activity	39	-0.368628	-1.01785	0.427083	0.765392
nuclear membrane	235	-0.285629	-1.0176	0.416413	0.765416
negative regulation of t cell activation	17	-0.436118	-1.0173	0.444444	0.765575
t tubule	43	-0.366326	-1.01695	0.415842	0.765834
myelin sheath	28	-0.397949	-1.01671	0.424955	0.765761
intermediate filament cytoskeleton organization	22	-0.418566	-1.01659	0.439479	0.765401
minus end directed microtubule motor activity	18	-0.425015	-1.01579	0.455744	0.766948
neurotransmitter receptor activity	49	-0.358881	-1.01543	0.405975	0.767307
protein c terminus binding	185	-0.292165	-1.01512	0.401538	0.767459
synaptic vesicle	127	-0.306898	-1.0146	0.401945	0.768232
eye photoreceptor cell development	15	-0.445644	-1.01455	0.420475	0.767665
positive regulation of insulin secretion	43	-0.359185	-1.01367	0.432759	0.769529
negative regulation of osteoblast differentiation	42	-0.36423	-1.01366	0.433929	0.768861
regulation of sodium ion transport	18	-0.431521	-1.01299	0.436594	0.770111
protein kinase inhibitor activity	40	-0.367447	-1.01225	0.418561	0.771462
golgi to plasma membrane transport	25	-0.393419	-1.01195	0.441176	0.771617
ribosomal large subunit binding	15	-0.460377	-1.01169	0.475746	0.771645
smad binding	52	-0.349116	-1.01112	0.448454	0.772612
response to lead ion	17	-0.437882	-1.01062	0.440208	0.773284
lipid droplet	94	-0.314563	-1.01001	0.422886	0.774284
regulation of membrane potential	88	-0.319566	-1.00899	0.418874	0.776418
fibroblast proliferation	36	-0.36404	-1.00885	0.442857	0.776082
positive regulation of actin cytoskeleton reorganization	17	-0.435272	-1.00882	0.455882	0.775484
positive regulation of double strand break repair via homologous recombination	38	-0.366318	-1.0084	0.460432	0.775948
actin cytoskeleton reorganization	51	-0.352927	-1.00826	0.437075	0.775624
nls bearing protein import into nucleus	20	-0.422721	-1.00794	0.463542	0.775764
positive regulation of blood vessel endothelial cell migration	35	-0.374257	-1.00775	0.427844	0.775588
voltage gated potassium channel activity	53	-0.347857	-1.00583	0.449735	0.780283
ribonucleoprotein granule	16	-0.444227	-1.00568	0.469136	0.780004
protein destabilization	49	-0.352466	-1.0053	0.414911	0.780366
regulation of establishment of cell polarity	19	-0.418564	-1.00518	0.44732	0.77994
protein palmitoylation	23	-0.410387	-1.00516	0.440208	0.7793
extrinsic apoptotic signaling pathway via death domain receptors	38	-0.361467	-1.00506	0.42984	0.778898
ion channel activity	149	-0.293262	-1.00378	0.447115	0.781743
tau protein kinase activity	22	-0.404795	-1.00337	0.432526	0.782186
dna repair	412	-0.266537	-1.00292	0.439834	0.782755
adipose tissue development	31	-0.384109	-1.00266	0.472371	0.782768
regulation of inflammatory response	83	-0.319405	-1.00232	0.464957	0.783009
cochlea morphogenesis	19	-0.421148	-1.00221	0.479053	0.782613
fatty acid metabolic process	194	-0.28877	-1.00167	0.434646	0.783474
regulation of cell morphogenesis	27	-0.385976	-1.0012	0.448405	0.784158
regulation of alternative mrna splicing, via spliceosome	58	-0.333496	-1.00101	0.430233	0.783988
transforming growth factor beta receptor binding	15	-0.440656	-1.00088	0.463415	0.783632
positive regulation of cholesterol efflux	25	-0.39633	-1.00053	0.475214	0.783834
skeletal system development	133	-0.296187	-1.0001	0.444618	0.784329
cell migration	277	-0.275097	-0.999744	0.465812	0.784635
protein autophosphorylation	164	-0.293179	-0.999009	0.454688	0.786024
3' 5' exoribonuclease activity	32	-0.372639	-0.998845	0.464539	0.785829
positive regulation of nik nf kappab signaling	63	-0.335308	-0.998037	0.448105	0.787305
fibronectin binding	25	-0.393136	-0.997659	0.470037	0.787621
response to amino acid	25	-0.397783	-0.996856	0.47786	0.78921
proteasome mediated ubiquitin dependent protein catabolic process	203	-0.283935	-0.995316	0.458841	0.792794
heparan sulfate proteoglycan biosynthetic process	18	-0.429191	-0.995291	0.477927	0.792162
epithelial tube branching involved in lung morphogenesis	16	-0.424475	-0.993675	0.44717	0.795948
memory	72	-0.325822	-0.992247	0.441696	0.79912
synapse assembly	68	-0.324663	-0.991811	0.450607	0.799645
response to radiation	34	-0.364275	-0.991087	0.440559	0.801028
regulation of autophagy	78	-0.317804	-0.990701	0.472509	0.801413
presynaptic active zone	39	-0.360131	-0.990287	0.459184	0.801778
sphingolipid metabolic process	54	-0.343939	-0.98987	0.465232	0.802182
cell development	28	-0.378112	-0.989024	0.472998	0.80381
protein k48 linked ubiquitination	63	-0.332827	-0.98852	0.480066	0.804492
regulation of dna binding transcription factor activity	21	-0.405977	-0.988443	0.476364	0.804008
blood vessel diameter maintenance	20	-0.412522	-0.98818	0.488288	0.804031
oxidoreductase activity, acting on the ch oh group of donors, nad or nadp as acceptor	51	-0.341535	-0.988138	0.501667	0.803434
chaperone binding	102	-0.307297	-0.987609	0.4704	0.804234
regulation of long term neuronal synaptic plasticity	17	-0.432036	-0.98737	0.490231	0.804182
cellular response to atp	17	-0.420222	-0.986577	0.5	0.805635
hydrolase activity, acting on ester bonds	30	-0.374634	-0.986297	0.489619	0.805694
glycosyltransferase activity	226	-0.2772	-0.986141	0.49403	0.805464
anterior posterior pattern specification	97	-0.30952	-0.985971	0.480328	0.805226
estrogen metabolic process	26	-0.388038	-0.985665	0.479452	0.805383
astrocyte development	15	-0.440514	-0.985462	0.480702	0.805265
mitotic metaphase plate congression	43	-0.356185	-0.984974	0.47619	0.805929
t cell homeostasis	28	-0.377785	-0.984278	0.45057	0.807125
stem cell population maintenance	36	-0.359357	-0.983783	0.475954	0.807776
cellular response to chemokine	15	-0.432099	-0.983304	0.478664	0.808469
scaffold protein binding	64	-0.331334	-0.982703	0.4967	0.809438
positive regulation of neuron death	35	-0.363006	-0.981914	0.490598	0.810869
aorta development	27	-0.385351	-0.981867	0.479554	0.81031
negative regulation of vascular permeability	16	-0.431425	-0.980354	0.471601	0.81382
immunoglobulin mediated immune response	16	-0.427553	-0.980092	0.494662	0.813812
positive regulation of macromolecule metabolic process	15	-0.430804	-0.979949	0.488679	0.813487
negative regulation of peptidase activity	85	-0.311847	-0.978936	0.509524	0.815651
establishment of localization in cell	120	-0.294562	-0.978876	0.515249	0.815131
positive regulation of neuron apoptotic process	45	-0.3496	-0.978745	0.494863	0.814806
apoptotic signaling pathway	67	-0.315635	-0.977215	0.494881	0.818284
acyltransferase activity	157	-0.283335	-0.97611	0.519544	0.820627
estradiol 17 beta dehydrogenase activity	15	-0.428122	-0.975808	0.487179	0.820724
eye development	41	-0.352049	-0.975604	0.477558	0.820573
regulation of gluconeogenesis	17	-0.417857	-0.975142	0.481413	0.821149
positive regulation of insulin receptor signaling pathway	21	-0.407859	-0.97471	0.516484	0.821623
defense response to virus	201	-0.278293	-0.97468	0.504	0.821004
ubiquitin protein ligase binding	292	-0.266805	-0.97464	0.533528	0.82041
2 oxoglutarate dependent dioxygenase activity	22	-0.401165	-0.974159	0.490741	0.821011
cornified envelope	36	-0.356349	-0.973955	0.483498	0.82087
g protein alpha subunit binding	24	-0.391635	-0.973136	0.464539	0.822443
rho protein signal transduction	56	-0.329244	-0.973051	0.509666	0.821973
regulation of glucose metabolic process	23	-0.385514	-0.97177	0.503534	0.824812
lung development	89	-0.305904	-0.971503	0.504092	0.824815
oxidoreductase activity, acting on the aldehyde or oxo group of donors, nad or nadp as acceptor	23	-0.392314	-0.970903	0.491007	0.825782
steroid metabolic process	115	-0.293161	-0.969397	0.519672	0.82917
negative regulation of cardiac muscle cell apoptotic process	22	-0.391044	-0.969343	0.5097	0.828633
interstrand cross link repair	36	-0.354763	-0.968827	0.500832	0.829425
positive regulation of g1 s transition of mitotic cell cycle	37	-0.351683	-0.968537	0.496503	0.829524
positive regulation of cartilage development	15	-0.425705	-0.967539	0.499089	0.831534
regulation of phosphatidylinositol 3 kinase activity	16	-0.431906	-0.967372	0.502732	0.831268
phagocytic vesicle membrane	75	-0.316039	-0.966829	0.510204	0.832098
response to interferon gamma	23	-0.38348	-0.966512	0.497364	0.832243
histone acetyltransferase activity	26	-0.384239	-0.965997	0.506616	0.832951
hydrolase activity, hydrolyzing o glycosyl compounds	32	-0.369803	-0.96543	0.49278	0.833826
proteasome accessory complex	17	-0.420158	-0.96518	0.51434	0.833809
aorta morphogenesis	15	-0.423632	-0.96504	0.501792	0.833498
mitochondrial nucleoid	46	-0.336996	-0.964925	0.516522	0.833124
ras protein signal transduction	88	-0.305959	-0.964824	0.501656	0.832697
acyl coa hydrolase activity	15	-0.425925	-0.964632	0.493625	0.832514
cellular response to hypoxia	111	-0.291655	-0.964617	0.517974	0.831869
cellular response to growth factor stimulus	62	-0.325926	-0.964172	0.505068	0.832385
endosome membrane	289	-0.265443	-0.964125	0.551136	0.831816
glutamate metabolic process	15	-0.430323	-0.963177	0.5	0.833682
protein stabilization	204	-0.271437	-0.961952	0.546423	0.83636
protein kinase c activity	16	-0.425621	-0.961617	0.520721	0.836559
positive regulation of ossification	15	-0.42516	-0.960811	0.505597	0.838074
protein containing complex binding	344	-0.257889	-0.960796	0.567527	0.83742
embryonic forelimb morphogenesis	27	-0.380209	-0.959882	0.509769	0.839257
keratinization	39	-0.346633	-0.959636	0.531732	0.839218
g protein beta subunit binding	20	-0.399248	-0.959046	0.517495	0.840111
suppression of viral release by host	17	-0.413107	-0.958593	0.522807	0.840679
mitochondrion morphogenesis	20	-0.400345	-0.957897	0.519928	0.841888
heterochromatin	49	-0.331852	-0.957687	0.50937	0.841732
ubiquitin binding	95	-0.301279	-0.956781	0.552413	0.843515
endoplasmic reticulum to golgi vesicle mediated transport	121	-0.288357	-0.95677	0.538462	0.842847
chloride transport	64	-0.318721	-0.956433	0.5301	0.843076
pituitary gland development	25	-0.383406	-0.955818	0.512428	0.844018
regulation of neuron projection development	40	-0.346649	-0.955543	0.516995	0.844091
positive regulation of stress activated mapk cascade	21	-0.388952	-0.955252	0.516814	0.844189
camp response element binding	17	-0.411333	-0.954781	0.515654	0.844772
detection of light stimulus involved in visual perception	18	-0.412241	-0.954723	0.537736	0.84423
double stranded rna binding	72	-0.31411	-0.954672	0.546358	0.843688
cyclin dependent protein serine threonine kinase regulator activity	32	-0.362989	-0.954553	0.50991	0.843341
3' utr mediated mrna destabilization	17	-0.411305	-0.953809	0.517179	0.844621
intrinsic apoptotic signaling pathway in response to dna damage by p53 class mediator	32	-0.36549	-0.953467	0.527273	0.844853
histone deacetylation	51	-0.332379	-0.953333	0.527778	0.84452
positive regulation of protein localization to nucleus	32	-0.360047	-0.952885	0.54007	0.845068
early endosome to late endosome transport	24	-0.384023	-0.952339	0.544484	0.845857
positive regulation of peptidyl serine phosphorylation	82	-0.300935	-0.952071	0.528169	0.845863
nucleic acid metabolic process	15	-0.42557	-0.951507	0.532727	0.846719
promoter specific chromatin binding	59	-0.31803	-0.951489	0.535043	0.846074
cellular response to oxidative stress	86	-0.296729	-0.950783	0.551724	0.847267
calcium channel activity	85	-0.299955	-0.950751	0.551938	0.846666
regulation of arp2 3 complex mediated actin nucleation	15	-0.424391	-0.950394	0.533808	0.846934
cellular anatomical entity	431	-0.252056	-0.950289	0.647218	0.846541
cyclic nucleotide biosynthetic process	15	-0.426546	-0.949138	0.521978	0.848971
amino acid transmembrane transport	25	-0.372077	-0.948562	0.515539	0.849878
trna wobble uridine modification	17	-0.404209	-0.947927	0.538044	0.850926
tbp class protein binding	26	-0.37074	-0.947021	0.542705	0.852621
post golgi vesicle mediated transport	17	-0.406126	-0.946713	0.542074	0.852764
filamentous actin	30	-0.358815	-0.946198	0.558559	0.853576
regulation of heart contraction	26	-0.375155	-0.945307	0.523438	0.85527
regulation of chromosome organization	19	-0.399207	-0.945127	0.534965	0.855042
adrenal gland development	24	-0.377545	-0.94408	0.519337	0.857163
stress activated mapk cascade	23	-0.369663	-0.943823	0.515789	0.857215
golgi organization	123	-0.287097	-0.943803	0.550473	0.856587
positive regulation of protein import into nucleus	38	-0.349559	-0.943275	0.533217	0.857322
dna polymerase binding	21	-0.390651	-0.94286	0.536313	0.857714
negative regulation of phosphoprotein phosphatase activity	15	-0.424832	-0.942794	0.525813	0.857214
cell cell junction organization	23	-0.382852	-0.942714	0.541741	0.85675
cellular response to transforming growth factor beta stimulus	58	-0.31549	-0.942508	0.515358	0.8566
mrna 3' utr binding	77	-0.30418	-0.942071	0.561779	0.857039
protein polyubiquitination	168	-0.272834	-0.941692	0.599686	0.857368
calcium dependent protein kinase c activity	15	-0.411997	-0.940998	0.543599	0.858523
clathrin coated endocytic vesicle membrane	57	-0.316284	-0.940801	0.556876	0.85837
bile acid and bile salt transport	27	-0.366309	-0.939855	0.54562	0.860343
negative regulation of toll like receptor signaling pathway	15	-0.418236	-0.939124	0.554529	0.861603
centriolar satellite	106	-0.290493	-0.938465	0.597792	0.86266
positive regulation of t cell mediated cytotoxicity	18	-0.389235	-0.938267	0.526515	0.862482
positive regulation of glucose import	30	-0.35515	-0.937886	0.543517	0.862827
aggresome	34	-0.352171	-0.937883	0.570423	0.862148
dna unwinding involved in dna replication	22	-0.372301	-0.937744	0.545287	0.861809
regulation of jnk cascade	18	-0.400267	-0.937349	0.541509	0.8622
cytoplasmic side of plasma membrane	55	-0.323975	-0.936775	0.567944	0.863099
chromosome, centromeric region	151	-0.27551	-0.936102	0.605178	0.864185
positive regulation of gluconeogenesis	15	-0.416028	-0.935937	0.543363	0.863974
fatty acid beta oxidation	49	-0.326381	-0.935833	0.56446	0.863581
symporter activity	102	-0.289363	-0.935435	0.588618	0.864015
cognition	42	-0.333059	-0.935338	0.564007	0.8636
response to heat	44	-0.335882	-0.934799	0.571429	0.864402
cilium dependent cell motility	16	-0.406259	-0.93423	0.547486	0.865304
positive regulation of dna templated transcription, elongation	15	-0.423787	-0.933966	0.562057	0.86533
clathrin coated vesicle membrane	34	-0.352331	-0.933803	0.551304	0.865099
sarcolemma	105	-0.286988	-0.93294	0.596091	0.866753
insulin secretion	33	-0.348803	-0.932802	0.543363	0.866441
sex differentiation	21	-0.37518	-0.93248	0.565217	0.866671
clathrin binding	41	-0.337954	-0.9324	0.575601	0.866211
primary metabolic process	31	-0.353785	-0.932336	0.564407	0.865697
negative regulation of cold induced thermogenesis	43	-0.333888	-0.932296	0.548885	0.865128
map kinase activity	16	-0.414569	-0.931578	0.556962	0.866334
peroxidase activity	28	-0.355807	-0.931267	0.533808	0.866478
phagocytic cup	26	-0.364984	-0.930971	0.55694	0.866574
multivesicular body	39	-0.332915	-0.930665	0.562724	0.866707
calmodulin binding	182	-0.267839	-0.92986	0.634441	0.868149
axoneme assembly	27	-0.372248	-0.929557	0.573975	0.868283
amino acid transmembrane transporter activity	37	-0.344023	-0.929526	0.571429	0.867692
negative regulation of protein kinase activity	71	-0.30178	-0.929266	0.584055	0.867701
atp dependent activity, acting on dna	33	-0.345621	-0.927626	0.580139	0.871436
damaged dna binding	64	-0.308694	-0.927333	0.592282	0.871537
positive regulation of transcription elongation by rna polymerase ii	50	-0.322593	-0.926999	0.58319	0.871792
heterochromatin formation	22	-0.375626	-0.925851	0.544627	0.87415
rough endoplasmic reticulum	58	-0.31623	-0.92555	0.603679	0.87427
mediator complex	43	-0.325034	-0.925422	0.575	0.873926
cellular response to mechanical stimulus	73	-0.297986	-0.925354	0.595925	0.873433
translation initiation factor binding	23	-0.378061	-0.925224	0.578378	0.873123
positive regulation of protein binding	73	-0.300997	-0.925038	0.598616	0.872944
sprouting angiogenesis	31	-0.350437	-0.92445	0.592267	0.873848
negative regulation of transforming growth factor beta receptor signaling pathway	83	-0.297065	-0.924429	0.602606	0.873229
late endosome	147	-0.274386	-0.923864	0.632492	0.874023
positive regulation of ruffle assembly	15	-0.400882	-0.923674	0.55514	0.87385
cytoplasmic ribonucleoprotein granule	81	-0.296719	-0.922812	0.592654	0.875456
trans golgi network transport vesicle	16	-0.407673	-0.922716	0.562387	0.875041
positive regulation of synaptic transmission	17	-0.399258	-0.922466	0.594444	0.875034
terminal bouton	35	-0.336447	-0.921584	0.560284	0.876641
actin binding	369	-0.24751	-0.920586	0.708215	0.878578
transmembrane transporter activity	204	-0.264062	-0.920563	0.66821	0.877959
platelet alpha granule membrane	15	-0.404627	-0.92049	0.553539	0.877482
peptidyl threonine phosphorylation	68	-0.302871	-0.920145	0.598695	0.877706
transcription coregulator binding	36	-0.339836	-0.919195	0.577303	0.879522
lipase activity	15	-0.409343	-0.919049	0.598485	0.879216
lysosomal membrane	354	-0.248305	-0.918648	0.726141	0.879611
retinoid metabolic process	24	-0.365929	-0.918013	0.564286	0.88062
regulation of stress fiber assembly	18	-0.381754	-0.917331	0.551595	0.881761
lymph node development	17	-0.397858	-0.916316	0.580224	0.883704
spindle assembly	36	-0.340513	-0.915801	0.574431	0.884294
inner dynein arm assembly	16	-0.403554	-0.91571	0.584532	0.883846
anion transport	23	-0.366125	-0.915311	0.573237	0.884235
phagophore assembly site	29	-0.35876	-0.914463	0.57404	0.88584
bone mineralization	45	-0.325777	-0.913655	0.604853	0.887304
regulation of primary metabolic process	30	-0.34436	-0.912726	0.617747	0.889066
monocyte differentiation	16	-0.404964	-0.912667	0.595547	0.888547
phospholipid binding	106	-0.281636	-0.912598	0.634769	0.888062
negative regulation of protein kinase b signaling	40	-0.332103	-0.911784	0.562712	0.889496
cysteine type endopeptidase inhibitor activity involved in apoptotic process	19	-0.381406	-0.911719	0.570384	0.888991
myosin filament	15	-0.41097	-0.9112	0.591337	0.889717
toxin transport	42	-0.324757	-0.910555	0.595819	0.890722
monocarboxylic acid transmembrane transporter activity	15	-0.404378	-0.910369	0.601145	0.890564
negative regulation of vascular associated smooth muscle cell proliferation	23	-0.362455	-0.910239	0.597328	0.890223
positive regulation of blood coagulation	17	-0.39286	-0.909117	0.571695	0.892495
mirna binding	34	-0.340272	-0.9086	0.619621	0.893141
manganese ion binding	65	-0.301481	-0.908379	0.63837	0.893067
erad pathway	18	-0.39716	-0.908033	0.587687	0.893258
kinetochore	158	-0.267352	-0.907988	0.673684	0.892709
bone development	66	-0.29684	-0.907954	0.599026	0.89213
negative regulation of actin filament polymerization	20	-0.379377	-0.907722	0.578761	0.892064
copii vesicle coating	23	-0.366749	-0.907629	0.592871	0.891623
maturation of ssu rrna from tricistronic rrna transcript (ssu rrna, 5.8s rrna, lsu rrna)	27	-0.358126	-0.907371	0.594937	0.891623
cell population proliferation	237	-0.253981	-0.907248	0.697059	0.89129
positive regulation of protein ubiquitination	75	-0.292517	-0.907191	0.631134	0.890773
vesicle transport along microtubule	16	-0.392702	-0.906713	0.574388	0.89134
anchored component of external side of plasma membrane	16	-0.395425	-0.906658	0.593407	0.890822
autophagosome membrane	48	-0.320285	-0.906491	0.616056	0.890629
innate immune response in mucosa	16	-0.396768	-0.906314	0.573359	0.890415
receptor tyrosine kinase binding	60	-0.304777	-0.905186	0.60596	0.892654
clathrin coated pit	68	-0.298019	-0.905081	0.6543	0.892285
synaptic vesicle exocytosis	22	-0.359694	-0.904278	0.617916	0.893599
cell motility	39	-0.324962	-0.904157	0.624567	0.893251
negative regulation of telomere maintenance via telomerase	21	-0.369858	-0.903624	0.605735	0.893948
canonical glycolysis	16	-0.397515	-0.902981	0.596117	0.894836
lipid catabolic process	97	-0.282569	-0.902964	0.651685	0.894212
positive regulation of b cell proliferation	42	-0.323253	-0.902918	0.624573	0.893672
kinesin complex	47	-0.314473	-0.901345	0.635398	0.897037
microtubule motor activity	57	-0.301856	-0.901176	0.615251	0.896824
positive regulation of cysteine type endopeptidase activity involved in apoptotic process	46	-0.325954	-0.900989	0.641638	0.896633
integrin mediated signaling pathway	94	-0.283507	-0.900725	0.648601	0.896621
extracellular matrix disassembly	34	-0.335051	-0.900541	0.599303	0.896404
microvillus	62	-0.299675	-0.900084	0.657285	0.896964
mitochondrial transport	21	-0.372174	-0.899802	0.591912	0.897003
perikaryon	125	-0.27164	-0.899617	0.666667	0.896779
protein autoubiquitination	76	-0.290694	-0.899559	0.641286	0.896267
microvillus membrane	27	-0.348574	-0.899433	0.623134	0.895952
olfactory receptor activity	56	-0.306484	-0.899417	0.622517	0.895335
cellular response to amino acid stimulus	61	-0.3009	-0.899386	0.649671	0.894749
adenylate cyclase modulating g protein coupled receptor signaling pathway	50	-0.315403	-0.898874	0.631399	0.895349
multicellular organism growth	85	-0.28636	-0.898606	0.656402	0.895382
costamere	17	-0.386257	-0.897941	0.626786	0.896372
positive regulation of reactive oxygen species metabolic process	33	-0.334207	-0.897419	0.615385	0.897071
ribonuclease activity	19	-0.383235	-0.897253	0.599303	0.896826
mrna polyadenylation	30	-0.348419	-0.896969	0.61553	0.896878
pyridoxal phosphate binding	50	-0.314155	-0.896	0.642487	0.898713
atp dependent protein folding chaperone	32	-0.334702	-0.895877	0.623574	0.898374
z disc	117	-0.274082	-0.89514	0.668309	0.899571
magnesium ion binding	217	-0.256106	-0.894778	0.735524	0.899832
t cell differentiation	46	-0.314808	-0.894554	0.637457	0.899755
sphingolipid biosynthetic process	47	-0.312277	-0.894494	0.627119	0.899251
zinc ion transmembrane transporter activity	21	-0.36784	-0.8941	0.599647	0.899586
protein sumoylation	48	-0.31124	-0.893877	0.63837	0.899463
receptor internalization	37	-0.332509	-0.89307	0.590074	0.900861
positive regulation of focal adhesion assembly	24	-0.357128	-0.892985	0.584369	0.900422
positive regulation of neuron differentiation	71	-0.291099	-0.892225	0.66893	0.901695
mrna cleavage and polyadenylation specificity factor complex	18	-0.375585	-0.892011	0.605714	0.901578
negative regulation of gtpase activity	32	-0.332372	-0.89094	0.627376	0.903629
transcription coactivator activity	247	-0.247564	-0.890822	0.790977	0.90328
ruffle membrane	90	-0.285382	-0.890462	0.680743	0.903497
regulation of erk1 and erk2 cascade	27	-0.347618	-0.889953	0.634409	0.904118
muscle contraction	81	-0.283204	-0.889269	0.684729	0.905214
protein lysine n methyltransferase activity	23	-0.360361	-0.888763	0.625899	0.905829
integral component of postsynaptic density membrane	40	-0.317451	-0.888399	0.639262	0.906048
adult locomotory behavior	52	-0.309625	-0.887893	0.646429	0.906647
negative regulation of catalytic activity	119	-0.269916	-0.887795	0.708674	0.906243
generation of precursor metabolites and energy	40	-0.320198	-0.886818	0.627787	0.907958
epidermis development	75	-0.286833	-0.886426	0.680672	0.908336
structural molecule activity	131	-0.26415	-0.88639	0.71275	0.907753
positive regulation of myelination	17	-0.379714	-0.886088	0.590909	0.907853
oligodendrocyte differentiation	39	-0.33333	-0.886055	0.663778	0.907277
cartilage development	70	-0.291063	-0.885794	0.666667	0.907237
histone acetyltransferase complex	32	-0.337011	-0.885589	0.627417	0.907061
single stranded rna binding	46	-0.317593	-0.885119	0.662478	0.907561
positive regulation of i kappab kinase nf kappab signaling	179	-0.252412	-0.884878	0.732824	0.907479
autophagosome	74	-0.285404	-0.882762	0.677419	0.911993
ubiquitin ligase substrate adaptor activity	28	-0.346953	-0.882693	0.620102	0.911511
face development	19	-0.374235	-0.882508	0.645038	0.911295
photoreceptor connecting cilium	39	-0.32101	-0.882345	0.637631	0.91106
glycogen metabolic process	38	-0.318872	-0.881285	0.656794	0.913045
ribosomal small subunit binding	17	-0.378351	-0.8811	0.635714	0.912881
sarcoplasm	17	-0.37459	-0.879614	0.617544	0.915912
negative regulation of mirna transcription	18	-0.378824	-0.878034	0.632841	0.919031
biological process	453	-0.232169	-0.876547	0.863889	0.921938
cardiac muscle cell development	19	-0.372216	-0.875981	0.630268	0.922597
cellular response to uv	58	-0.296889	-0.87578	0.678819	0.922419
interleukin 1 mediated signaling pathway	20	-0.361064	-0.875412	0.623352	0.922697
keratinocyte differentiation	50	-0.305035	-0.874471	0.668874	0.924369
response to camp	34	-0.325398	-0.874145	0.674536	0.924493
prostaglandin metabolic process	30	-0.32837	-0.872876	0.647766	0.92687
innervation	17	-0.374254	-0.871649	0.646018	0.929169
protein kinase activator activity	34	-0.321193	-0.869669	0.657293	0.933367
dna biosynthetic process	39	-0.31003	-0.869641	0.691336	0.932778
negative regulation of torc1 signaling	25	-0.33941	-0.869441	0.659091	0.932585
regulation of epithelial cell proliferation	18	-0.369781	-0.869441	0.641343	0.931928
circulatory system development	16	-0.377463	-0.868385	0.64825	0.933863
positive regulation of stem cell population maintenance	44	-0.309417	-0.868274	0.679012	0.933457
resolution of meiotic recombination intermediates	17	-0.374047	-0.868065	0.658627	0.933309
positive regulation of protein autophosphorylation	23	-0.345275	-0.867677	0.655914	0.933601
gtpase activity	307	-0.237686	-0.866463	0.864358	0.935867
receptor signaling pathway via jak stat	33	-0.32667	-0.866461	0.662732	0.935216
core promoter sequence specific dna binding	16	-0.381934	-0.866178	0.636029	0.935255
regulation of gtpase activity	87	-0.279693	-0.865785	0.721232	0.935549
cell communication	58	-0.291473	-0.865697	0.709731	0.935098
gamma tubulin binding	31	-0.32609	-0.865283	0.663194	0.935405
regulation of lipid metabolic process	40	-0.314285	-0.86526	0.686956	0.934805
positive regulation of substrate adhesion dependent cell spreading	42	-0.310008	-0.865112	0.683012	0.934484
neuronal action potential	25	-0.347162	-0.86485	0.676056	0.934434
mrna catabolic process	35	-0.323267	-0.864227	0.698324	0.935277
generation of neurons	17	-0.372321	-0.863659	0.645329	0.935986
mirna mediated gene silencing by inhibition of translation	15	-0.384647	-0.863537	0.656192	0.935625
positive regulation of amyloid beta formation	17	-0.37799	-0.863387	0.648995	0.93534
regulation of protein phosphorylation	63	-0.28839	-0.862905	0.68942	0.935855
anterior posterior axis specification	16	-0.377613	-0.862631	0.641791	0.935835
photoreceptor outer segment	65	-0.286802	-0.862611	0.703947	0.935229
erythrocyte development	20	-0.356141	-0.862526	0.670932	0.934776
lysosome	437	-0.228318	-0.861804	0.915185	0.935841
guanyl nucleotide binding	15	-0.383999	-0.860613	0.656357	0.937958
axoneme	117	-0.26146	-0.860018	0.772213	0.938682
rrna methylation	15	-0.374961	-0.85952	0.648897	0.939253
tissue homeostasis	20	-0.354946	-0.859414	0.641953	0.938867
clathrin coated vesicle	72	-0.277499	-0.859392	0.751678	0.938275
negative regulation of protein phosphorylation	72	-0.281619	-0.858567	0.740143	0.939538
positive regulation of protein targeting to membrane	29	-0.329647	-0.858519	0.696113	0.939005
regulation of mitotic spindle assembly	25	-0.346267	-0.858299	0.672101	0.93888
nuclear receptor binding	42	-0.313967	-0.857898	0.689369	0.939155
regulation of neuron apoptotic process	21	-0.349039	-0.857595	0.661972	0.939241
transcription factor tfiid complex	40	-0.315114	-0.85703	0.693262	0.939965
activation of protein kinase activity	63	-0.283091	-0.856847	0.728696	0.939756
embryonic hemopoiesis	15	-0.378183	-0.856326	0.644037	0.94029
response to axon injury	34	-0.319786	-0.856209	0.689895	0.939897
neutral amino acid transport	18	-0.375418	-0.855631	0.66609	0.940527
cerebral cortex neuron differentiation	15	-0.386952	-0.855623	0.666667	0.939897
neural precursor cell proliferation	26	-0.333045	-0.855435	0.687943	0.93966
snorna binding	20	-0.358288	-0.854728	0.653916	0.9407
cellular response to amino acid starvation	45	-0.302812	-0.854512	0.702422	0.940519
snare binding	62	-0.290951	-0.85438	0.712042	0.940174
regulation of dendrite morphogenesis	20	-0.356045	-0.854243	0.663063	0.939867
protein secretion	52	-0.296507	-0.853899	0.720486	0.940011
positive regulation of actin filament polymerization	48	-0.303462	-0.853479	0.708333	0.940327
cell leading edge	58	-0.290098	-0.851771	0.738617	0.943476
regulation of cytokinesis	42	-0.305445	-0.851264	0.716337	0.943972
phosphatidylinositol 3 phosphate binding	43	-0.303724	-0.850264	0.696864	0.945643
regulation of endocytosis	34	-0.314145	-0.850057	0.696918	0.945478
synaptic transmission, gabaergic	16	-0.376956	-0.84972	0.666038	0.945609
negative regulation of cell differentiation	39	-0.309873	-0.849183	0.696915	0.946155
amyloid fibril formation	18	-0.359268	-0.849109	0.682624	0.945675
positive regulation of protein localization to plasma membrane	50	-0.294668	-0.848879	0.732231	0.945545
rrna processing	159	-0.248088	-0.848716	0.835962	0.94526
microtubule plus end binding	21	-0.350732	-0.84854	0.684211	0.945035
transcription coregulator activity	136	-0.252737	-0.84848	0.809524	0.944544
intercellular bridge	87	-0.266946	-0.847155	0.773525	0.946909
transforming growth factor beta binding	23	-0.34089	-0.846605	0.682226	0.947444
regulation of protein containing complex assembly	22	-0.346487	-0.845595	0.676311	0.949003
positive regulation of calcium mediated signaling	15	-0.370737	-0.843872	0.677122	0.9522
receptor mediated endocytosis	73	-0.276721	-0.843193	0.753769	0.953109
positive regulation of vascular associated smooth muscle cell proliferation	34	-0.313429	-0.84166	0.722414	0.955829
post translational protein modification	30	-0.316935	-0.841067	0.713523	0.956509
regulation of neuron migration	19	-0.358018	-0.840476	0.673044	0.957185
sterol biosynthetic process	29	-0.330022	-0.839937	0.699491	0.957704
protein homooligomerization	105	-0.258533	-0.839428	0.811166	0.95815
phosphatase binding	46	-0.297478	-0.839339	0.715035	0.957697
flagellated sperm motility	78	-0.267147	-0.839131	0.784014	0.957508
metal ion transport	32	-0.320761	-0.83906	0.701389	0.956988
inositol phosphate metabolic process	16	-0.36863	-0.83896	0.648798	0.956565
cellular response to steroid hormone stimulus	16	-0.365885	-0.838229	0.710951	0.957553
striated muscle contraction	15	-0.371356	-0.837577	0.698355	0.958305
mitotic sister chromatid cohesion	16	-0.372737	-0.837469	0.703214	0.957888
mismatch repair	27	-0.319923	-0.837212	0.704425	0.957789
tubulin binding	63	-0.281577	-0.837117	0.774193	0.957361
lipid binding	300	-0.228272	-0.836961	0.933908	0.957066
regulation of dna repair	55	-0.287116	-0.83695	0.765289	0.956455
vesicle docking involved in exocytosis	32	-0.318884	-0.835532	0.733449	0.958914
cysteine type peptidase activity	148	-0.247648	-0.835272	0.835913	0.958823
pulmonary valve morphogenesis	15	-0.370607	-0.835112	0.659735	0.958515
positive regulation of multicellular organism growth	30	-0.316625	-0.834772	0.720641	0.958596
small gtpase mediated signal transduction	124	-0.253818	-0.834456	0.859425	0.95863
rna polymerase ii complex binding	30	-0.319676	-0.834361	0.727273	0.958207
dna duplex unwinding	81	-0.267097	-0.834297	0.778702	0.957713
regulation of mrna processing	15	-0.368285	-0.834089	0.699234	0.95753
water transport	16	-0.362108	-0.83319	0.695167	0.958858
artery morphogenesis	25	-0.337636	-0.832352	0.712707	0.959989
organic anion transmembrane transporter activity	21	-0.346913	-0.832198	0.70438	0.959662
cellular response to glucose starvation	53	-0.289168	-0.831179	0.757576	0.961245
integral component of synaptic vesicle membrane	26	-0.329409	-0.831066	0.709156	0.960827
phagocytic vesicle	76	-0.271398	-0.830553	0.782007	0.961274
response to oxidative stress	119	-0.250438	-0.828834	0.842105	0.96427
specific granule membrane	82	-0.268027	-0.828791	0.805031	0.96373
reticulophagy	15	-0.373452	-0.828184	0.692593	0.96432
myosin complex	49	-0.290264	-0.827999	0.751304	0.964044
negative regulation of autophagy	47	-0.295174	-0.827323	0.771529	0.964807
hydro lyase activity	17	-0.360382	-0.826756	0.715074	0.965389
microtubule organizing center	419	-0.21966	-0.82638	0.957386	0.965518
site of dna damage	31	-0.316987	-0.826181	0.731922	0.965321
t cell proliferation	43	-0.295108	-0.826002	0.75	0.965061
retinoic acid binding	19	-0.353083	-0.825849	0.707804	0.964748
inorganic anion transport	31	-0.308303	-0.825225	0.738657	0.965384
brush border membrane	53	-0.286034	-0.824406	0.764103	0.96651
integral component of lumenal side of endoplasmic reticulum membrane	20	-0.339994	-0.823946	0.717857	0.966835
u6 snrna binding	34	-0.30758	-0.82343	0.733945	0.967296
response to morphine	21	-0.340281	-0.823283	0.72695	0.966968
positive regulation of transforming growth factor beta receptor signaling pathway	29	-0.316835	-0.823234	0.738977	0.966443
intracellular transport	56	-0.278515	-0.821982	0.775	0.968426
cell projection organization	199	-0.235574	-0.82167	0.915052	0.968433
negative regulation of signal transduction	57	-0.27702	-0.821606	0.780366	0.967935
cilium assembly	215	-0.233952	-0.820935	0.902758	0.968706
positive regulation of epithelial cell migration	33	-0.301973	-0.820376	0.748201	0.969258
regulation of transcription elongation by rna polymerase ii	21	-0.344493	-0.820052	0.714286	0.969284
cysteine type endopeptidase activator activity involved in apoptotic process	16	-0.362905	-0.818961	0.701299	0.970836
positive regulation of apoptotic signaling pathway	29	-0.309596	-0.81827	0.744526	0.97164
negative regulation of tumor necrosis factor mediated signaling pathway	21	-0.332787	-0.816385	0.698355	0.974835
collagen catabolic process	35	-0.301344	-0.816188	0.754159	0.974605
methyl cpg binding	23	-0.332068	-0.815894	0.725724	0.974565
cellular amino acid metabolic process	36	-0.298702	-0.815529	0.754885	0.974648
fatty acid oxidation	15	-0.371012	-0.815087	0.729927	0.974924
auditory receptor cell stereocilium organization	15	-0.353596	-0.814763	0.700525	0.974961
cell redox homeostasis	40	-0.295288	-0.813773	0.771626	0.976281
long chain fatty acid metabolic process	34	-0.303682	-0.813738	0.767007	0.97573
oligodendrocyte development	23	-0.325331	-0.813434	0.753022	0.975668
protein acetylation	17	-0.354284	-0.813239	0.717314	0.975382
negative regulation of lipid catabolic process	15	-0.363082	-0.811949	0.706422	0.977326
extrinsic component of cytoplasmic side of plasma membrane	60	-0.272243	-0.811181	0.807496	0.978157
nuclear envelope	198	-0.231553	-0.810719	0.935143	0.978456
intra golgi vesicle mediated transport	32	-0.303511	-0.810474	0.769091	0.978304
actin filament organization	136	-0.241399	-0.810463	0.895639	0.977696
methylated histone binding	70	-0.267152	-0.81046	0.816434	0.977072
negative regulation of fibroblast proliferation	33	-0.301617	-0.810103	0.746599	0.977152
protein localization to centrosome	20	-0.332599	-0.809928	0.74026	0.976861
regulation of signal transduction by p53 class mediator	41	-0.291795	-0.80992	0.788194	0.976246
mitotic cell cycle	154	-0.238815	-0.809597	0.888037	0.97624
rna splicing	300	-0.220237	-0.807799	0.970717	0.979159
condensed chromosome	32	-0.308229	-0.807739	0.78836	0.978655
mitotic cell cycle phase transition	25	-0.320646	-0.806935	0.734657	0.979524
rna splicing, via transesterification reactions	25	-0.330665	-0.806759	0.764389	0.979219
retrograde transport, endosome to golgi	77	-0.257589	-0.806637	0.867797	0.978812
spindle	228	-0.227029	-0.806032	0.948092	0.979391
p53 binding	68	-0.268355	-0.80586	0.816498	0.97909
mesoderm development	33	-0.302688	-0.805777	0.76049	0.978639
outflow tract morphogenesis	50	-0.278658	-0.805667	0.793226	0.978224
regulation of cell cycle	265	-0.222075	-0.805027	0.963127	0.978802
intracellular protein transport	279	-0.22103	-0.80457	0.970213	0.979041
polyubiquitin modification dependent protein binding	32	-0.298621	-0.804485	0.745856	0.97859
replication fork	28	-0.309901	-0.804463	0.762162	0.978011
integral component of endoplasmic reticulum membrane	123	-0.241195	-0.804127	0.889065	0.977999
regulation of rna splicing	72	-0.261559	-0.803922	0.853535	0.977719
cholesterol homeostasis	76	-0.257978	-0.803207	0.83871	0.978431
viral protein processing	31	-0.303098	-0.802831	0.763912	0.97853
nbaf complex	16	-0.354588	-0.801938	0.744991	0.979569
protein n linked glycosylation	52	-0.27707	-0.801881	0.813149	0.979035
decidualization	23	-0.324117	-0.80179	0.758007	0.978585
maturation of ssu rrna	19	-0.333012	-0.801716	0.74266	0.9781
proteasome binding	18	-0.338388	-0.800947	0.740143	0.978911
retinoic acid receptor signaling pathway	16	-0.350594	-0.800339	0.738636	0.979403
actin filament	85	-0.254237	-0.799982	0.843548	0.979456
ubiquitin protein ligase activity	296	-0.218956	-0.799288	0.977654	0.980134
trna aminoacylation for protein translation	37	-0.294519	-0.798871	0.785959	0.980278
negative regulation of type i interferon production	18	-0.338251	-0.798328	0.744554	0.980674
exosome (rnase complex)	18	-0.33761	-0.797185	0.739353	0.982139
mitotic intra s dna damage checkpoint signaling	17	-0.345139	-0.796679	0.740952	0.982451
cleavage furrow	52	-0.274688	-0.796619	0.818937	0.981961
cholesterol transfer activity	21	-0.332571	-0.796531	0.754417	0.981507
integrated stress response signaling	23	-0.320305	-0.795986	0.762617	0.981885
kinetochore microtubule	21	-0.326522	-0.795908	0.777154	0.981407
endoplasmic reticulum organization	44	-0.284411	-0.795664	0.829825	0.981207
negative regulation of cell death	78	-0.25707	-0.795366	0.83887	0.981122
response to nicotine	35	-0.292555	-0.794979	0.767857	0.981185
sarcomere	53	-0.272943	-0.794389	0.799655	0.981634
poly(u) rna binding	22	-0.329482	-0.793928	0.754991	0.981848
response to reactive oxygen species	18	-0.33192	-0.792929	0.71223	0.983044
microtubule	344	-0.214019	-0.792821	0.986169	0.982612
early endosome membrane	172	-0.230386	-0.791622	0.942857	0.98412
regulation of cilium assembly	26	-0.309553	-0.791476	0.772643	0.983741
membrane coat	31	-0.303441	-0.790637	0.795848	0.984607
protein localization to nucleus	46	-0.277708	-0.789873	0.821306	0.985323
regulation of stem cell differentiation	19	-0.327739	-0.789814	0.763889	0.984804
cholesterol efflux	22	-0.319924	-0.789018	0.757469	0.985589
mitotic g2 dna damage checkpoint signaling	34	-0.29203	-0.788822	0.797599	0.985296
negative regulation of dna binding transcription factor activity	73	-0.257284	-0.788266	0.8528	0.985678
nucleotide excision repair	40	-0.290468	-0.787411	0.796791	0.986606
golgi to endosome transport	15	-0.349625	-0.787188	0.753788	0.986379
golgi vesicle transport	19	-0.32716	-0.786432	0.795113	0.987037
oocyte maturation	20	-0.324673	-0.78631	0.761566	0.986634
antibacterial humoral response	19	-0.330572	-0.786102	0.749071	0.986399
transcription repressor complex	61	-0.263757	-0.784637	0.833052	0.988297
trna modification	30	-0.297662	-0.784464	0.77087	0.987984
xenobiotic catabolic process	20	-0.326447	-0.784302	0.772152	0.98765
formation of cytoplasmic translation initiation complex	16	-0.339561	-0.783588	0.747681	0.988276
mll1 complex	34	-0.289514	-0.783338	0.806883	0.988087
centrosome cycle	42	-0.278261	-0.78266	0.841549	0.988684
skeletal muscle tissue development	45	-0.274809	-0.782461	0.848229	0.988397
rna stem loop binding	15	-0.350366	-0.780955	0.745856	0.99028
regulation of embryonic development	44	-0.275036	-0.780182	0.835034	0.990924
cilium	383	-0.20951	-0.779665	0.994334	0.991222
gluconeogenesis	38	-0.27741	-0.778476	0.827402	0.992575
embryo development ending in birth or egg hatching	23	-0.315538	-0.778093	0.783831	0.992587
regulation of mitotic cell cycle	67	-0.258867	-0.776092	0.873754	0.995202
regulation of biological quality	16	-0.336676	-0.77597	0.769373	0.994818
glucose transmembrane transport	23	-0.313309	-0.775891	0.78534	0.994328
cardiac muscle tissue development	22	-0.313467	-0.775852	0.777174	0.99378
positive regulation of double strand break repair	40	-0.278018	-0.775054	0.835564	0.99455
ciliary basal body	159	-0.227185	-0.773946	0.959184	0.995741
u4 snrnp	32	-0.290079	-0.773076	0.804159	0.996534
regulation of mapk cascade	33	-0.297349	-0.77305	0.829091	0.995969
programmed cell death	36	-0.282372	-0.772712	0.836331	0.995924
obsolete anion:anion antiporter activity	18	-0.329917	-0.772557	0.792164	0.995551
negative regulation of protein ubiquitination	51	-0.262683	-0.772378	0.853195	0.995224
rna phosphodiester bond hydrolysis	32	-0.290268	-0.771772	0.827055	0.995582
negative regulation of wnt signaling pathway	50	-0.269359	-0.77127	0.833898	0.99579
o methyltransferase activity	16	-0.340733	-0.771005	0.776557	0.995619
nucleosomal dna binding	37	-0.280802	-0.770349	0.85614	0.996065
regulation of cholesterol metabolic process	15	-0.345292	-0.769828	0.781818	0.996306
protein localization to cilium	36	-0.286918	-0.769752	0.825455	0.995805
endomembrane system	190	-0.222546	-0.769483	0.969697	0.995612
entrainment of circadian clock by photoperiod	28	-0.298188	-0.769224	0.812609	0.995438
protein n linked glycosylation via asparagine	23	-0.314271	-0.768725	0.820558	0.995647
synaptic transmission, glutamatergic	26	-0.296548	-0.768534	0.799636	0.995358
gtp binding	363	-0.206135	-0.768379	0.995608	0.995001
dna replication	135	-0.229392	-0.768343	0.954693	0.994456
nuclear transcribed mrna catabolic process, nonsense mediated decay	36	-0.281079	-0.768005	0.831858	0.994355
tor signaling	22	-0.314198	-0.767855	0.804196	0.99398
acetylglucosaminyltransferase activity	25	-0.306317	-0.767211	0.821555	0.994422
acetyltransferase activity	38	-0.277308	-0.766473	0.839858	0.994942
transport vesicle	98	-0.23953	-0.765459	0.929276	0.995929
fc epsilon receptor signaling pathway	21	-0.315414	-0.764698	0.780718	0.996511
outer dynein arm assembly	20	-0.315354	-0.763556	0.801818	0.997662
nurd complex	16	-0.339448	-0.762206	0.785714	0.999172
palmitoyl (protein) hydrolase activity	15	-0.335343	-0.761536	0.774193	0.9996
phospholipase a2 activity	26	-0.302775	-0.761043	0.777982	0.999696
b cell activation	35	-0.280288	-0.759568	0.83156	1
melanocyte differentiation	21	-0.308255	-0.757702	0.805009	1
protein phosphatase 1 binding	28	-0.297918	-0.75693	0.832746	1
osteoclast differentiation	38	-0.275452	-0.755991	0.871795	1
azurophil granule lumen	79	-0.241321	-0.755447	0.931438	1
transcription by rna polymerase iii	24	-0.298888	-0.755223	0.832759	1
multivesicular body sorting pathway	26	-0.295084	-0.755119	0.835664	1
9+2 motile cilium	24	-0.30431	-0.754839	0.802842	1
regulation of cytosolic calcium ion concentration	38	-0.276211	-0.754786	0.84767	1
chromosome, telomeric region	161	-0.219738	-0.754478	0.976974	1
microtubule plus end	23	-0.304309	-0.75379	0.847826	1
synaptic vesicle endocytosis	40	-0.271345	-0.75347	0.872665	1
cell fate specification	30	-0.289468	-0.752258	0.844948	1
regulation of macroautophagy	55	-0.257908	-0.75177	0.900332	1
triglyceride homeostasis	25	-0.304449	-0.750309	0.8125	1
long chain fatty acid transporter activity	15	-0.331073	-0.749487	0.802426	1
positive regulation of cell growth	84	-0.237152	-0.748717	0.93864	1
intermembrane lipid transfer	48	-0.260887	-0.746389	0.885017	1
response to nutrient levels	58	-0.255456	-0.74601	0.912052	1
3' utr mediated mrna stabilization	15	-0.327689	-0.745952	0.809009	1
channel activity	28	-0.297288	-0.745781	0.828571	1
endoderm development	30	-0.281334	-0.745714	0.858657	1
energy homeostasis	42	-0.269637	-0.745625	0.882353	1
ubiquitin conjugating enzyme binding	29	-0.279923	-0.743594	0.840753	1
phosphatidic acid binding	20	-0.312176	-0.743486	0.825312	1
sterol binding	19	-0.313169	-0.74323	0.805054	1
rna methyltransferase activity	15	-0.326234	-0.741859	0.793893	1
oligosaccharide biosynthetic process	23	-0.305461	-0.740909	0.846293	1
oxidoreductase activity, acting on the ch ch group of donors	27	-0.283959	-0.740877	0.841652	1
histone acetylation	68	-0.245409	-0.740457	0.925734	1
nucleotidyltransferase activity	86	-0.233178	-0.740272	0.928333	1
cellular response to reactive oxygen species	37	-0.272527	-0.739726	0.878354	1
dynein complex binding	24	-0.297196	-0.739337	0.838998	1
organic substance metabolic process	30	-0.278296	-0.73895	0.874773	1
regulation of focal adhesion assembly	25	-0.294869	-0.738819	0.828571	1
metallocarboxypeptidase activity	25	-0.298537	-0.736783	0.850746	1
mitochondrial matrix	381	-0.198438	-0.735729	0.997253	1
organ growth	19	-0.311355	-0.73559	0.817531	1
g protein activity	40	-0.264805	-0.735524	0.886248	1
regulation of protein localization	81	-0.236158	-0.73427	0.95283	1
response to osmotic stress	17	-0.310636	-0.73403	0.831776	1
exocyst	18	-0.30756	-0.733691	0.842199	1
microtubule based movement	82	-0.235021	-0.733098	0.947282	1
dna templated dna replication	34	-0.271912	-0.732913	0.872014	1
pcg protein complex	27	-0.289522	-0.732909	0.852252	1
fibrillar center	143	-0.217612	-0.731792	0.969834	1
ventricular septum development	34	-0.27074	-0.731735	0.890877	1
clathrin coated endocytic vesicle	22	-0.294173	-0.73166	0.863296	1
negative regulation of autophagosome assembly	15	-0.323287	-0.73119	0.813559	1
sensory perception of smell	72	-0.23807	-0.73083	0.942857	1
camp binding	22	-0.295495	-0.730609	0.855634	1
regulation of calcium ion transport	26	-0.293662	-0.72951	0.827465	1
negative regulation of insulin secretion	28	-0.282422	-0.728468	0.866548	1
regulation of growth	74	-0.235944	-0.728251	0.937299	1
cholesterol binding	47	-0.253466	-0.727291	0.915952	1
secretory granule lumen	106	-0.222449	-0.726391	0.973109	1
m band	24	-0.29495	-0.7247	0.870403	1
trna processing	102	-0.221451	-0.724419	0.964883	1
actin filament based movement	16	-0.310623	-0.721232	0.837456	1
atpase activator activity	25	-0.293806	-0.720859	0.85205	1
cholesterol metabolic process	93	-0.227537	-0.720646	0.961477	1
eukaryotic translation initiation factor 3 complex	16	-0.315234	-0.718618	0.850379	1
positive regulation of g2 m transition of mitotic cell cycle	27	-0.281127	-0.71822	0.854419	1
fatty acid biosynthetic process	68	-0.237122	-0.71797	0.947541	1
protein maturation	19	-0.302802	-0.717802	0.866667	1
negative regulation of t cell receptor signaling pathway	21	-0.296134	-0.717143	0.872566	1
positive regulation of bone resorption	17	-0.315818	-0.714538	0.863636	1
nuclear envelope organization	20	-0.296788	-0.714157	0.854512	1
biosynthetic process	37	-0.258698	-0.713963	0.921875	1
smoothened signaling pathway	82	-0.230236	-0.713727	0.954619	1
spindle pole centrosome	15	-0.317087	-0.713685	0.842105	1
homologous chromosome pairing at meiosis	29	-0.273367	-0.713464	0.90223	1
transcription initiation at rna polymerase ii promoter	52	-0.246768	-0.713286	0.932292	1
phosphoprotein binding	38	-0.256167	-0.711078	0.922414	1
eukaryotic 43s preinitiation complex	17	-0.302382	-0.709156	0.851301	1
positive regulation of transcription initiation by rna polymerase ii	54	-0.24163	-0.709141	0.936752	1
glutathione metabolic process	44	-0.248563	-0.706514	0.920266	1
negative regulation of protein catabolic process	43	-0.251991	-0.705976	0.91119	1
chromosome organization	36	-0.260921	-0.702182	0.903226	1
histone h2a monoubiquitination	18	-0.299731	-0.701726	0.863636	1
response to lipid	19	-0.302075	-0.701443	0.878623	1
positive regulation of mrna splicing, via spliceosome	25	-0.280599	-0.700674	0.909584	1
lipid homeostasis	49	-0.241549	-0.700367	0.942609	1
prc1 complex	15	-0.308317	-0.700317	0.860853	1
autophagy	195	-0.199144	-0.699376	1	1
blastocyst hatching	25	-0.275094	-0.698664	0.886525	1
axonemal dynein complex	15	-0.30632	-0.698643	0.855311	1
nuclear transcribed mrna poly(a) tail shortening	22	-0.288584	-0.698286	0.899811	1
double strand break repair via homologous recombination	93	-0.218895	-0.696827	0.984823	1
insulin receptor binding	21	-0.284999	-0.696459	0.881579	1
glutamine metabolic process	19	-0.286982	-0.695844	0.882883	1
t cell receptor complex	25	-0.273291	-0.695408	0.898305	1
spindle organization	17	-0.298654	-0.69491	0.895795	1
pericentric heterochromatin	29	-0.26885	-0.694737	0.921533	1
sperm midpiece	39	-0.255938	-0.69446	0.91637	1
regulation of dna damage checkpoint	15	-0.300924	-0.691908	0.879377	1
regulation of arf protein signal transduction	17	-0.30041	-0.691479	0.867491	1
golgi stack	36	-0.258555	-0.691204	0.929174	1
protein phosphatase type 2a complex	17	-0.298897	-0.690433	0.893657	1
ubiquinone biosynthetic process	15	-0.305575	-0.689425	0.883094	1
positive regulation of telomere capping	17	-0.292838	-0.688958	0.886406	1
chaperone mediated protein complex assembly	19	-0.288964	-0.687927	0.866551	1
ciliary transition zone	38	-0.250712	-0.687053	0.944444	1
dopamine receptor signaling pathway	17	-0.293368	-0.686379	0.867993	1
ligase activity	139	-0.204783	-0.686178	0.99683	1
melanosome assembly	20	-0.284272	-0.685531	0.889667	1
actin filament polymerization	37	-0.250754	-0.685485	0.926957	1
mitochondrial fusion	16	-0.304287	-0.684129	0.880866	1
mitotic spindle	133	-0.203734	-0.683366	0.991611	1
sh2 domain binding	37	-0.251701	-0.683166	0.942342	1
vascular endothelial growth factor receptor signaling pathway	27	-0.266848	-0.682917	0.907666	1
protein targeting to membrane	47	-0.237042	-0.682394	0.951724	1
protein methyltransferase activity	21	-0.278102	-0.682299	0.911488	1
regulation of the force of heart contraction	17	-0.299054	-0.680514	0.8663	1
regulation of tor signaling	22	-0.276488	-0.679062	0.894444	1
iron sulfur cluster binding	68	-0.225874	-0.678482	0.977929	1
steroid hormone mediated signaling pathway	22	-0.27787	-0.677596	0.91587	1
anterograde synaptic vesicle transport	16	-0.300474	-0.676741	0.903985	1
platelet aggregation	40	-0.24476	-0.67588	0.946827	1
integral component of peroxisomal membrane	17	-0.290181	-0.675125	0.886447	1
postsynaptic density membrane	37	-0.245849	-0.673725	0.929091	1
regulation of release of sequestered calcium ion into cytosol	16	-0.297789	-0.672482	0.90625	1
negative regulation of proteolysis	20	-0.280697	-0.672295	0.90669	1
stress fiber assembly	18	-0.291461	-0.671267	0.903915	1
protein folding	149	-0.197034	-0.669619	0.99845	1
nucleoside diphosphate phosphorylation	15	-0.300755	-0.669273	0.885563	1
positive regulation of telomerase activity	34	-0.251115	-0.668758	0.941281	1
natural killer cell activation	19	-0.283385	-0.667419	0.91042	1
phosphatidylinositol phosphate binding	23	-0.267355	-0.667403	0.917603	1
glycosylation	17	-0.292973	-0.66544	0.91182	1
cerebellum development	46	-0.232782	-0.664712	0.953767	1
scf dependent proteasomal ubiquitin dependent protein catabolic process	49	-0.229576	-0.664534	0.96831	1
cullin ring ubiquitin ligase complex	16	-0.29116	-0.664236	0.895604	1
positive regulation of superoxide anion generation	16	-0.283553	-0.663675	0.897579	1
apoptotic cell clearance	19	-0.276946	-0.662176	0.908425	1
regulation of fat cell differentiation	18	-0.279581	-0.662172	0.919786	1
positive regulation of protein serine threonine kinase activity	56	-0.225666	-0.66202	0.976109	1
positive regulation of nuclear transcribed mrna catabolic process, deadenylation dependent decay	15	-0.293031	-0.661243	0.91921	1
bicarbonate transmembrane transporter activity	15	-0.286855	-0.658803	0.908222	1
endoplasmic reticulum golgi intermediate compartment membrane	73	-0.212417	-0.656084	0.98527	1
positive regulation of dendritic spine development	17	-0.279327	-0.655788	0.923894	1
unfolded protein binding	106	-0.200654	-0.653791	0.993277	1
cellular response to gamma radiation	29	-0.253816	-0.653484	0.934932	1
proton transporting atpase activity, rotational mechanism	24	-0.265739	-0.652894	0.922547	1
positive regulation of intrinsic apoptotic signaling pathway	30	-0.246585	-0.651641	0.934783	1
exonuclease activity	53	-0.222757	-0.650651	0.988889	1
positive regulation of calcineurin nfat signaling cascade	19	-0.2692	-0.65022	0.912409	1
substantia nigra development	43	-0.231614	-0.649603	0.966011	1
swi snf complex	29	-0.249536	-0.647556	0.940351	1
binding of sperm to zona pellucida	29	-0.255754	-0.646409	0.936508	1
atpase binding	82	-0.204451	-0.645784	0.995114	1
fatty acid transport	26	-0.257822	-0.644456	0.94148	1
protein localization to cell surface	32	-0.243951	-0.644257	0.950086	1
nuclear thyroid hormone receptor binding	28	-0.254158	-0.643719	0.949123	1
synaptic membrane	36	-0.238838	-0.6423	0.966102	1
molecular adaptor activity	80	-0.206403	-0.64174	0.995017	1
microtubule cytoskeleton	197	-0.182983	-0.641102	1	1
snare complex	51	-0.221387	-0.640569	0.981132	1
mitochondrion organization	92	-0.199012	-0.639975	0.995033	1
cellular response to estradiol stimulus	35	-0.236071	-0.6394	0.969231	1
plasma membrane organization	22	-0.262047	-0.638963	0.942446	1
heat shock protein binding	59	-0.212113	-0.638667	0.987805	1
vesicle mediated transport	302	-0.173735	-0.63661	1	1
nuclease activity	126	-0.190447	-0.632549	1	1
map kinase kinase activity	18	-0.266288	-0.631155	0.945355	1
pseudouridine synthesis	16	-0.2799	-0.63106	0.928705	1
endoplasmic reticulum exit site	31	-0.239588	-0.630741	0.949091	1
regulation of double strand break repair	28	-0.242655	-0.628628	0.967509	1
inositol phosphate dephosphorylation	17	-0.266696	-0.627829	0.960674	1
negative regulation of epidermal growth factor receptor signaling pathway	16	-0.273897	-0.625581	0.927239	1
non motile cilium assembly	58	-0.210508	-0.625427	0.984375	1
ubiquitin specific protease binding	18	-0.270427	-0.624232	0.961255	1
reciprocal meiotic recombination	29	-0.238192	-0.62373	0.968476	1
exon exon junction complex	21	-0.261571	-0.623537	0.947566	1
cellular lipid metabolic process	29	-0.244501	-0.622832	0.964664	1
death receptor binding	15	-0.270372	-0.622383	0.926554	1
retrograde vesicle mediated transport, golgi to endoplasmic reticulum	51	-0.214267	-0.62143	0.989779	1
histone h4 k8 acetylation	16	-0.271521	-0.62068	0.938959	1
aminoacyl trna ligase activity	42	-0.222802	-0.618212	0.981884	1
dna templated transcription initiation	42	-0.218621	-0.616026	0.98791	1
negative regulation of protein secretion	16	-0.263344	-0.615646	0.927757	1
atp dependent dna damage sensor activity	20	-0.253255	-0.61344	0.956912	1
rna polymerase ii preinitiation complex assembly	55	-0.208669	-0.612875	0.993506	1
vesicle tethering	15	-0.269677	-0.611275	0.935606	1
nucleic acid phosphodiester bond hydrolysis	132	-0.181276	-0.607756	1	1
rna polymerase binding	18	-0.256833	-0.607198	0.949416	1
histone lysine methylation	21	-0.253943	-0.606543	0.956989	1
intraciliary transport	34	-0.226696	-0.606122	0.974315	1
histone h4 k5 acetylation	16	-0.271521	-0.606039	0.939781	1
protein peptidyl prolyl isomerization	26	-0.237697	-0.603684	0.956672	1
cytoplasmic translational initiation	17	-0.257828	-0.6033	0.952029	1
regulation of mrna splicing, via spliceosome	19	-0.259501	-0.602615	0.945489	1
phosphatidylinositol 3 phosphatase activity	18	-0.258992	-0.600947	0.944345	1
nad+ kinase activity	15	-0.263578	-0.600307	0.937269	1
ribosomal large subunit assembly	21	-0.247879	-0.598981	0.948244	1
cop9 signalosome	32	-0.228932	-0.598778	0.976868	1
heme biosynthetic process	25	-0.233071	-0.597785	0.970534	1
phosphatidylinositol 3,5 bisphosphate binding	27	-0.234083	-0.597777	0.962433	1
ino80 complex	17	-0.261066	-0.596639	0.951786	1
regulation of g protein coupled receptor signaling pathway	43	-0.214787	-0.595231	0.989547	1
regulation of dna strand elongation	16	-0.258993	-0.593973	0.947653	1
nua4 histone acetyltransferase complex	25	-0.234478	-0.593454	0.967071	1
protein complex oligomerization	19	-0.254433	-0.593372	0.959781	1
snrna processing	15	-0.262158	-0.592365	0.972578	1
dna directed dna polymerase activity	25	-0.237962	-0.592248	0.963768	1
positive regulation of dna repair	42	-0.213752	-0.588944	0.993031	1
negative regulation of rho protein signal transduction	21	-0.242228	-0.588484	0.964727	1
positive regulation of catalytic activity	28	-0.229423	-0.588186	0.978873	1
intrinsic apoptotic signaling pathway	35	-0.217589	-0.586055	0.984375	1
protein kinase c activating g protein coupled receptor signaling pathway	22	-0.239221	-0.584133	0.973734	1
transcription elongation by rna polymerase ii promoter	34	-0.213311	-0.583798	0.989583	1
arp2 3 complex mediated actin nucleation	17	-0.251969	-0.583459	0.95717	1
eukaryotic 48s preinitiation complex	15	-0.256702	-0.582531	0.946237	1
heterotrimeric g protein complex	33	-0.220087	-0.581274	0.994872	1
negative regulation of peptidyl threonine phosphorylation	17	-0.255666	-0.579385	0.963947	1
regulation of myelination	20	-0.239953	-0.578618	0.966899	1
transmembrane receptor protein tyrosine kinase activator activity	15	-0.261632	-0.578283	0.954631	1
histone h3 k14 acetylation	16	-0.255004	-0.578105	0.965889	1
palmitoyltransferase activity	25	-0.230646	-0.577037	0.973404	1
ciliary tip	46	-0.203198	-0.576933	0.994801	1
regulation of mrna stability	37	-0.211833	-0.576745	0.986395	1
regulation of protein catabolic process	18	-0.243573	-0.573191	0.978182	1
positive regulation of lamellipodium assembly	28	-0.223816	-0.57135	0.972414	1
alternative mrna splicing, via spliceosome	22	-0.233162	-0.570613	0.980109	1
cation transmembrane transporter activity	17	-0.243312	-0.569071	0.964029	1
membrane fission	41	-0.206645	-0.568355	0.993151	1
anaphase promoting complex	24	-0.230327	-0.566935	0.987478	1
positive regulation of telomere maintenance via telomerase	34	-0.212011	-0.566636	0.979522	1
positive regulation of interferon beta production	40	-0.206247	-0.566489	0.994681	1
carbohydrate phosphorylation	24	-0.222529	-0.563431	0.974122	1
establishment or maintenance of epithelial cell apical basal polarity	24	-0.227096	-0.563284	0.981516	1
bile acid biosynthetic process	24	-0.225295	-0.560821	0.982699	1
trna methylation	37	-0.2065	-0.556818	0.99115	1
cellular response to peptide hormone stimulus	16	-0.238662	-0.556662	0.97007	1
mrna 3' end processing	18	-0.237874	-0.555751	0.977352	1
activation of cysteine type endopeptidase activity	18	-0.234058	-0.550754	0.976868	1
melanosome	98	-0.167935	-0.549998	1	1
regulation of viral entry into host cell	15	-0.240268	-0.548173	0.983636	1
positive regulation of type i interferon production	23	-0.223913	-0.547291	0.990672	1
intrinsic apoptotic signaling pathway by p53 class mediator	27	-0.217129	-0.546192	0.98513	1
glycolytic process	36	-0.200055	-0.544677	0.996587	1
ubiquitin dependent protein catabolic process via the multivesicular body sorting pathway	32	-0.203219	-0.54377	0.987826	1
negative regulation of inflammatory response to antigenic stimulus	21	-0.22314	-0.542957	0.99631	1
integral component of golgi membrane	61	-0.178998	-0.538516	1	1
enzyme regulator activity	20	-0.226855	-0.537447	0.985507	1
platelet dense granule organization	23	-0.218102	-0.534549	0.979592	1
mitotic cytokinesis	64	-0.176906	-0.531823	1	1
monoubiquitinated histone h2a deubiquitination	29	-0.20583	-0.531761	0.988372	1
negative regulation of proteasomal ubiquitin dependent protein catabolic process	31	-0.201479	-0.530383	0.990826	1
branched chain amino acid catabolic process	17	-0.226556	-0.528405	0.976492	1
nadph binding	15	-0.234545	-0.526365	0.981785	1
rna metabolic process	21	-0.220923	-0.526018	0.985816	1
dna recombination	100	-0.163839	-0.525163	1	1
four way junction dna binding	17	-0.224262	-0.524635	0.983395	1
dna metabolic process	53	-0.183643	-0.524369	0.998293	1
gpi anchor biosynthetic process	29	-0.203493	-0.523921	0.99823	1
mrna splicing, via spliceosome	183	-0.151001	-0.522747	1	1
s adenosylmethionine dependent methyltransferase activity	28	-0.199638	-0.521996	0.994595	1
chaperone mediated protein folding	37	-0.190258	-0.518375	0.996633	1
intraciliary anterograde transport	17	-0.226483	-0.517458	0.990458	1
catalytic complex	25	-0.20824	-0.51603	0.996317	1
positive regulation of proteolysis	20	-0.216925	-0.510802	0.990942	1
mitotic spindle assembly checkpoint signaling	30	-0.19441	-0.510273	0.994485	1
multivesicular body assembly	32	-0.188831	-0.500653	0.996575	1
protein localization to phagophore assembly site	18	-0.216542	-0.495565	0.991228	1
regulation of translational initiation	31	-0.188668	-0.492925	0.994863	1
condensed chromosome, centromeric region	18	-0.21183	-0.492081	0.99469	1
monoubiquitinated histone deubiquitination	25	-0.19549	-0.48816	0.984375	1
cellular response to exogenous dsrna	19	-0.204608	-0.487253	0.994671	1
core mediator complex	26	-0.188302	-0.481689	0.996416	1
mitotic g2 m transition checkpoint	19	-0.199633	-0.477001	0.990512	1
viral budding via host escrt complex	23	-0.190889	-0.474278	1	1
intraciliary transport particle b	18	-0.199894	-0.470729	0.996435	1
negative regulation of mitotic cell cycle	26	-0.183823	-0.470392	1	1
spliceosomal complex assembly	26	-0.184163	-0.467882	0.998182	1
histone h2a acetylation	21	-0.192426	-0.465519	1	1
spliceosomal snrnp assembly	28	-0.176273	-0.464836	1	1
nuclear retinoic acid receptor binding	15	-0.204076	-0.459817	0.994633	1
anaphase promoting complex dependent catabolic process	23	-0.181993	-0.451248	0.996344	1
negative regulation of type i interferon mediated signaling pathway	18	-0.192339	-0.449533	1	1
nuclear exosome (rnase complex)	16	-0.198104	-0.448059	0.998205	1
protein localization to golgi apparatus	19	-0.184839	-0.442455	0.996324	1
mhc class i protein binding	18	-0.187569	-0.439613	0.998172	1
ribosomal small subunit biogenesis	22	-0.174986	-0.432315	1	1
vacuolar transport	18	-0.18292	-0.429133	0.998138	1
histone modification	17	-0.179066	-0.418462	0.998208	1
telomerase rna binding	22	-0.161753	-0.392379	1	1
late endosome to lysosome transport	19	-0.153584	-0.370827	0.998198	1
saga complex	23	-0.14483	-0.362934	1	1
sin3 complex	22	-0.143505	-0.350993	1	0.999973
cytoplasmic translation	87	0.658522	2.2216	0	0.000786507
extracellular matrix structural constituent conferring tensile strength	36	0.733377	2.11928	0	0.00113634
cytosolic ribosome	76	0.633602	2.08839	0	0.00126291
proton motive force driven mitochondrial atp synthesis	64	0.643876	2.08227	0	0.00113468
cytosolic small ribosomal subunit	47	0.675368	2.0279	0	0.00500775
cytosolic large ribosomal subunit	55	0.634964	1.96437	0	0.0155179
nadh dehydrogenase (ubiquinone) activity	41	0.653703	1.90129	0	0.0428634
respirasome	66	0.57343	1.8495	0	0.0825727
aerobic respiration	69	0.56958	1.83547	0	0.0904581
extracellular matrix structural constituent	120	0.506916	1.79285	0	0.148236
histone demethylase activity	22	0.693349	1.78271	0.00675676	0.155251
anatomical structure formation involved in morphogenesis	17	0.71374	1.76745	0.00829876	0.172574
structural constituent of ribosome	239	0.461304	1.76439	0	0.165514
polypeptide n acetylgalactosaminyltransferase activity	19	0.704691	1.76104	0	0.160336
embryonic digestive tract morphogenesis	15	0.720988	1.74075	0.00218818	0.194184
nitrogen compound transport	20	0.685892	1.7403	0.0021322	0.183232
motor neuron axon guidance	28	0.641832	1.73005	0.00424628	0.194032
homeostasis of number of cells	21	0.665133	1.7101	0.00668151	0.229945
skin development	43	0.572834	1.70945	0.0025	0.21967
protein autoprocessing	24	0.655577	1.70098	0.00733496	0.228884
mitochondrial electron transport, nadh to ubiquinone	47	0.56763	1.69653	0.00477327	0.228628
spinal cord motor neuron differentiation	18	0.682361	1.68685	0.00436681	0.242906
ureteric bud development	40	0.574853	1.6828	0.00241546	0.242427
positive regulation of dendrite morphogenesis	20	0.670005	1.67999	0.00688073	0.239429
cardiac conduction system development	17	0.684632	1.67018	0.013544	0.255963
small ribosomal subunit	30	0.613827	1.66483	0.00472813	0.259674
integral component of presynaptic membrane	53	0.54405	1.66083	0.00490196	0.25971
structural constituent of muscle	40	0.576953	1.6572	0	0.259882
nuclear androgen receptor binding	27	0.612273	1.6536	0.0208333	0.260067
ribosome	270	0.426445	1.65185	0	0.256145
negative chemotaxis	38	0.573917	1.64729	0.00249377	0.259252
apicolateral plasma membrane	21	0.667396	1.64353	0.0157303	0.261042
gap junction channel activity	16	0.67155	1.62846	0.0197802	0.293172
regulation of filopodium assembly	17	0.673934	1.62531	0.0130152	0.292834
regulation of phosphorylation	18	0.663843	1.62472	0.0132743	0.286148
proton transporting atp synthase complex, coupling factor f(o)	15	0.692336	1.62186	0.0264901	0.285644
mitochondrial proton transporting atp synthase complex	21	0.632175	1.61005	0.0110865	0.311332
collagen trimer	75	0.490685	1.60955	0.0052356	0.304712
mitochondrial electron transport, cytochrome c to oxygen	20	0.641745	1.6013	0.00869565	0.319011
transmembrane receptor protein tyrosine phosphatase activity	16	0.671371	1.59835	0.0193133	0.319567
lens development in camera type eye	31	0.57029	1.59162	0.0188679	0.331127
proton motive force driven atp synthesis	25	0.609858	1.59084	0.0245098	0.325241
precatalytic spliceosome	19	0.626615	1.56632	0.0257511	0.392129
connexin complex	16	0.655936	1.56565	0.023753	0.385271
retina layer formation	22	0.599649	1.56556	0.0278422	0.376898
skeletal muscle tissue regeneration	21	0.603228	1.56409	0.0277136	0.373417
camera type eye morphogenesis	22	0.609359	1.55891	0.0361174	0.381864
cell cell adhesion mediator activity	23	0.584863	1.55696	0.0266667	0.380026
p granule	17	0.651303	1.55365	0.0421286	0.382622
phosphate containing compound metabolic process	21	0.59645	1.54575	0.0436782	0.400427
c c chemokine binding	18	0.629958	1.53848	0.0344828	0.416739
telencephalon development	23	0.589576	1.5384	0.0353982	0.408913
spinal cord development	27	0.57105	1.52786	0.0206897	0.435043
dopaminergic neuron differentiation	24	0.575575	1.52676	0.0337838	0.430503
neuronal stem cell population maintenance	22	0.580866	1.52592	0.0351648	0.425171
collagen containing extracellular matrix	314	0.387789	1.52099	0	0.433888
proton transporting atp synthase activity, rotational mechanism	17	0.63664	1.5135	0.0447761	0.451636
[truncated: 864 more rows]

## Sheet: Supple. Table 3
Supplemtal table 3. GSEA results of On- vs. Pre- immunotherapy paired samples of melanoma with top 30% baseline EGFR expression, related to supplemental figure 7A
NAME	SIZE	ES	NES	NOM.pval	FDR.qval
gobp oxidative phosphorylation	123	0.633427	3.04932	0	0
gobp atp synthesis coupled electron transport	78	0.68612	3.02139	0	0
gobp mitochondrial respiratory chain complex assembly	89	0.649097	3.00459	0	0
gobp respiratory electron transport chain	99	0.637522	2.99346	0	0
gobp aerobic respiration	171	0.583101	2.97742	0	0
gobp mitochondrial electron transport nadh to ubiquinone	44	0.718435	2.85626	0	0
gobp cellular respiration	215	0.534532	2.81832	0	0
gobp nadh dehydrogenase complex assembly	53	0.68014	2.80334	0	0
gobp atp metabolic process	255	0.48945	2.61588	0	0
gobp electron transport chain	153	0.523762	2.59743	0	0
gobp proton transmembrane transport	141	0.49763	2.4223	0	0
gobp peptide antigen assembly with mhc protein complex	18	0.759927	2.40705	0	0
gobp cell redox homeostasis	36	0.619984	2.33093	0	0.00010648
gobp mitochondrial translation	72	0.515919	2.29686	0	0.000610526
gobp regulation of proton transport	24	0.644513	2.27983	0	0.000953189
gobp energy derivation by oxidation of organic compounds	300	0.416735	2.26178	0	0.00107646
gobp positive regulation of natural killer cell mediated immunity	31	0.61873	2.24872	0	0.0015209
gobp antimicrobial humoral response	109	0.461865	2.20528	0	0.00352966
gobp response to interferon beta	31	0.606838	2.20165	0	0.00357245
gobp atp synthesis coupled proton transport	24	0.63624	2.19543	0	0.00382924
gobp lymph vessel development	29	-0.709986	-2.18914	0	0.00261447
gobp cellular defense response	52	0.531989	2.18769	0	0.00374366
gobp natural killer cell mediated immunity	75	0.493165	2.18759	0	0.00358089
gobp antimicrobial humoral immune response mediated by antimicrobial peptide	71	0.499276	2.17813	0	0.00408578
gobp respiratory burst	34	0.574263	2.16571	0	0.00444961
gobp tail anchored membrane protein insertion into er membrane	17	0.701078	2.15452	0	0.0051108
gobp lymph vessel morphogenesis	22	-0.72798	-2.14861	0	0.00390314
gobp cytochrome complex assembly	35	0.592125	2.14246	0	0.00578706
gobp positive regulation of natural killer cell mediated cytotoxicity	27	0.607047	2.14068	0	0.00568419
gobp response to interferon gamma	136	0.430377	2.13956	0	0.00553831
gobp pentose phosphate shunt	15	0.724813	2.11594	0	0.00709229
gobp antigen processing and presentation of endogenous peptide antigen	19	0.667767	2.10999	0	0.0071457
gobp regulation of natural killer cell mediated immunity	49	0.533757	2.10689	0	0.006966
gobp generation of precursor metabolites and energy	472	0.377825	2.10263	0	0.00714691
gobp neutrophil chemotaxis	102	0.446388	2.09306	0	0.00787599
gobp antigen processing and presentation of peptide antigen	60	0.503713	2.08003	0	0.00873704
gobp antigen processing and presentation of peptide antigen via mhc class i	28	0.596593	2.07708	0	0.0088156
gobp respiratory chain complex iv assembly	25	0.612489	2.07369	0	0.00908797
gobp mitochondrial atp synthesis coupled proton transport	17	0.672377	2.07141	0	0.00899955
gobp leukocyte mediated cytotoxicity	128	0.428913	2.06734	0	0.00910847
gobp neutrophil migration	125	0.435061	2.06591	0	0.00902465
gobp immunological synapse formation	15	0.684782	2.06181	0	0.00933765
gobp peptidyl lysine trimethylation	57	-0.579609	-2.058	0	0.0100959
gobp antigen processing and presentation of exogenous peptide antigen	35	0.536199	2.01611	0	0.0142839
gobp diacylglycerol metabolic process	26	-0.666054	-2.01016	0	0.0226974
gobp positive regulation of lymphocyte apoptotic process	17	0.642147	2.00145	0	0.0156377
gobp negative regulation of antigen receptor mediated signaling pathway	33	0.525937	1.9997	0	0.0155503
gobp antigen processing and presentation	104	0.424271	1.99664	0	0.0156219
gobp mitochondrial cytochrome c oxidase assembly	22	0.600019	1.99624	0	0.0153833
gobp regulation of t cell receptor signaling pathway	44	0.503392	1.99428	0	0.0152176
gobp granulocyte activation	48	0.486505	1.97359	0	0.0180538
gobp nucleoside triphosphate biosynthetic process	79	0.430861	1.97214	0	0.0180123
gobp intermediate filament based process	68	-0.537022	-1.96954	0	0.0381826
gobp renal system vasculature development	30	-0.629154	-1.96387	0	0.0352656
gobp glomerulus development	67	-0.538232	-1.95583	0	0.0331916
gobp positive regulation of t cell receptor signaling pathway	16	0.640342	1.95482	0	0.0206479
gobp lymphangiogenesis	17	-0.71097	-1.94708	0	0.0336765
gobp positive regulation of cell killing	65	0.459133	1.94615	0	0.0218298
gobp tolerance induction	31	0.543013	1.94419	0	0.0218283
gobp mitochondrial transmembrane transport	102	0.417566	1.94347	0	0.0215723
gobp regulation of positive chemotaxis	26	-0.638759	-1.94323	0	0.0317495
gobp tricarboxylic acid cycle	31	0.523092	1.93583	0	0.0227313
gobp regulation of microglial cell activation	20	0.591234	1.93435	0	0.0226671
gobp regulation of antigen receptor mediated signaling pathway	64	0.448872	1.93346	0	0.0224842
gobp male genitalia development	24	-0.646493	-1.92812	0	0.0357408
gobp kidney epithelium development	139	-0.479166	-1.92688	0	0.0331981
gobp cardiac ventricle development	125	-0.477774	-1.92529	0	0.0313684
gobp cd8 positive alpha beta t cell activation	27	0.530061	1.9228	0	0.0238268
gobp positive regulation of neuroinflammatory response	18	0.603735	1.92079	0	0.0238386
gobp microglial cell activation	47	0.47496	1.92073	0	0.0234888
gobp myeloid leukocyte activation	231	0.369667	1.91828	0	0.0235932
gobp organ growth	164	-0.467193	-1.91801	0	0.0326777
gobp adaptive immune response	444	0.338275	1.91597	0	0.0236711
gobp negative regulation of cysteine type endopeptidase activity	82	0.419305	1.91483	0	0.0236171
gobp t cell receptor signaling pathway	125	0.396267	1.91431	0	0.0233349
gobp regulation of mitochondrial gene expression	28	0.528389	1.91375	0	0.0230819
gobp protein transmembrane import into intracellular organelle	35	0.506412	1.91196	0	0.0232637
gobp ventricular septum development	72	-0.512216	-1.91085	0	0.0344754
gobp cardiac chamber development	166	-0.462529	-1.90888	0	0.0330992
gobp interferon gamma production	116	0.387874	1.89811	0	0.0253416
gobp protein insertion into membrane	60	0.447292	1.89696	0	0.0252527
gobp cell killing	178	0.371606	1.89536	0	0.0252635
gobp embryonic pattern specification	73	-0.518189	-1.89442	0	0.0388997
gobp nephron development	145	-0.46453	-1.89053	0	0.0386905
gobp leukocyte mediated immunity	385	0.338638	1.88956	0	0.0264807
gobp ribonucleoside triphosphate biosynthetic process	68	0.428091	1.88352	0	0.0278683
gobp ovulation cycle process	48	-0.544869	-1.88069	0	0.03979
gobp metanephros development	88	-0.493949	-1.87942	0	0.0385753
gobp cellular response to interferon gamma	114	0.390299	1.8677	0	0.0302666
gobp granulocyte migration	151	0.383834	1.86663	0	0.0303439
gobp cardiac septum development	105	-0.480199	-1.86549	0	0.0449433
gobp ruffle assembly	45	0.463238	1.86435	0	0.030585
gobp sympathetic nervous system development	22	-0.643773	-1.86279	0	0.0445471
gobp positive t cell selection	36	0.483085	1.8576	0	0.0315876
gobp epidermis morphogenesis	34	-0.582411	-1.8556	0	0.0434432
gobp regulation of leukocyte mediated cytotoxicity	84	0.412618	1.85488	0	0.0314606
gobp smooth muscle cell differentiation	66	-0.505075	-1.84646	0	0.0476438
gobp regulation of cd8 positive alpha beta t cell activation	19	0.575531	1.84494	0	0.0338593
gobp ventricular septum morphogenesis	41	-0.551282	-1.84237	0	0.0464905
gobp ovulation cycle	70	-0.501065	-1.83976	0	0.0449707
gobp regulation of cell matrix adhesion	122	-0.460585	-1.83874	0	0.0441036
gobp positive regulation of leukocyte cell cell adhesion	242	0.354432	1.83791	0	0.0358456
gobp cardiac muscle cell proliferation	53	-0.521946	-1.83536	0	0.0436036
gobp artery development	100	-0.472452	-1.83475	0	0.0414582
gobp mesonephros development	98	-0.470881	-1.83064	0	0.0429191
gobp lymphocyte mediated immunity	291	0.334794	1.82551	0	0.0390626
gobp cardiac chamber morphogenesis	125	-0.463316	-1.82307	0	0.0453145
gobp ruffle organization	57	0.433713	1.82305	0	0.0395874
gobp positive regulation of lymphocyte chemotaxis	20	0.556188	1.81765	0	0.0407167
gobp lipoprotein catabolic process	16	0.607367	1.81315	0	0.0410637
gobp leukocyte degranulation	78	0.401578	1.81052	0	0.0414999
gobp cardiac septum morphogenesis	70	-0.493135	-1.8102	0	0.053156
gobp nephric duct development	16	-0.682208	-1.81012	0	0.0518485
gobp t cell migration	66	0.412283	1.80927	0	0.0415895
gobp cell substrate junction organization	98	-0.46606	-1.807	0	0.0527314
gobp cellular response to molecule of bacterial origin	214	0.357498	1.8064	0	0.0421893
gobp positive regulation of antigen receptor mediated signaling pathway	24	0.531897	1.80557	0	0.0420772
gobp humoral immune response	231	0.349142	1.80332	0	0.0420646
gobp molting cycle	113	-0.454005	-1.79724	0	0.0561956
gobp negative regulation of lymphocyte mediated immunity	53	0.423878	1.79473	0	0.0443007
gobp myeloid cell activation involved in immune response	95	0.385867	1.79427	0	0.0440262
gobp granulocyte chemotaxis	124	0.378707	1.79231	0	0.0444289
gobp urogenital system development	352	-0.410833	-1.78735	0	0.0613055
gobp bone growth	31	-0.552973	-1.77847	0	0.0667665
gobp substantia nigra development	43	0.450728	1.77753	0	0.0496605
gobp cellular response to biotic stimulus	241	0.332437	1.77303	0	0.0509004
gobp skin epidermis development	93	-0.462836	-1.7721	0	0.0705639
gobp myeloid leukocyte mediated immunity	106	0.37487	1.77159	0	0.0510809
gobp outflow tract morphogenesis	79	-0.478506	-1.7696	0	0.0699783
gobp mitochondrial gene expression	104	0.375217	1.76583	0	0.0528656
gobp response to chemokine	94	0.389493	1.76315	0	0.0528081
gobp cellular response to retinoic acid	67	-0.479009	-1.76276	0	0.0717418
gobp regulation of cell killing	102	0.381288	1.76089	0	0.0534641
gobp t cell activation	497	0.31225	1.76037	0	0.0532002
gobp positive regulation of t cell proliferation	103	0.371847	1.75928	0	0.0532542
gobp response to molecule of bacterial origin	338	0.319255	1.75823	0	0.0531706
gobp endocrine process	84	-0.462515	-1.75566	0	0.0742163
gobp somite development	84	-0.463007	-1.7549	0	0.0723893
gobp t cell apoptotic process	50	0.42602	1.75372	0	0.0548114
gobp androgen receptor signaling pathway	45	-0.518522	-1.74872	0	0.0738527
gobp positive regulation of interferon gamma production	77	0.384546	1.74387	0	0.0560037
gobp artery morphogenesis	73	-0.46788	-1.7437	0	0.0775559
gobp nephron epithelium development	110	-0.444062	-1.7422	0	0.0777191
gobp morphogenesis of embryonic epithelium	150	-0.424734	-1.74214	0	0.0765235
gobp regulation of smooth muscle cell differentiation	36	-0.532595	-1.74113	0	0.0762678
gobp mast cell activation	68	0.400574	1.74073	0	0.0564992
gobp positive regulation of transmembrane receptor protein serine threonine kinase signaling pathway	118	-0.437033	-1.73569	0	0.0778924
gobp mesenchyme development	296	-0.402075	-1.73469	0	0.0777045
gobp positive regulation of cell activation	362	0.313937	1.73135	0	0.0576076
gobp regulation of cell substrate junction organization	68	-0.468638	-1.73028	0	0.076436
gobp segmentation	102	-0.453136	-1.73027	0	0.0754302
gobp positive regulation of canonical wnt signaling pathway	105	-0.448475	-1.7255	0	0.0777293
gobp focal adhesion assembly	83	-0.453616	-1.72139	0	0.0798914
gobp regulation of t cell activation	338	0.312084	1.71952	0	0.0614046
gobp maintenance of cell number	140	-0.430559	-1.71622	0	0.0819435
gobp negative regulation of leukocyte mediated immunity	65	0.398653	1.71443	0	0.0633964
gobp cellular transition metal ion homeostasis	112	0.354916	1.71399	0	0.0631974
gobp apoptotic mitochondrial changes	104	0.363896	1.71366	0	0.062924
gobp skin development	274	-0.396264	-1.70912	0	0.0832831
gobp leukocyte cell cell adhesion	374	0.311054	1.70898	0	0.0649131
gobp striated muscle cell proliferation	67	-0.467765	-1.70519	0	0.0832746
gobp heart growth	86	-0.451329	-1.70079	0	0.0849293
gobp positive regulation of immune effector process	243	0.321152	1.69518	0	0.0688091
gobp protein folding	199	0.327376	1.69499	0	0.0684756
gobp mitochondrial transport	196	0.332956	1.69137	0	0.0695149
gobp epithelial tube morphogenesis	325	-0.387792	-1.68452	0	0.0920872
gobp ribonucleoside triphosphate metabolic process	83	0.373418	1.68399	0	0.0723298
gobp leukocyte chemotaxis	229	0.321483	1.68373	0	0.071985
gobp alpha beta t cell activation	156	0.336569	1.6826	0	0.072192
gobp t cell selection	49	0.40849	1.67801	0	0.0743076
gobp mesoderm development	127	-0.413883	-1.67762	0	0.0962345
gobp regulation of immune effector process	346	0.312019	1.6776	0	0.0741588
gobp nucleoside triphosphate metabolic process	104	0.364009	1.6763	0	0.0740501
gobp release of cytochrome c from mitochondria	56	0.398529	1.67519	0	0.0741929
gobp macrophage activation	104	0.352443	1.67375	0	0.0745048
gobp t cell differentiation	262	0.317256	1.67222	0	0.0749445
gobp sprouting angiogenesis	159	-0.407947	-1.66766	0	0.103341
gobp nucleoside monophosphate biosynthetic process	43	0.427261	1.66763	0	0.0769912
gobp positive regulation of cell junction assembly	103	-0.430363	-1.66663	0	0.103487
gobp leukocyte apoptotic process	108	0.350412	1.66644	0	0.0772776
gobp immune response regulating cell surface receptor signaling pathway	256	0.317026	1.6659	0	0.0771221
gobp mesenchymal cell differentiation	244	-0.391046	-1.66487	0	0.102851
gobp cardiac muscle tissue development	224	-0.392589	-1.66413	0	0.102734
gobp lymphocyte apoptotic process	74	0.379139	1.65876	0	0.0796547
gobp cellular response to camp	53	-0.471793	-1.65856	0	0.108064
gobp negative regulation of muscle cell differentiation	68	-0.457073	-1.65662	0	0.109281
gobp histone methylation	158	-0.404198	-1.65536	0	0.107987
gobp peptidyl lysine methylation	142	-0.41073	-1.6543	0	0.106624
gobp heart morphogenesis	251	-0.39005	-1.6516	0	0.107178
gobp myeloid leukocyte migration	223	0.31678	1.64314	0	0.086025
gobp chondrocyte differentiation	110	-0.416997	-1.64183	0	0.109853
gobp adaptive immune response based on somatic recombination of immune receptors built from immunoglobulin superfamily domains	297	0.306862	1.6415	0	0.0852074
gobp positive regulation of cell cell adhesion	288	0.303898	1.63942	0	0.0857843
gobp defense response to gram positive bacterium	92	0.350871	1.63784	0	0.0862987
gobp antigen receptor mediated signaling pathway	174	0.31875	1.6354	0	0.0867842
gobp cellular hormone metabolic process	135	-0.40536	-1.63441	0	0.113083
gobp regulation of t cell proliferation	174	0.320481	1.63141	0	0.0880282
gobp epidermis development	335	-0.37283	-1.63086	0	0.113275
gobp epithelial tube formation	136	-0.401328	-1.62893	0	0.112494
gobp regulation of cell junction assembly	198	-0.384013	-1.61583	0	0.117879
gobp cell matrix adhesion	232	-0.382729	-1.61579	0	0.11724
gobp respiratory system development	203	-0.386784	-1.61413	0	0.117109
gobp synapse assembly	177	-0.385637	-1.6129	0	0.117617
gobp regulation of innate immune response	226	0.304792	1.61077	0	0.0988401
gobp stem cell differentiation	214	-0.380848	-1.60851	0	0.120983
gobp response to transforming growth factor beta	253	-0.374467	-1.59661	0	0.126175
gobp regulation of cell substrate adhesion	215	-0.377298	-1.59446	0	0.128293
gobp t cell proliferation	205	0.308039	1.59079	0	0.107871
gobp nucleoside metabolic process	63	0.370621	1.57737	0	0.112443
gobp positive regulation of leukocyte mediated immunity	136	0.320856	1.57542	0	0.113453
gobp negative regulation of immune effector process	109	0.328728	1.57509	0	0.113161
gobp protein methylation	198	-0.379678	-1.57398	0	0.140129
gobp positive regulation of innate immune response	136	0.321261	1.56917	0	0.115857
gobp activation of immune response	311	0.292036	1.56916	0	0.115348
gobp carbohydrate catabolic process	152	0.315807	1.56392	0	0.118475
gobp dicarboxylic acid metabolic process	95	0.337322	1.56136	0	0.118343
gobp morphogenesis of a branching structure	196	-0.371644	-1.56111	0	0.14977
gobp regulation of ras protein signal transduction	187	-0.374804	-1.56098	0	0.149284
gobp glutathione metabolic process	62	0.366506	1.55961	0	0.118404
gobp regulation of leukocyte mediated immunity	233	0.306932	1.55863	0	0.118175
gobp appendage development	177	-0.376451	-1.55696	0	0.152895
gobp monocyte chemotaxis	66	0.360486	1.55531	0	0.119406
gobp leukocyte migration	377	0.281517	1.5552	0	0.11897
gobp tube formation	152	-0.383703	-1.55315	0	0.154205
gobp homophilic cell adhesion via plasma membrane adhesion molecules	168	-0.378689	-1.55306	0	0.15367
gobp ameboidal type cell migration	453	-0.351972	-1.55124	0	0.155352
gobp positive regulation of lymphocyte mediated immunity	114	0.327387	1.54743	0	0.120114
gobp negative regulation of innate immune response	71	0.344226	1.54457	0	0.120814
gobp canonical wnt signaling pathway	302	-0.359448	-1.54438	0	0.160657
gobp regulation of cellular response to growth factor stimulus	302	-0.358044	-1.54334	0	0.160896
gobp inner mitochondrial membrane organization	40	0.39735	1.54248	0	0.121983
gobp regulation of lymphocyte activation	460	0.275083	1.54212	0	0.121746
gobp positive regulation of oxidoreductase activity	57	0.363141	1.54087	0	0.120884
gobp regulation of cysteine type endopeptidase activity	227	0.29652	1.53888	0	0.121698
gobp positive regulation of reproductive process	85	-0.402787	-1.53606	0	0.161522
gobp skeletal system morphogenesis	226	-0.362767	-1.53506	0	0.161643
gobp cartilage development	193	-0.36826	-1.53468	0	0.161571
gobp regulation of lymphocyte mediated immunity	171	0.30387	1.532	0	0.124303
gobp production of molecular mediator of immune response	216	0.300298	1.53103	0	0.124601
gobp transmembrane receptor protein serine threonine kinase signaling pathway	361	-0.349695	-1.52855	0	0.164752
gobp pattern specification process	454	-0.344806	-1.52801	0	0.16497
gobp epithelial to mesenchymal transition	163	-0.371921	-1.52618	0	0.164775
gobp response to interleukin 1	136	0.31803	1.52506	0	0.128302
gobp negative regulation of immune response	172	0.307623	1.52118	0	0.129055
gobp cell junction assembly	415	-0.346583	-1.52064	0	0.166563
gobp regionalization	347	-0.345551	-1.51908	0	0.168449
gobp positive regulation of cytokine production	463	0.263549	1.51292	0	0.134132
gobp regulation of canonical wnt signaling pathway	250	-0.354044	-1.5126	0	0.173889
gobp epithelial cell development	207	-0.361798	-1.51246	0	0.173536
gobp cellular process involved in reproduction in multicellular organism	387	-0.342277	-1.51212	0	0.173484
gobp regulation of leukocyte apoptotic process	84	0.335589	1.51193	0	0.134034
gobp positive regulation of response to biotic stimulus	174	0.301334	1.51192	0	0.133565
gobp lymphocyte migration	115	0.321864	1.51113	0	0.133782
gobp cell activation involved in immune response	284	0.283463	1.50778	0	0.135672
gobp protein targeting to membrane	123	0.309451	1.5076	0	0.134923
gobp mononuclear cell migration	194	0.298745	1.50671	0	0.134813
gobp tissue migration	340	-0.343264	-1.50457	0	0.176173
gobp negative regulation of immune system process	414	0.26896	1.50374	0	0.135311
gobp regulation of transmembrane receptor protein serine threonine kinase signaling pathway	262	-0.350045	-1.50061	0	0.178404
gobp rhythmic process	295	-0.348798	-1.49684	0	0.18214
gobp cell chemotaxis	301	0.279963	1.49064	0	0.143742
gobp sensory organ morphogenesis	265	-0.347362	-1.48069	0	0.190504
gobp protein targeting to mitochondrion	100	0.319696	1.48017	0	0.149793
gobp phagocytosis	241	0.270675	1.47426	0	0.154237
gobp regulation of leukocyte proliferation	253	0.277096	1.46979	0	0.155394
gobp immune response regulating signaling pathway	410	0.263681	1.46863	0	0.156042
gobp nucleoside phosphate biosynthetic process	247	0.278309	1.46765	0	0.155604
gobp ribose phosphate biosynthetic process	184	0.288526	1.46693	0	0.155841
gobp cellular response to interleukin 1	107	0.302691	1.46566	0	0.156541
gobp tumor necrosis factor superfamily cytokine production	178	0.283465	1.45855	0	0.159414
gobp sensory system development	384	-0.331138	-1.45055	0	0.213844
gobp cell substrate adhesion	360	-0.332571	-1.45041	0	0.213566
gobp regulation of production of molecular mediator of immune response	164	0.293989	1.44839	0	0.165767
gobp immunoglobulin production	124	0.30201	1.44831	0	0.165385
gobp germ cell development	284	-0.337506	-1.44693	0	0.215006
gobp regulation of wnt signaling pathway	326	-0.332678	-1.44088	0	0.219512
gobp cilium organization	406	-0.327414	-1.43833	0	0.221592
gobp histone modification	490	-0.319645	-1.42289	0	0.239573
gobp regulation of response to biotic stimulus	343	0.25739	1.41961	0	0.181995
gobp regulation of cell cell adhesion	451	0.251094	1.41943	0	0.181692
gobp interleukin 6 production	159	0.285976	1.4165	0	0.182038
gobp methylation	370	-0.323113	-1.41257	0	0.249563
gobp adenylate cyclase modulating g protein coupled receptor signaling pathway	242	-0.332892	-1.41228	0	0.249079
gobp biological process involved in interaction with host	189	0.27538	1.41165	0	0.184016
gobp cell cell signaling by wnt	443	-0.319966	-1.40841	0	0.249413
gobp leukocyte proliferation	324	0.254974	1.40364	0	0.190455
gobp defense response to bacterium	268	0.261473	1.40277	0	0.189586
gobp establishment of protein localization to membrane	252	0.266827	1.40001	0	0.191565
gobp epithelial cell proliferation	429	-0.315931	-1.39822	0	0.25881
gobp mononuclear cell differentiation	428	0.250962	1.39149	0	0.196637
gobp regulation of leukocyte migration	216	0.263542	1.38693	0	0.199487
gobp cytokine mediated signaling pathway	466	0.24196	1.38645	0	0.199591
gobp positive regulation of defense response	282	0.25869	1.38453	0	0.200983
gobp chemokine production	96	0.298544	1.38277	0	0.201167
gobp negative regulation of cell activation	214	0.269214	1.38235	0	0.200688
gobp regulation of mononuclear cell migration	115	0.282129	1.36548	0	0.213502
gobp intrinsic apoptotic signaling pathway	288	0.24994	1.35507	0	0.222497
gobp small gtpase mediated signal transduction	499	-0.301272	-1.34959	0	0.31186
gobp protein targeting	307	0.251355	1.34444	0	0.230132
gobp biological process involved in symbiotic interaction	280	0.248171	1.33033	0	0.239942
gobp regulation of lymphocyte differentiation	180	0.264278	1.324	0	0.245852
gobp positive regulation of proteolysis	369	0.235132	1.31931	0	0.248258
gobp protein maturation	308	0.240852	1.31129	0	0.253301
gobp regulation of inflammatory response	378	0.233498	1.27479	0	0.287361
gobp regulation of peptidase activity	439	0.229769	1.2412	0	0.32462
gobp response to oxidative stress	423	0.20993	1.17108	0	0.411035
gobp positive regulation of response to external stimulus	433	0.205349	1.14438	0	0.449431
gobp ossification	408	-0.322279	-1.41547	0.00102881	0.246036
gobp negative regulation of locomotion	354	-0.321128	-1.41686	0.00104058	0.243923
gobp sex differentiation	275	-0.339491	-1.46353	0.00106157	0.202231
gobp external encapsulating structure organization	310	-0.330949	-1.43161	0.00106383	0.231243
gobp regulation of developmental growth	322	-0.344354	-1.48929	0.0010661	0.189912
gobp regulation of small gtpase mediated signal transduction	299	-0.366238	-1.5879	0.00107181	0.133916
gobp ear development	218	-0.348557	-1.47994	0.00107527	0.190608
gobp hormone metabolic process	228	-0.362268	-1.52604	0.00107875	0.163816
gobp connective tissue development	259	-0.34687	-1.48081	0.00107875	0.191357
gobp developmental growth involved in morphogenesis	233	-0.344984	-1.47295	0.0010917	0.195599
gobp endothelial cell proliferation	180	-0.38285	-1.58125	0.0010989	0.137574
gobp transforming growth factor beta receptor signaling pathway	196	-0.364759	-1.51091	0.00110497	0.172662
gobp muscle cell proliferation	210	-0.352209	-1.48608	0.00110619	0.189441
gobp positive regulation of developmental growth	163	-0.392635	-1.6202	0.00112867	0.116172
gobp appendage morphogenesis	142	-0.394726	-1.59908	0.00112867	0.125155
gobp neural tube development	154	-0.377958	-1.53577	0.00113766	0.161323
gobp response to bmp	170	-0.395249	-1.63573	0.00115207	0.113025
gobp positive regulation of endothelial cell proliferation	104	-0.41408	-1.62356	0.00115473	0.116049
gobp positive regulation of wnt signaling pathway	140	-0.399405	-1.60515	0.00115473	0.121774
gobp smoothened signaling pathway	139	-0.384208	-1.54185	0.00115473	0.160503
gobp negative regulation of vasculature development	126	-0.414053	-1.65081	0.00116414	0.106378
gobp female sex differentiation	121	-0.392711	-1.55074	0.00117647	0.154124
gobp smooth muscle contraction	110	-0.438819	-1.72505	0.00119904	0.0770294
gobp embryonic appendage morphogenesis	119	-0.401478	-1.58066	0.00120627	0.135745
gobp regulation of synapse assembly	101	-0.425092	-1.65111	0.00121212	0.106835
gobp renal tubule development	93	-0.449287	-1.71398	0.00121507	0.0823704
gobp development of primary female sexual characteristics	106	-0.417109	-1.62346	0.001221	0.115461
gobp positive regulation of synapse assembly	61	-0.486366	-1.75867	0.00125	0.072708
gobp vasculogenesis	79	-0.474159	-1.80602	0.00125313	0.0508611
gobp nephron morphogenesis	76	-0.437927	-1.62228	0.00126103	0.115388
gobp histone h3 k4 methylation	71	-0.438451	-1.61968	0.00126263	0.115364
gobp pathway restricted smad protein phosphorylation	66	-0.450944	-1.64881	0.00126422	0.106084
gobp aorta development	61	-0.475957	-1.69676	0.00126582	0.0860751
gobp endothelial cell apoptotic process	61	-0.459899	-1.65023	0.0012837	0.106026
gobp positive regulation of pathway restricted smad protein phosphorylation	49	-0.497438	-1.71485	0.00131406	0.0825287
gobp intermediate filament organization	42	-0.521575	-1.75517	0.00134409	0.0733841
gobp activin receptor signaling pathway	47	-0.516194	-1.76526	0.00136426	0.070884
gobp negative regulation of cell matrix adhesion	39	-0.508871	-1.67256	0.00136986	0.0999966
gobp cranial nerve morphogenesis	29	-0.586353	-1.84049	0.00139276	0.0460762
gobp histone h3 k4 trimethylation	23	-0.620592	-1.82448	0.00142653	0.0455142
gobp innervation	26	-0.615447	-1.85819	0.00142857	0.0455002
gobp neuronal stem cell population maintenance	23	-0.596097	-1.73671	0.00142857	0.0791728
gobp parasympathetic nervous system development	19	-0.667888	-1.88799	0.001443	0.0380755
gobp positive regulation of focal adhesion assembly	26	-0.566047	-1.73147	0.001443	0.0762798
gobp gonadotropin secretion	15	-0.684329	-1.83542	0.00147059	0.044858
gobp histone h3 k36 methylation	15	-0.683998	-1.84312	0.00149925	0.0478937
gobp negative regulation of keratinocyte proliferation	15	-0.677353	-1.78116	0.0015674	0.0653416
gobp muscle tissue development	393	-0.315673	-1.39304	0.00204708	0.262988
gobp reproductive system development	430	-0.319796	-1.40481	0.00206186	0.253659
gobp gene silencing by rna	376	-0.318395	-1.39015	0.00207039	0.26569
gobp regulation of vasculature development	317	-0.330512	-1.42263	0.00213447	0.239495
gobp positive regulation of epithelial cell proliferation	202	-0.353993	-1.47451	0.00220264	0.194675
gobp protein autophosphorylation	221	-0.342714	-1.46281	0.00220264	0.202951
gobp anterior posterior pattern specification	212	-0.349274	-1.47369	0.00221239	0.195001
gobp cilium movement	178	-0.356517	-1.48764	0.00221729	0.190317
gobp regulation of muscle cell differentiation	144	-0.359017	-1.46772	0.00227273	0.197969
gobp digestive system development	141	-0.389442	-1.57463	0.00230415	0.139833
gobp regulation of animal organ morphogenesis	129	-0.383717	-1.54524	0.00235571	0.160002
gobp regulation of systemic arterial blood pressure	94	-0.395897	-1.50065	0.00237812	0.178905
gobp axoneme assembly	86	-0.43325	-1.6278	0.00243605	0.113096
gobp cardiac ventricle morphogenesis	73	-0.44744	-1.6563	0.00249377	0.107911
gobp animal organ formation	64	-0.46065	-1.67998	0.00249688	0.0953875
gobp nerve development	81	-0.467279	-1.76996	0.00250627	0.0710332
gobp mesonephric tubule morphogenesis	63	-0.438736	-1.56566	0.00251889	0.147483
gobp vascular endothelial growth factor receptor signaling pathway	57	-0.471901	-1.67787	0.00260417	0.0968482
gobp cell differentiation involved in kidney development	58	-0.460367	-1.64087	0.00262123	0.110084
gobp regulation of vascular permeability	47	-0.473327	-1.62712	0.0026455	0.113226
gobp ventricular cardiac muscle tissue development	56	-0.480717	-1.71348	0.00265252	0.0809432
gobp hippo signaling	40	-0.526105	-1.76647	0.00265957	0.0710537
gobp vascular endothelial growth factor signaling pathway	45	-0.511025	-1.73284	0.0026738	0.0771524
gobp positive regulation of ossification	51	-0.480974	-1.64776	0.00267738	0.104941
gobp metanephric nephron development	39	-0.522634	-1.71367	0.00268456	0.0817637
gobp regulation of protein autophosphorylation	41	-0.505611	-1.70268	0.00272851	0.0840728
gobp protein import into mitochondrial matrix	19	0.614037	1.96201	0.00275482	0.0197827
gobp regulation of keratinocyte proliferation	37	-0.52812	-1.75898	0.0027933	0.0737632
gobp regulation of vascular endothelial growth factor receptor signaling pathway	31	-0.54269	-1.71805	0.0027933	0.0809527
gobp outflow tract septum morphogenesis	26	-0.578631	-1.73585	0.00280899	0.0789108
gobp positive regulation of erythrocyte differentiation	34	-0.532823	-1.70769	0.00280899	0.0826574
gobp positive regulation of smad protein signal transduction	18	-0.625291	-1.73282	0.00285307	0.0761193
gobp mesodermal cell differentiation	32	-0.588412	-1.85592	0.00287356	0.0449664
gobp peptidyl lysine dimethylation	26	-0.591343	-1.80645	0.00288184	0.0517637
gobp cellular response to interferon beta	23	0.592514	1.98536	0.00299401	0.0162729
gobp negative regulation of natural killer cell mediated immunity	19	0.620542	2.04807	0.00302115	0.0105905
gobp regulation of hippo signaling	21	-0.601935	-1.7292	0.0030303	0.0753674
gobp nodal signaling pathway	19	-0.65088	-1.83498	0.00305344	0.0425753
gobp vacuolar acidification	24	0.54601	1.85744	0.00307692	0.0312899
gobp nadph regeneration	18	0.641385	2.01506	0.00309598	0.0141536
gobp leukocyte migration involved in inflammatory response	19	0.55874	1.80281	0.00311526	0.0417246
gobp detection of stimulus involved in sensory perception	330	-0.32174	-1.40167	0.00314795	0.257214
gobp sensory perception of chemical stimulus	312	-0.316665	-1.37277	0.00316122	0.285808
gobp ribosomal small subunit assembly	18	0.549065	1.73691	0.00318471	0.056592
gobp glucose 6 phosphate metabolic process	24	0.647405	2.19526	0.00322581	0.0036469
gobp protein insertion into er membrane	23	0.547772	1.8354	0.00323625	0.0362733
gobp negative regulation of bone remodeling	18	0.597894	1.94062	0.00324675	0.0220484
gobp cellular response to arsenic containing substance	21	0.562991	1.86795	0.00325733	0.0305687
gobp positive regulation of heterotypic cell cell adhesion	15	0.601266	1.81447	0.00328947	0.0409623
gobp cytolysis	24	0.548139	1.85185	0.00330033	0.031853
gobp antigen processing and presentation of peptide or polysaccharide antigen via mhc class ii	33	0.476222	1.75147	0.00334448	0.0552473
gobp female gamete generation	152	-0.378002	-1.53856	0.00337458	0.160219
gobp branching morphogenesis of an epithelial tube	150	-0.378037	-1.54032	0.00340136	0.160226
gobp deoxyribose phosphate metabolic process	44	0.411942	1.64318	0.00341297	0.0864708
gobp negative regulation of t cell receptor signaling pathway	25	0.546036	1.87193	0.00347222	0.0301853
gobp dendritic cell migration	33	0.472562	1.73158	0.00350877	0.0578981
gobp dendritic cell chemotaxis	26	0.550282	1.90031	0.00355872	0.0251944
gobp antigen processing and presentation of exogenous antigen	44	0.448458	1.74946	0.00355872	0.0556045
gobp regulation of ruffle assembly	32	0.472749	1.73761	0.00355872	0.0566559
gobp response to retinoic acid	108	-0.393428	-1.54333	0.00355872	0.160263
gobp positive regulation of calcium mediated signaling	34	0.47208	1.74817	0.00357143	0.0553242
gobp regulation of inflammatory response to antigenic stimulus	41	0.452945	1.76417	0.00359712	0.0527894
gobp microtubule bundle formation	118	-0.379972	-1.50835	0.00364078	0.172558
gobp mesoderm morphogenesis	73	-0.428623	-1.58488	0.00373134	0.135729
gobp somitogenesis	65	-0.450055	-1.62294	0.00377358	0.115303
gobp positive regulation of lymphocyte migration	37	0.490363	1.81568	0.00380228	0.0408905
gobp defense response to fungus	46	0.391592	1.56154	0.00381679	0.118745
gobp regulation of cartilage development	69	-0.446674	-1.63341	0.00385604	0.112747
gobp spliceosomal snrnp assembly	41	0.428783	1.69976	0.00403226	0.0670317
gobp mesenchymal cell proliferation	41	-0.504848	-1.70574	0.00405405	0.0836639
gobp regulation of macrophage activation	60	0.349662	1.47333	0.00411523	0.154635
gobp retinoic acid metabolic process	34	-0.527449	-1.69034	0.00414365	0.0917506
gobp metanephros morphogenesis	32	-0.531066	-1.69756	0.00416089	0.086354
gobp regulation of mesenchymal cell proliferation	29	-0.549982	-1.71142	0.00423131	0.0820633
gobp olefinic compound biosynthetic process	23	-0.591187	-1.74969	0.00423729	0.0755668
gobp central nervous system projection neuron axonogenesis	26	-0.55582	-1.68711	0.00426743	0.0903501
gobp intracellular receptor signaling pathway	261	-0.338538	-1.45291	0.0042735	0.212983
gobp adrenal gland development	27	-0.550812	-1.69029	0.0042796	0.0908849
gobp bone development	218	-0.345135	-1.44516	0.00431035	0.21604
gobp atp biosynthetic process	52	0.425573	1.73683	0.004329	0.0562317
gobp regulation of epithelial cell migration	263	-0.330377	-1.40598	0.004329	0.252943
gobp acute phase response	47	0.423672	1.70215	0.00434783	0.0671677
gobp positive regulation of intrinsic apoptotic signaling pathway	58	0.363923	1.53566	0.00436681	0.122554
gobp paraxial mesoderm development	17	-0.645012	-1.78866	0.00437956	0.0616138
gobp t cell mediated cytotoxicity	50	0.421939	1.73277	0.00440529	0.057801
gobp sperm flagellum assembly	30	-0.519682	-1.61484	0.00444444	0.116917
gobp positive regulation of mononuclear cell migration	66	0.41426	1.81963	0.00446429	0.0406258
gobp regulation of lymphocyte apoptotic process	56	0.354465	1.49814	0.0045045	0.139231
gobp necrotic cell death	61	0.388553	1.6426	0.00456621	0.0849296
gobp endothelium development	135	-0.376802	-1.51139	0.00457143	0.172934
gobp inflammatory response to antigenic stimulus	70	0.363673	1.60715	0.0046083	0.0992894
gobp vacuolar localization	82	0.378187	1.7267	0.00465116	0.0591995
gobp specification of symmetry	136	-0.377104	-1.53017	0.00467836	0.164707
gobp embryonic skeletal system development	127	-0.384129	-1.52484	0.00476191	0.164386
gobp regulation of organ growth	94	-0.415108	-1.57729	0.00477327	0.137506
gobp lipopolysaccharide mediated signaling pathway	60	0.371201	1.58224	0.00480769	0.111151
gobp kidney morphogenesis	93	-0.405213	-1.55739	0.00484848	0.152945
gobp roof of mouth development	91	-0.436976	-1.65375	0.00488401	0.10637
gobp fibroblast growth factor receptor signaling pathway	82	-0.405026	-1.52616	0.00503778	0.164226
gobp central nervous system neuron development	80	-0.425954	-1.60405	0.00507614	0.121768
gobp regulation of t cell mediated immunity	86	0.307292	1.38637	0.00510204	0.199225
gobp embryonic organ development	451	-0.309513	-1.3709	0.00514933	0.287112
gobp regulation of smooth muscle contraction	63	-0.443235	-1.59832	0.00518135	0.125423
gobp camera type eye development	325	-0.332869	-1.44886	0.00524659	0.214756
gobp regulation of cardiac muscle cell proliferation	44	-0.473409	-1.58672	0.00530504	0.134668
gobp negative regulation of endothelial cell apoptotic process	34	-0.513872	-1.64929	0.00533333	0.10638
gobp negative regulation of intracellular steroid hormone receptor signaling pathway	36	-0.531487	-1.70496	0.00536193	0.0826735
gobp gastrulation	186	-0.361486	-1.50927	0.00547645	0.173391
gobp endocrine hormone secretion	48	-0.478078	-1.63563	0.00547945	0.112381
gobp endothelial cell migration	253	-0.337791	-1.44394	0.00551876	0.215644
gobp basement membrane organization	32	-0.517159	-1.63035	0.00554785	0.112352
gobp histone h3 k9 methylation	39	-0.501465	-1.64851	0.00556328	0.104843
gobp hormone mediated signaling pathway	186	-0.351075	-1.45199	0.00556793	0.213489
gobp embryonic digestive tract development	33	-0.514746	-1.65457	0.00557103	0.108054
gobp alpha beta t cell differentiation	111	0.315252	1.49225	0.00564972	0.142863
gobp male sex differentiation	163	-0.358797	-1.47023	0.00566893	0.196937
gobp regulation of b cell activation	132	0.272893	1.33972	0.00568182	0.23215
gobp cd4 positive alpha beta t cell activation	101	0.309423	1.44387	0.00574713	0.167272
gobp activation of cysteine type endopeptidase activity	19	0.583259	1.90819	0.00576369	0.0238952
gobp schwann cell development	31	-0.537947	-1.68744	0.00577201	0.0909113
gobp regulation of dendritic cell differentiation	15	0.584157	1.80409	0.0057971	0.0421711
gobp primary alcohol metabolic process	105	-0.396985	-1.55585	0.00590319	0.153791
gobp regulation of ossification	115	-0.381615	-1.49575	0.00595238	0.182766
gobp formation of primary germ layer	121	-0.368401	-1.46395	0.00596659	0.202048
gobp white fat cell differentiation	16	-0.633621	-1.70797	0.00603318	0.0833071
gobp regulation of histone methylation	79	-0.411456	-1.54574	0.00609013	0.159958
gobp embryonic heart tube development	84	-0.408289	-1.52925	0.00612745	0.164899
gobp muscle cell migration	91	-0.38423	-1.47552	0.00612745	0.194547
gobp positive regulation of myeloid cell differentiation	98	-0.393482	-1.52181	0.00613497	0.167058
gobp regulation of generation of precursor metabolites and energy	128	0.306243	1.49308	0.00613497	0.142582
gobp non motile cilium assembly	63	-0.438182	-1.56734	0.0062422	0.145823
gobp nucleotide salvage	18	0.582489	1.86163	0.00628931	0.0309213
gobp acute inflammatory response	110	0.287322	1.34319	0.00632911	0.230866
gobp cellular monovalent inorganic cation homeostasis	106	0.345394	1.61099	0.00641026	0.0991599
gobp presynapse organization	51	-0.471728	-1.63149	0.00643501	0.114146
gobp mitochondrial membrane organization	115	0.336016	1.59969	0.00649351	0.103162
gobp t cell mediated immunity	110	0.3226	1.50485	0.00653595	0.135638
gobp regulation of blood pressure	181	-0.341815	-1.42491	0.00655738	0.239652
gobp development of primary sexual characteristics	225	-0.333009	-1.40919	0.00655738	0.249527
gobp cytokine production involved in immune response	98	0.326156	1.52425	0.00657895	0.128625
gobp t cell activation involved in immune response	110	0.310874	1.45588	0.00657895	0.160231
gobp interleukin 1 production	122	0.320073	1.56972	0.00662252	0.115968
gobp spermatid differentiation	171	-0.349196	-1.44945	0.00674157	0.214233
gobp regulation of mrna catabolic process	168	-0.342791	-1.40571	0.00676437	0.252487
gobp neuron projection extension involved in neuron projection guidance	37	-0.501408	-1.63958	0.00677507	0.110947
gobp positive regulation of cell substrate junction organization	31	-0.536343	-1.6881	0.00679348	0.091232
gobp inositol lipid mediated signaling	176	-0.354111	-1.44999	0.00687285	0.213799
gobp cardiocyte differentiation	146	-0.366141	-1.47656	0.00694444	0.194007
gobp regulation of tube size	139	-0.364988	-1.458	0.00700117	0.208422
gobp establishment of pigment granule localization	24	0.509905	1.72619	0.00704225	0.0590083
gobp secondary palate development	26	-0.563224	-1.7203	0.00705219	0.0799496
gobp sperm motility	114	-0.385563	-1.5142	0.00705882	0.17263
gobp regulatory t cell differentiation	36	0.42342	1.63587	0.00719425	0.0869316
gobp transition metal ion homeostasis	136	0.313424	1.56102	0.00719425	0.117677
gobp positive regulation of inflammatory response	142	0.265456	1.32617	0.00719425	0.243775
gobp regulation of hair cycle	28	-0.524032	-1.62185	0.00723589	0.115159
gobp ribonucleoside monophosphate biosynthetic process	34	0.445598	1.64605	0.00724638	0.0861993
gobp protein localization to mitochondrion	124	0.315636	1.55038	0.00724638	0.118658
gobp antigen processing and presentation of exogenous peptide antigen via mhc class ii	27	0.503589	1.74658	0.00727273	0.0555456
gobp positive regulation of leukocyte migration	141	0.280233	1.41193	0.00729927	0.185631
gobp pyrimidine containing compound biosynthetic process	35	0.432159	1.65332	0.00746269	0.0823936
gobp cell fate commitment	263	-0.334494	-1.42663	0.00748663	0.236828
gobp neutrophil mediated immunity	37	0.44505	1.69282	0.0075188	0.0691626
gobp positive regulation of cellular protein catabolic process	158	0.273107	1.37946	0.00757576	0.202765
gobp negative regulation of endothelial cell proliferation	60	-0.445051	-1.58329	0.00759494	0.136396
gobp developmental cell growth	221	-0.334375	-1.40902	0.00760043	0.249333
gobp nucleoside diphosphate metabolic process	128	0.269406	1.31622	0.00769231	0.248524
gobp retina development in camera type eye	149	-0.346871	-1.41537	0.00782998	0.245696
gobp motile cilium assembly	54	-0.465704	-1.63731	0.0078637	0.112862
gobp autonomic nervous system development	48	-0.495726	-1.6884	0.00789474	0.0917789
gobp t helper 1 type immune response	45	0.37712	1.52713	0.00806452	0.127391
gobp negative regulation of lymphocyte activation	159	0.296614	1.48277	0.00813008	0.148402
gobp positive regulation of leukocyte proliferation	157	0.292636	1.46791	0.00813008	0.155826
gobp pharyngeal system development	29	-0.546982	-1.69845	0.00815217	0.0862488
gobp positive regulation of notch signaling pathway	45	-0.47428	-1.618	0.00817439	0.11582
gobp regulation of humoral immune response	43	0.396067	1.55207	0.00819672	0.119169
gobp peptidyl threonine dephosphorylation	16	0.57668	1.76685	0.00826446	0.052862
gobp sequestering of metal ion	15	0.592604	1.76551	0.00828729	0.052533
gobp regulation of bmp signaling pathway	102	-0.384712	-1.48642	0.00830368	0.190591
gobp ras protein signal transduction	345	-0.30565	-1.34536	0.00839454	0.315445
gobp positive regulation of hemopoiesis	158	0.272747	1.35172	0.00840336	0.224478
gobp positive regulation of cold induced thermogenesis	98	-0.383336	-1.48591	0.00842359	0.189152
gobp regulation of androgen receptor signaling pathway	27	-0.548106	-1.66555	0.00843882	0.102957
gobp intrinsic apoptotic signaling pathway in response to endoplasmic reticulum stress	63	0.32344	1.43171	0.00854701	0.174937
gobp cardiac epithelial to mesenchymal transition	37	-0.482318	-1.58534	0.0085592	0.135813
gobp posttranslational protein targeting to endoplasmic reticulum membrane	15	0.628492	1.8759	0.00859599	0.0293871
gobp blastoderm segmentation	25	-0.561523	-1.66924	0.00862069	0.102523
gobp lymphocyte chemotaxis	60	0.369766	1.60783	0.00869565	0.0997912
gobp vascular process in circulatory system	259	-0.325582	-1.38457	0.00869565	0.27182
gobp regulation of lymphocyte migration	63	0.338918	1.43417	0.00877193	0.173237
gobp glomerular epithelium development	26	-0.521926	-1.57784	0.00879765	0.138199
gobp thyroid gland development	26	-0.523531	-1.57788	0.00881057	0.138806
gobp protein maturation by iron sulfur cluster transfer	15	0.617223	1.87142	0.00884956	0.0299895
gobp regulation of nucleobase containing compound transport	15	-0.612471	-1.63669	0.00884956	0.112767
gobp chondrocyte proliferation	23	-0.566404	-1.68149	0.00886263	0.0945788
gobp heterochromatin organization	81	-0.408666	-1.50852	0.00887199	0.17285
gobp tongue development	20	-0.571361	-1.64433	0.00890208	0.107936
gobp anatomical structure arrangement	17	-0.597424	-1.65308	0.00904977	0.106322
gobp sodium ion export across plasma membrane	15	0.550174	1.6774	0.00909091	0.0737841
gobp purine containing compound biosynthetic process	193	0.255105	1.33946	0.00909091	0.232031
gobp regulation of low density lipoprotein particle clearance	19	0.503005	1.60764	0.00917431	0.0993647
gobp synaptic transmission gabaergic	51	-0.456935	-1.58109	0.00917431	0.137122
gobp protein localization to endoplasmic reticulum	68	0.370599	1.59958	0.00921659	0.102716
gobp positive regulation of cell matrix adhesion	55	-0.434379	-1.54259	0.00923483	0.160713
gobp cellular pigmentation	53	0.409468	1.70155	0.00930233	0.0670963
gobp response to reactive oxygen species	197	0.246358	1.2805	0.00943396	0.281097
gobp regulation of cardiocyte differentiation	32	-0.508151	-1.63128	0.00952381	0.113602
gobp regulation of intrinsic apoptotic signaling pathway	164	0.275191	1.40252	0.00952381	0.189402
gobp bone morphogenesis	98	-0.394338	-1.50325	0.00959233	0.177134
gobp regulation of mrna metabolic process	288	-0.314875	-1.35364	0.00962567	0.303996
gobp cellular iron ion homeostasis	63	0.326965	1.38703	0.00966184	0.199876
gobp positive regulation of nervous system development	268	-0.314868	-1.35825	0.00972973	0.299088
gobp muscle organ morphogenesis	79	-0.40836	-1.5302	0.00973236	0.165271
gobp positive regulation of heart growth	35	-0.504155	-1.64867	0.0097493	0.105481
gobp histone lysine demethylation	27	-0.521567	-1.61203	0.0097493	0.118002
gobp regulation of animal organ formation	29	-0.528407	-1.67647	0.00984529	0.0965106
gobp vitamin biosynthetic process	20	0.526795	1.70832	0.00990099	0.064722
gobp renal tubular secretion	27	-0.542595	-1.65638	0.00992908	0.108711
gobp cranial skeletal system development	70	-0.414981	-1.50895	0.00995025	0.172745
gobp positive regulation of cardiac muscle cell proliferation	26	-0.529277	-1.58278	0.0100287	0.136451
gobp cd4 positive alpha beta t cell differentiation	82	0.314975	1.41731	0.0100503	0.18257
gobp t cell chemotaxis	27	0.467538	1.65226	0.010101	0.0827809
gobp regulation of adaptive immune response	185	0.261545	1.3183	0.010101	0.247709
gobp regulation of intracellular steroid hormone receptor signaling pathway	71	-0.414726	-1.53237	0.0102433	0.163879
gobp nucleoside monophosphate metabolic process	77	0.344196	1.48661	0.0102564	0.146577
gobp negative regulation of leukocyte proliferation	91	0.31236	1.45175	0.0102564	0.162824
gobp virion assembly	36	0.443318	1.66018	0.0103093	0.0793193
gobp venous blood vessel development	16	-0.642954	-1.74893	0.0104478	0.074908
gobp pigment granule localization	26	0.485895	1.70078	0.010453	0.0669869
gobp positive regulation of peptidase activity	191	0.242132	1.27085	0.0105263	0.291567
gobp positive regulation of t cell migration	31	0.438657	1.60526	0.0106383	0.100146
gobp positive regulation of bmp signaling pathway	38	-0.485135	-1.58354	0.0106383	0.136714
gobp retina vasculature development in camera type eye	19	-0.622659	-1.73439	0.0106545	0.0768537
gobp histone h3 k9 trimethylation	17	-0.578442	-1.56824	0.0106545	0.145189
gobp collagen fibril organization	61	-0.435517	-1.55477	0.0106667	0.153319
gobp ventricular cardiac muscle tissue morphogenesis	47	-0.448574	-1.54774	0.0107095	0.157728
gobp positive regulation of bone mineralization	42	-0.484573	-1.59926	0.010929	0.125618
gobp programmed necrotic cell death	46	0.399861	1.581	0.0109489	0.111087
gobp regulation of chromatin assembly	31	-0.520526	-1.63056	0.0110041	0.112895
gobp chaperone cofactor dependent protein refolding	33	0.420824	1.55485	0.0111524	0.118285
gobp positive regulation of actin filament bundle assembly	61	-0.434018	-1.5552	0.0113636	0.153329
gobp multicellular organism growth	143	-0.360606	-1.47442	0.0115075	0.19433
gobp intracellular protein transmembrane transport	51	0.389178	1.64278	0.0116279	0.0852914
gobp negative regulation of cell substrate adhesion	64	-0.418229	-1.51674	0.0117035	0.169869
gobp mast cell activation involved in immune response	55	0.35611	1.51634	0.0117188	0.132245
gobp neuron projection guidance	234	-0.323453	-1.38688	0.0117521	0.269314
gobp regulation of release of cytochrome c from mitochondria	46	0.382958	1.5104	0.011811	0.13394
gobp nucleotide phosphorylation	98	0.335358	1.53609	0.0118343	0.122634
gobp definitive hemopoiesis	19	-0.578586	-1.61907	0.0118519	0.115318
gobp regulation of muscle system process	237	-0.315527	-1.34635	0.0118534	0.315841
gobp monosaccharide catabolic process	41	0.414389	1.61726	0.0120482	0.0958845
gobp epithelial cell differentiation involved in kidney development	48	-0.456178	-1.577	0.0120482	0.137253
gobp regulation of lysosomal lumen ph	16	0.570983	1.73912	0.0121212	0.0564336
gobp negative regulation of astrocyte differentiation	15	-0.626809	-1.66617	0.0121396	0.103041
gobp neural crest cell differentiation	96	-0.384103	-1.47078	0.0121655	0.198106
gobp keratinocyte proliferation	48	-0.461256	-1.59087	0.0121786	0.130802
gobp dicarboxylic acid catabolic process	19	0.520448	1.66379	0.0122324	0.0778929
gobp regulation of notch signaling pathway	93	-0.384906	-1.48425	0.0123916	0.190192
gobp establishment of protein localization to endoplasmic reticulum	41	0.408875	1.58298	0.0124481	0.111136
gobp negative regulation of epithelial cell proliferation	146	-0.344215	-1.39175	0.0124858	0.263966
gobp ph reduction	46	0.375941	1.50422	0.0125	0.135278
gobp mirna metabolic process	27	-0.530501	-1.60586	0.0125348	0.121467
gobp eye morphogenesis	153	-0.350568	-1.44395	0.0125571	0.216126
gobp metanephric epithelium development	24	-0.549633	-1.6085	0.012605	0.120327
gobp regulation of gtpase activity	353	-0.303537	-1.32797	0.0126449	0.330946
gobp positive regulation of tumor necrosis factor superfamily cytokine production	105	0.307883	1.42222	0.0126582	0.181133
gobp positive regulation of lymphocyte differentiation	107	0.287801	1.36007	0.0130719	0.218093
gobp specification of animal organ identity	37	-0.481531	-1.56194	0.0131062	0.149444
gobp regulation of synapse structure or activity	210	-0.329823	-1.39667	0.0131291	0.258911
gobp pirna metabolic process	23	-0.543972	-1.60725	0.0131579	0.121191
gobp multivesicular body organization	31	0.422148	1.55669	0.0131579	0.118741
gobp positive regulation of histone methylation	50	-0.448757	-1.56928	0.0131926	0.145159
gobp reflex	19	-0.569445	-1.61515	0.0131965	0.117271
gobp negative regulation of necrotic cell death	21	0.53485	1.74289	0.0132013	0.0559765
gobp positive regulation of production of molecular mediator of immune response	118	0.30499	1.44413	0.013245	0.167473
gobp clathrin dependent endocytosis	46	-0.452132	-1.54113	0.0132802	0.160334
gobp regulation of fertilization	17	-0.596669	-1.63371	0.0132939	0.1131
gobp regulation of dna methylation dependent heterochromatin assembly	18	-0.593965	-1.65451	0.0133333	0.107285
gobp male meiotic nuclear division	49	-0.450167	-1.56862	0.0133333	0.14534
gobp negative regulation of response to biotic stimulus	110	0.318678	1.48254	0.0133333	0.148087
gobp axis specification	93	-0.379036	-1.45375	0.0133983	0.213632
gobp body morphogenesis	45	-0.460752	-1.56391	0.0134409	0.148669
gobp response to endoplasmic reticulum stress	255	0.233718	1.238	0.0135135	0.326898
gobp synapse organization	413	-0.293668	-1.30345	0.0135558	0.359614
gobp interleukin 2 production	63	0.376994	1.61235	0.0136364	0.0987388
gobp neuron migration	163	-0.336629	-1.38738	0.0136364	0.268816
gobp adenylate cyclase activating g protein coupled receptor signaling pathway	154	-0.34437	-1.40585	0.013683	0.252718
gobp antigen processing and presentation of endogenous antigen	26	0.507826	1.74037	0.0136986	0.0562505
gobp steroid hormone mediated signaling pathway	132	-0.350899	-1.39726	0.01373	0.259219
gobp rna export from nucleus	81	-0.390062	-1.45144	0.0137328	0.213915
gobp regulation of amyloid fibril formation	15	0.609821	1.82947	0.0139276	0.0378806
gobp renal system process	111	-0.370028	-1.44487	0.0140187	0.215565
gobp sensory perception of taste	63	-0.41119	-1.48522	0.0141753	0.189722
gobp megakaryocyte differentiation	55	-0.421452	-1.50949	0.0142487	0.173624
gobp regulation of cardiac muscle cell differentiation	20	-0.565559	-1.62969	0.0145349	0.112368
gobp positive regulation of organ growth	46	-0.451045	-1.53685	0.0148649	0.162122
gobp regulation of lymphocyte chemotaxis	26	0.512917	1.74447	0.0148699	0.0560575
gobp ubiquitin dependent protein catabolic process via the multivesicular body sorting pathway	34	0.439573	1.64296	0.0150943	0.0855996
gobp embryonic digestive tract morphogenesis	17	-0.59448	-1.60661	0.0152672	0.121313
gobp regulation of oxidoreductase activity	98	0.30924	1.43465	0.0153846	0.173218
gobp endocrine system development	132	-0.359578	-1.44604	0.0154394	0.216068
gobp regulation of t cell apoptotic process	34	0.422402	1.56456	0.0155039	0.118533
gobp proximal distal pattern formation	34	-0.506746	-1.62583	0.0155148	0.114072
gobp regulation of endothelial cell migration	203	-0.32872	-1.37819	0.0155211	0.277148
gobp de novo protein folding	42	0.391576	1.56311	0.015625	0.118048
gobp positive regulation of membrane permeability	47	0.356643	1.46203	0.015873	0.157915
gobp ephrin receptor signaling pathway	51	-0.445103	-1.57392	0.015894	0.139576
gobp negative regulation of atp metabolic process	29	0.440916	1.62309	0.0159236	0.0929436
gobp kidney mesenchyme development	18	-0.58265	-1.61103	0.0159884	0.118628
gobp regulation of chondrocyte differentiation	50	-0.444945	-1.52963	0.0162822	0.164975
gobp regulation of heart growth	67	-0.405944	-1.4839	0.0164557	0.189654
gobp negative regulation of production of molecular mediator of immune response	37	0.413662	1.57279	0.0166667	0.114569
gobp genitalia development	46	-0.441605	-1.48754	0.0166881	0.189923
gobp heart valve development	65	-0.406047	-1.47035	0.0168394	0.19776
gobp positive regulation of cell division	87	-0.383333	-1.44538	0.0169492	0.216176
gobp negative regulation of epithelial cell apoptotic process	51	-0.436954	-1.49664	0.0170604	0.181929
gobp organ induction	24	-0.533448	-1.60414	0.0170697	0.122336
gobp positive regulation of chondrocyte differentiation	19	-0.568946	-1.60303	0.0171429	0.122353
gobp negative regulation of inflammatory response to antigenic stimulus	27	0.426886	1.541	0.0172414	0.12125
gobp regulation of leukocyte differentiation	282	0.243759	1.2733	0.0172414	0.289207
gobp response to tumor necrosis factor	241	0.223854	1.20677	0.0172414	0.364979
gobp positive regulation of neuron death	87	0.323675	1.42841	0.017341	0.176265
gobp cilium or flagellum dependent cell motility	142	-0.34856	-1.40969	0.0173611	0.250998
gobp pyrimidine nucleoside triphosphate biosynthetic process	18	0.553016	1.74925	0.0174419	0.0552668
gobp positive regulation of proteasomal ubiquitin dependent protein catabolic process	93	0.295846	1.33044	0.0174419	0.240302
gobp regulation of mitochondrial membrane permeability	60	0.349631	1.48987	0.0176211	0.144035
gobp sensory perception of temperature stimulus	26	-0.528481	-1.58106	0.0177253	0.136498
gobp regulation of mirna transcription	60	-0.413338	-1.48623	0.0178344	0.190326
gobp negative regulation of programmed necrotic cell death	17	0.54529	1.68782	0.0178571	0.0709434
gobp regulation of renal system process	33	-0.496735	-1.59315	0.0179063	0.128654
gobp toxin metabolic process	17	-0.571348	-1.55925	0.0179372	0.15099
gobp immune response to tumor cell	24	0.448511	1.52128	0.0179856	0.129445
gobp mesenchyme morphogenesis	56	-0.419242	-1.50213	0.0182292	0.177242
gobp cell fate specification	96	-0.378864	-1.45498	0.0182482	0.212046
gobp vascular associated smooth muscle cell migration	32	-0.494849	-1.57769	0.0183357	0.137707
gobp lung morphogenesis	50	-0.428941	-1.48908	0.0183727	0.189641
gobp regulation of smoothened signaling pathway	81	-0.399243	-1.4884	0.0184502	0.190159
gobp histone h3 k9 modification	53	-0.442128	-1.53608	0.018617	0.162086
gobp pyruvate metabolic process	105	0.286967	1.3525	0.0186335	0.22396
gobp detection of chemical stimulus involved in sensory perception of taste	46	-0.444561	-1.49476	0.0187166	0.183851
gobp b cell mediated immunity	148	0.289881	1.41819	0.01875	0.18252
gobp cytokinetic process	39	0.392382	1.50606	0.0188679	0.134938
gobp metanephric tubule development	20	-0.536156	-1.54018	0.0189781	0.159834
gobp zymogen activation	64	0.340518	1.45795	0.0191388	0.159148
gobp pyrimidine ribonucleotide biosynthetic process	22	0.4736	1.59327	0.0192308	0.106827
gobp positive regulation of epithelial cell migration	167	-0.329855	-1.36171	0.0192744	0.294749
gobp negative regulation of t cell proliferation	68	0.316206	1.39314	0.0193237	0.195698
gobp t cell differentiation involved in immune response	76	0.316462	1.37767	0.0194175	0.20346
gobp c21 steroid hormone metabolic process	36	-0.466308	-1.52083	0.0194444	0.16684
gobp regulation of syncytium formation by plasma membrane fusion	29	0.441982	1.5807	0.0198676	0.110795
gobp heterophilic cell cell adhesion via plasma membrane cell adhesion molecules	47	-0.424724	-1.48128	0.0198939	0.191691
gobp smooth muscle cell migration	78	-0.393598	-1.46576	0.0199005	0.199614
gobp response to increased oxygen levels	25	0.462547	1.57855	0.0199336	0.111934
gobp cranial nerve development	54	-0.426788	-1.51712	0.0199468	0.170397
gobp vesicle mediated transport in synapse	197	-0.316258	-1.33048	0.0200669	0.327828
gobp central nervous system neuron axonogenesis	35	-0.480784	-1.54145	0.0203252	0.160527
gobp positive regulation of humoral immune response	21	0.486041	1.6017	0.020339	0.102252
gobp pigment biosynthetic process	67	0.310782	1.34885	0.0205128	0.226289
gobp negative regulation of growth	243	-0.306296	-1.3032	0.020585	0.358696
gobp response to protozoan	26	0.476954	1.66259	0.020979	0.0782674
gobp steroid catabolic process	27	-0.500948	-1.53189	0.0210379	0.163981
gobp detection of temperature stimulus involved in sensory perception	19	-0.551785	-1.56277	0.0212121	0.149638
gobp metanephric glomerulus development	16	-0.58655	-1.59989	0.021374	0.125463
gobp regulation of t cell mediated cytotoxicity	40	0.377489	1.44017	0.0215054	0.16985
gobp positive regulation of mitochondrial translation	15	0.513151	1.53675	0.0215385	0.12252
gobp regulation of neuron differentiation	189	-0.3334	-1.39635	0.0216155	0.259064
gobp regulation of membrane depolarization	45	-0.429346	-1.45327	0.0216216	0.212909
gobp head morphogenesis	34	-0.470707	-1.52235	0.0216763	0.166881
gobp response to fungus	57	0.337144	1.41183	0.0217391	0.184294
gobp interleukin 4 production	33	0.413747	1.56135	0.0218182	0.117833
gobp negative regulation of tissue remodeling	22	0.490412	1.64337	0.0219436	0.0867994
gobp astrocyte activation	24	0.443873	1.53994	0.022082	0.121238
gobp regulation of b cell proliferation	63	0.325859	1.38409	0.0221239	0.201037
gobp pyrimidine nucleoside metabolic process	24	0.453308	1.55784	0.0221519	0.118342
gobp coronary vasculature development	46	-0.440562	-1.50574	0.0221932	0.175471
gobp regulation of activin receptor signaling pathway	27	-0.494363	-1.52314	0.0223464	0.166301
gobp cell migration involved in sprouting angiogenesis	77	-0.391595	-1.44499	0.0223881	0.215836
gobp regulation of stem cell differentiation	62	-0.413489	-1.47463	0.0224719	0.195506
gobp collecting duct development	15	-0.593462	-1.59406	0.0225904	0.128229
gobp cell proliferation involved in heart morphogenesis	20	-0.560762	-1.5808	0.0225989	0.136247
gobp positive regulation of gtpase activity	261	-0.312906	-1.32951	0.022605	0.328503
gobp regulation of long term synaptic potentiation	44	-0.442882	-1.50447	0.0226064	0.175774
gobp regulation of nervous system development	437	-0.28355	-1.25326	0.0227038	0.429543
gobp regulation of t cell differentiation	150	0.265109	1.30936	0.0227273	0.254732
gobp peptidyl lysine modification	387	-0.289142	-1.27618	0.0227273	0.396295
gobp phosphatidylinositol 3 phosphate biosynthetic process	21	-0.550457	-1.5978	0.0228245	0.125421
gobp epidermal cell differentiation	205	-0.320524	-1.34488	0.0230263	0.31547
gobp response to gonadotropin	30	-0.500079	-1.56264	0.0232558	0.149123
gobp regulation of ph	92	0.3109	1.42419	0.0232558	0.179502
gobp embryonic organ morphogenesis	294	-0.300776	-1.29832	0.0233051	0.365065
gobp deoxyribonucleoside monophosphate metabolic process	23	0.45833	1.51393	0.0234114	0.133747
gobp regulation of establishment of planar polarity	57	-0.411005	-1.46965	0.0234681	0.196846
gobp regulation of calcium mediated signaling	75	0.335905	1.46376	0.0235849	0.157587
gobp axon development	476	-0.279631	-1.23965	0.0235897	0.449936
gobp regulation of tolerance induction	20	0.479945	1.58396	0.0235988	0.111359
gobp regulation of phospholipid transport	15	0.526191	1.55884	0.0235988	0.118523
gobp regulation of heterotypic cell cell adhesion	26	0.436758	1.55025	0.0237288	0.11831
gobp neurotrophin signaling pathway	37	-0.46499	-1.51153	0.0237762	0.173884
gobp dsrna processing	56	-0.410321	-1.46685	0.0237781	0.19834
gobp phagosome maturation	25	0.438059	1.52248	0.0238095	0.1288
gobp chondrocyte development	31	-0.481073	-1.52097	0.0239437	0.167201
gobp purine nucleoside monophosphate biosynthetic process	22	0.465822	1.53812	0.0241692	0.121829
gobp regulation of cell division	183	-0.317191	-1.31464	0.0243902	0.343339
gobp cellular response to steroid hormone stimulus	199	-0.308629	-1.30253	0.0244173	0.359737
gobp cellular copper ion homeostasis	16	0.533672	1.61777	0.0245399	0.0960947
gobp vasoconstriction	82	-0.376927	-1.42224	0.0247831	0.23966
gobp vascular associated smooth muscle cell differentiation	32	-0.491189	-1.5512	0.0247934	0.15474
gobp neuroinflammatory response	44	0.371097	1.46245	0.0248963	0.157953
gobp regulation of myeloid leukocyte mediated immunity	60	0.326027	1.38029	0.0248963	0.202211
gobp cellular response to gonadotropin stimulus	20	-0.570088	-1.61991	0.02526	0.115789
gobp regulation of oxidative phosphorylation	23	0.467948	1.55104	0.0255591	0.119077
gobp adaptation of signaling pathway	23	-0.522671	-1.53985	0.0256046	0.159666
gobp regulation of embryonic development	64	-0.401908	-1.44237	0.0256739	0.217914
gobp pyroptosis	22	0.44501	1.52512	0.0257235	0.128721
gobp iron ion homeostasis	82	0.291651	1.35281	0.0257732	0.224067
gobp zinc ion homeostasis	41	0.381635	1.47291	0.0259259	0.154603
gobp detection of temperature stimulus involved in sensory perception of pain	16	-0.558556	-1.52509	0.0259366	0.164577
gobp renal sodium excretion	22	-0.520543	-1.49837	0.0262009	0.180767
gobp cell cell junction organization	204	-0.312764	-1.32125	0.0262009	0.337473
gobp negative regulation of response to endoplasmic reticulum stress	44	0.374889	1.49853	0.0262172	0.139354
gobp oogenesis	97	-0.375872	-1.43062	0.026253	0.232523
gobp central nervous system neuron differentiation	168	-0.330323	-1.36889	0.0263158	0.287232
gobp glomerular epithelial cell differentiation	23	-0.515343	-1.52779	0.0263543	0.164128
gobp podosome assembly	20	0.481549	1.54657	0.0265781	0.119784
gobp toll like receptor 4 signaling pathway	43	0.379422	1.4605	0.0268199	0.158008
gobp notch signaling pathway	178	-0.327337	-1.36051	0.0268456	0.295829
gobp lung alveolus development	44	-0.440837	-1.51138	0.0268817	0.172397
gobp positive regulation of cytokine production involved in inflammatory response	25	0.457371	1.60841	0.026936	0.0999823
gobp cell migration involved in gastrulation	15	-0.584212	-1.54344	0.0269461	0.1614
gobp schwann cell differentiation	37	-0.456832	-1.50503	0.0270636	0.176068
gobp positive regulation of histone h3 k4 methylation	27	-0.501907	-1.53089	0.0270655	0.164827
gobp positive regulation of protein autophosphorylation	25	-0.501267	-1.52712	0.0270677	0.163958
gobp blood vessel endothelial cell migration	148	-0.342018	-1.38451	0.0271801	0.27142
gobp calcium ion regulated exocytosis	65	-0.398987	-1.45101	0.0272727	0.213625
gobp regulation of cellular ph	82	0.311541	1.38254	0.0273224	0.20097
gobp non canonical wnt signaling pathway	72	-0.382941	-1.42359	0.0275	0.23883
gobp morphogenesis of an epithelial fold	23	-0.528365	-1.52738	0.0275362	0.164118
gobp positive regulation of cellular response to transforming growth factor beta stimulus	33	-0.466939	-1.48079	0.0276243	0.190863
gobp chaperone mediated protein folding	71	0.332545	1.46111	0.0276498	0.157877
gobp detection of stimulus	455	-0.278101	-1.23287	0.0277492	0.459925
gobp embryonic forelimb morphogenesis	31	-0.477959	-1.48405	0.0278164	0.189948
gobp regulation of actin filament bundle assembly	104	-0.363165	-1.39914	0.0280146	0.258019
gobp negative regulation of cd4 positive alpha beta t cell differentiation	21	-0.529662	-1.53621	0.028065	0.162517
gobp neural tube formation	104	-0.353337	-1.37635	0.028083	0.280024
gobp embryonic heart tube morphogenesis	70	-0.393888	-1.44865	0.0282776	0.214117
gobp regulation of myoblast fusion	21	0.478751	1.55508	0.0283019	0.118583
gobp endodermal cell differentiation	46	-0.432389	-1.4674	0.0283401	0.197963
gobp neutrophil activation involved in immune response	21	0.490806	1.5716	0.0283912	0.114989
gobp neuron projection extension	172	-0.327219	-1.34104	0.0284091	0.320133
gobp rna destabilization	93	-0.366967	-1.4009	0.0285714	0.25767
gobp negative regulation of organ growth	36	-0.458722	-1.47709	0.0288066	0.193656
gobp positive regulation of cytokine production involved in immune response	67	0.336292	1.4445	0.0288462	0.167595
gobp circadian rhythm	203	-0.317363	-1.31984	0.0290179	0.339189
gobp positive regulation of vascular endothelial growth factor receptor signaling pathway	16	-0.577665	-1.55577	0.0292308	0.153239
gobp lung epithelium development	36	-0.479069	-1.53871	0.0292479	0.160635
gobp positive regulation of cell adhesion	440	0.201658	1.14763	0.0294118	0.445836
gobp protein transmembrane transport	62	0.326352	1.38841	0.0297872	0.198728
gobp digestive tract morphogenesis	48	-0.428143	-1.47898	0.0300261	0.191654
gobp response to follicle stimulating hormone	18	-0.557402	-1.55119	0.0301659	0.154131
gobp meiotic cell cycle	258	-0.297831	-1.27204	0.0302376	0.400811
gobp negative regulation of stem cell differentiation	23	-0.51768	-1.5344	0.0302594	0.161371
gobp columnar cuboidal epithelial cell differentiation	91	-0.366679	-1.40128	0.0302648	0.257444
gobp regulation of acrosome reaction	17	-0.567292	-1.54049	0.030303	0.160567
gobp axon ensheathment in central nervous system	24	-0.503365	-1.50606	0.030303	0.175431
gobp dna methylation dependent heterochromatin assembly	24	-0.507707	-1.50223	0.0303468	0.177662
gobp regulation of presynapse organization	33	-0.473582	-1.51146	0.0303867	0.173408
gobp positive regulation of interleukin 6 production	95	0.28653	1.33052	0.0304569	0.240634
gobp response to epidermal growth factor	47	-0.432873	-1.49713	0.030504	0.182234
gobp positive regulation of smooth muscle cell migration	39	-0.445601	-1.47023	0.0305981	0.196428
gobp negative regulation of cytokine production involved in immune response	26	0.434543	1.52355	0.0307167	0.128867
gobp pyrimidine nucleotide metabolic process	50	0.361761	1.47436	0.0307692	0.154622
gobp positive regulation of macrophage activation	29	0.41531	1.50717	0.03125	0.134863
gobp regulation of atp metabolic process	84	0.302397	1.36489	0.03125	0.213725
gobp phosphatidylinositol 3 kinase signaling	140	-0.333279	-1.3404	0.0313589	0.321026
gobp negative regulation of cellular amide metabolic process	238	-0.303172	-1.28999	0.0314193	0.380352
gobp metanephric mesenchyme development	15	-0.566675	-1.51682	0.0314843	0.170354
gobp microtubule anchoring	26	-0.481931	-1.48994	0.0316092	0.189987
gobp regulation of antigen processing and presentation	20	0.479889	1.58769	0.0316456	0.109235
gobp ovulation	23	-0.514647	-1.51724	0.0316547	0.170791
gobp positive regulation of alpha beta t cell activation	68	0.330666	1.43061	0.0316742	0.175723
gobp muscle cell differentiation	372	-0.286526	-1.26164	0.0320248	0.417658
gobp deoxyribonucleotide biosynthetic process	15	0.517389	1.56386	0.03207	0.118006
gobp ganglion development	17	-0.576005	-1.56407	0.0321101	0.149151
gobp iron sulfur cluster assembly	25	0.441073	1.5474	0.0322581	0.119678
gobp positive regulation of stress fiber assembly	51	-0.423802	-1.45671	0.0323415	0.209594
gobp toll like receptor 2 signaling pathway	18	0.477228	1.49751	0.0323625	0.139214
gobp negative regulation of interferon gamma production	41	0.363463	1.45267	0.032491	0.163019
gobp positive regulation of fatty acid biosynthetic process	21	0.482448	1.5838	0.0326797	0.110975
gobp embryonic placenta development	88	-0.368416	-1.40061	0.032767	0.257245
gobp somatic stem cell population maintenance	42	-0.444865	-1.48752	0.0327869	0.189402
gobp positive regulation of neuron apoptotic process	52	0.34655	1.42049	0.0327869	0.181596
gobp negative regulation of cellular response to growth factor stimulus	107	-0.34548	-1.35379	0.0328867	0.304199
gobp positive regulation of apoptotic signaling pathway	129	0.272264	1.31326	0.0328947	0.251865
gobp endocardial cushion development	49	-0.415651	-1.41848	0.0329381	0.242865
gobp negative regulation of interleukin 8 production	28	0.424917	1.50777	0.0330033	0.135215
gobp regulation of mast cell activation	44	0.382757	1.52324	0.0330578	0.128637
gobp glycosyl compound metabolic process	89	0.285246	1.27931	0.0331492	0.28244
gobp regulation of leukocyte degranulation	49	0.351454	1.42125	0.0333333	0.181219
gobp ribose phosphate metabolic process	385	0.218097	1.22566	0.0333333	0.34251
gobp purine deoxyribonucleotide metabolic process	16	0.514039	1.58213	0.0336391	0.110734
gobp mechanoreceptor differentiation	65	-0.388104	-1.41088	0.0337224	0.250744
gobp regulation of toll like receptor signaling pathway	73	0.309051	1.35977	0.0338164	0.218024
gobp regulation of aerobic respiration	32	0.392639	1.43502	0.0338983	0.17337
gobp viral life cycle	315	0.229839	1.25576	0.0338983	0.309039
gobp imp metabolic process	18	0.495447	1.54194	0.0340557	0.121435
gobp endothelial cell development	69	-0.38461	-1.41896	0.0340909	0.243069
gobp regulation of dendrite extension	26	-0.494027	-1.51026	0.034188	0.173016
gobp regulation of stem cell population maintenance	34	-0.455969	-1.44881	0.0342466	0.214339
gobp bone cell development	35	-0.448271	-1.45778	0.0342857	0.208279
gobp polyamine biosynthetic process	15	0.521587	1.55264	0.0344828	0.119235
gobp negative regulation of endoplasmic reticulum stress induced intrinsic apoptotic signaling pathway	20	0.459009	1.51223	0.0348101	0.13421
gobp translational termination	18	0.519242	1.64427	0.0352564	0.0867242
gobp negative regulation of anoikis	17	-0.558397	-1.51365	0.0353982	0.172941
gobp protein kinase c signaling	32	0.392636	1.42859	0.035461	0.176516
gobp pyrimidine nucleoside monophosphate metabolic process	21	0.448095	1.47047	0.0357143	0.155117
gobp chloride transmembrane transport	67	-0.388805	-1.40966	0.0357143	0.250571
gobp demethylation	73	-0.373334	-1.39306	0.0357143	0.263445
gobp regulation of synaptic transmission gabaergic	34	-0.468233	-1.49383	0.0357634	0.184351
gobp regulation of endocrine process	35	-0.463846	-1.48385	0.0359116	0.18921
gobp regulation of bone mineralization	79	-0.371263	-1.38277	0.0359356	0.272898
gobp positive regulation of fatty acid transport	23	0.459206	1.53243	0.0363036	0.124898
gobp membrane depolarization	82	-0.373368	-1.37843	0.0363865	0.277129
gobp negative regulation of smooth muscle cell migration	29	-0.472339	-1.46959	0.0364656	0.196449
gobp pericardium development	19	-0.528067	-1.48096	0.0364742	0.191621
gobp dendritic cell differentiation	49	0.340445	1.37454	0.0365854	0.205276
gobp metanephric nephron morphogenesis	25	-0.516345	-1.54245	0.0366197	0.160255
gobp epithelial cell morphogenesis	33	-0.472114	-1.52133	0.036635	0.167212
gobp negative regulation of smooth muscle cell differentiation	20	-0.530613	-1.50301	0.0368732	0.176974
gobp positive regulation of leukocyte apoptotic process	27	0.428312	1.55306	0.037037	0.119365
gobp regulation of cellular respiration	49	0.331804	1.35141	0.0371901	0.224344
gobp protein k48 linked deubiquitination	35	-0.448921	-1.45345	0.0372414	0.213068
gobp megakaryocyte development	17	-0.540491	-1.48297	0.0373134	0.190063
gobp negative regulation of small gtpase mediated signal transduction	57	-0.404563	-1.42143	0.037323	0.23956
gobp modification of synaptic structure	20	-0.535793	-1.52785	0.0374251	0.164608
gobp negative regulation of t cell differentiation	45	0.326455	1.338	0.037594	0.23343
gobp osteoblast differentiation	231	-0.304549	-1.29467	0.037594	0.372481
gobp endochondral bone morphogenesis	57	-0.399843	-1.40066	0.0376344	0.257628
gobp synaptic vesicle recycling	73	-0.377744	-1.39751	0.0376412	0.259751
gobp negative regulation of fibroblast proliferation	28	0.406293	1.41663	0.0376712	0.182378
gobp regulation of membrane permeability	74	0.309754	1.40285	0.0379147	0.189969
gobp regulation of epithelial to mesenchymal transition	101	-0.360721	-1.39503	0.0379902	0.260045
gobp activation of adenylate cyclase activity	30	-0.469987	-1.47071	0.0380818	0.197711
gobp rna mediated gene silencing by inhibition of translation	57	-0.400547	-1.41021	0.0382082	0.251494
gobp negative regulation of anion transport	24	-0.501734	-1.50896	0.0382436	0.17329
gobp positive regulation of mesenchymal cell proliferation	23	-0.505428	-1.48009	0.0382848	0.190894
gobp viral budding	27	0.419636	1.4863	0.0385965	0.146365
gobp cell differentiation involved in metanephros development	24	-0.504121	-1.49473	0.0386905	0.183363
gobp copulation	22	-0.517347	-1.49973	0.038961	0.179252
gobp glomerular mesangium development	17	-0.5688	-1.55334	0.0391566	0.154545
gobp t helper cell lineage commitment	17	0.491599	1.52033	0.0392157	0.129304
gobp cell proliferation involved in kidney development	22	-0.498751	-1.47026	0.0393939	0.197395
gobp embryonic cranial skeleton morphogenesis	46	-0.430899	-1.44728	0.0394558	0.2149
gobp cell cell adhesion via plasma membrane adhesion molecules	274	-0.299992	-1.29206	0.0394877	0.376818
gobp eye photoreceptor cell development	35	-0.458243	-1.48619	0.0395634	0.189828
gobp trabecula morphogenesis	46	-0.414072	-1.42192	0.04	0.239737
gobp bone mineralization	119	-0.344604	-1.3625	0.0400943	0.294116
gobp positive regulation of proteolysis involved in cellular protein catabolic process	135	0.27391	1.31835	0.0402685	0.248151
gobp lymphocyte costimulation	47	0.355412	1.41728	0.0403226	0.182128
gobp regulation of hormone metabolic process	36	-0.450625	-1.48966	0.0403338	0.18989
gobp heart trabecula morphogenesis	31	-0.458442	-1.47823	0.0404463	0.192303
gobp positive regulation of release of cytochrome c from mitochondria	26	0.441737	1.55169	0.0408163	0.119004
gobp pigment metabolic process	88	0.294253	1.32136	0.0409357	0.247339
gobp negative regulation of leukocyte cell cell adhesion	140	0.262904	1.26513	0.0409836	0.298365
gobp regulation of epithelial cell apoptotic process	88	-0.355557	-1.36621	0.0410133	0.289334
gobp keratinocyte differentiation	142	-0.334864	-1.3414	0.0412844	0.320266
gobp negative regulation of interleukin 1 production	46	0.339961	1.3483	0.0415094	0.226498
gobp g0 to g1 transition	16	-0.56094	-1.52881	0.0416667	0.164983
gobp lymphocyte activation involved in immune response	195	0.237145	1.22455	0.0416667	0.341734
gobp natural killer cell activation	88	0.289231	1.32924	0.0425532	0.240921
gobp regulation of hormone levels	495	-0.272606	-1.21035	0.0427264	0.495985
gobp peptidyl proline modification	53	0.315051	1.31567	0.042735	0.248873
gobp negative regulation of canonical wnt signaling pathway	138	-0.327435	-1.33418	0.0428241	0.32859
gobp response to cadmium ion	59	0.322513	1.35511	0.0429185	0.222941
gobp positive regulation of blood pressure	35	-0.44334	-1.43634	0.0431154	0.223489
gobp thymic t cell selection	22	0.43984	1.48542	0.0432099	0.146787
gobp pyrimidine nucleoside triphosphate metabolic process	23	0.417358	1.38877	0.0432099	0.198792
gobp ubiquinone metabolic process	18	0.509798	1.63254	0.0432277	0.0879427
gobp homologous chromosome pairing at meiosis	49	-0.41043	-1.40408	0.0434783	0.254619
gobp myeloid leukocyte differentiation	209	0.220326	1.16167	0.0434783	0.4252
gobp membrane depolarization during action potential	35	-0.442633	-1.44742	0.0436006	0.215209
gobp negative regulation of protein localization to nucleus	34	-0.461475	-1.46842	0.0436047	0.197833
gobp axon extension	121	-0.333991	-1.33802	0.0436321	0.323807
gobp negative regulation of lipid metabolic process	98	-0.34829	-1.35464	0.0436364	0.303325
gobp midbrain dopaminergic neuron differentiation	17	-0.539522	-1.48787	0.0438729	0.190497
gobp positive regulation of mirna transcription	45	-0.418008	-1.40249	0.044	0.256147
gobp positive regulation of cell substrate adhesion	122	-0.335479	-1.3376	0.0442584	0.324287
gobp regulation of hematopoietic progenitor cell differentiation	34	-0.450292	-1.43986	0.0442953	0.220336
gobp positive regulation of vasculature development	172	-0.315901	-1.29279	0.0443686	0.376036
gobp production of molecular mediator involved in inflammatory response	91	0.296932	1.35074	0.0446927	0.224776
gobp water transport	24	-0.490823	-1.46177	0.0447761	0.2037
gobp forebrain development	374	-0.279021	-1.21885	0.0448852	0.483334
gobp regulation of acute inflammatory response	45	0.356249	1.44543	0.045082	0.167119
gobp cellular response to vascular endothelial growth factor stimulus	65	-0.382776	-1.38386	0.045283	0.27173
gobp positive regulation of chemokine production	68	0.309722	1.34541	0.0454545	0.229333
gobp mrna catabolic process	231	-0.299849	-1.27691	0.0454545	0.394973
gobp chromosome organization involved in meiotic cell cycle	68	-0.391054	-1.4216	0.0455696	0.239784
gobp regulation of vasoconstriction	64	-0.386276	-1.39857	0.0455729	0.258661
gobp response to steroid hormone	326	-0.284635	-1.24686	0.0456432	0.439135
gobp positive regulation of acute inflammatory response	26	0.439349	1.54104	0.0457516	0.121687
gobp regulation of mitochondrial outer membrane permeabilization involved in apoptotic signaling pathway	21	0.476338	1.55082	0.0459016	0.118779
gobp regulation of cell development	497	-0.27395	-1.21559	0.0459653	0.488671
gobp regulation of mast cell activation involved in immune response	34	0.366047	1.36958	0.0461538	0.209772
gobp sensory perception of bitter taste	43	-0.428427	-1.43811	0.0461741	0.221411
gobp positive regulation of interleukin 2 production	34	0.385899	1.44049	0.0462633	0.169924
gobp interleukin 17 production	40	0.345635	1.33148	0.046595	0.239982
gobp positive regulation of growth	246	-0.296565	-1.26921	0.0466377	0.404947
gobp endocardial cushion formation	31	-0.458857	-1.44766	0.0467422	0.215228
gobp extracellular matrix assembly	46	-0.422993	-1.42833	0.0475561	0.234782
gobp regulation of chromatin assembly or disassembly	36	-0.438864	-1.44423	0.0476191	0.21617
gobp modulation of process of another organism	21	0.480468	1.58815	0.0479452	0.109327
gobp mrna export from nucleus	60	-0.389319	-1.38425	0.0479896	0.271452
gobp acute inflammatory response to antigenic stimulus	24	0.431465	1.46118	0.0480481	0.158267
gobp synaptic vesicle cytoskeletal transport	19	0.463881	1.47179	0.0483871	0.15538
gobp liposaccharide metabolic process	103	0.281991	1.31145	0.0483871	0.25356
gobp positive regulation of ubiquitin dependent protein catabolic process	110	0.275291	1.32156	0.0486486	0.247584
gobp positive regulation of phosphatidylinositol 3 kinase signaling	78	-0.363053	-1.36959	0.0489596	0.286807
gobp regulation of blood circulation	252	-0.292172	-1.25008	0.0491453	0.433483
gobp semaphorin plexin signaling pathway involved in neuron projection guidance	16	-0.537852	-1.46239	0.0491803	0.203166
gobp histone deacetylation	97	-0.342146	-1.32115	0.0493827	0.337227
gobp reactive oxygen species metabolic process	223	0.218546	1.1437	0.0493827	0.449236
gobp regulation of mitochondrial membrane permeability involved in apoptotic process	44	0.359845	1.41189	0.0496183	0.185192
gobp presynaptic endocytosis	61	-0.387699	-1.40396	0.0496183	0.254393
gobp positive regulation of fatty acid metabolic process	37	0.368164	1.3962	0.0496454	0.193854
gobp positive chemotaxis	57	-0.391408	-1.39629	0.0498688	0.258682
gobp endoderm development	78	-0.369511	-1.38884	0.0499391	0.266374
gobp regulation of reproductive process	172	-0.315433	-1.30015	0.0500556	0.364058
gobp negative regulation of epithelial cell differentiation	47	-0.410318	-1.40051	0.0501319	0.256927
gobp developmental induction	34	-0.440508	-1.44147	0.0503401	0.218983
gobp uterus development	21	-0.514184	-1.48282	0.0504323	0.189797
gobp positive regulation of chromatin organization	16	-0.542817	-1.47452	0.0510949	0.195191
gobp regulation of fatty acid transport	31	0.3932	1.44662	0.0510949	0.166498
gobp cellular oxidant detoxification	97	0.284346	1.3038	0.0515464	0.259898
gobp regulation of p38mapk cascade	47	0.34462	1.39724	0.0517241	0.193595
gobp deoxyribose phosphate catabolic process	29	0.395408	1.38399	0.0517241	0.200717
gobp defense response to gram negative bacterium	75	0.279887	1.23978	0.0518135	0.324313
gobp regulation of nucleocytoplasmic transport	104	-0.342688	-1.31609	0.0518518	0.341928
gobp placenta development	147	-0.32694	-1.32487	0.0523256	0.333542
gobp epithelial cell apoptotic process	111	-0.340264	-1.34555	0.0524476	0.316071
gobp negative regulation of vascular endothelial cell proliferation	15	-0.58275	-1.51661	0.0524738	0.169472
gobp response to arsenic containing substance	33	0.380897	1.42631	0.0530035	0.177551
gobp facultative heterochromatin assembly	32	-0.445681	-1.43053	0.0530086	0.232198
gobp positive regulation of anion transport	48	0.34762	1.41186	0.0530612	0.184751
gobp negative regulation of vascular associated smooth muscle cell migration	15	-0.554397	-1.4597	0.0530846	0.206059
gobp late endosome to vacuole transport via multivesicular body sorting pathway	17	0.479912	1.48411	0.0530973	0.147639
gobp ear morphogenesis	123	-0.330826	-1.30492	0.0531287	0.358566
gobp regulation of proteasomal protein catabolic process	187	0.24123	1.23731	0.0531915	0.327076
gobp positive regulation of mitochondrion organization	72	0.284113	1.24982	0.0533981	0.3175
gobp morphogenesis of a polarized epithelium	96	-0.346194	-1.33361	0.0535714	0.328823
gobp cardiac muscle tissue morphogenesis	59	-0.388305	-1.39683	0.0537353	0.2596
gobp water soluble vitamin metabolic process	63	0.310188	1.32052	0.0538117	0.246966
gobp interleukin 8 production	93	0.290388	1.31001	0.0538922	0.254734
gobp positive regulation of sprouting angiogenesis	24	-0.485405	-1.44591	0.0539007	0.215767
gobp regulation of alpha beta t cell activation	104	0.262687	1.23209	0.0540541	0.334193
gobp regulation of endothelial cell differentiation	46	-0.411429	-1.40993	0.0541272	0.251536
gobp dna replication initiation	38	0.372872	1.41751	0.0541516	0.182832
gobp regulation of water loss via skin	29	-0.468044	-1.42096	0.0543933	0.23992
gobp regulation of rna splicing	151	-0.319712	-1.2855	0.0545244	0.385503
gobp negative regulation of t cell mediated immunity	26	0.415753	1.45832	0.0549828	0.159208
gobp myeloid dendritic cell activation	29	0.39172	1.4129	0.0551724	0.185027
gobp endosome transport via multivesicular body sorting pathway	30	0.36717	1.36136	0.0551948	0.216732
gobp regulation of steroid biosynthetic process	68	-0.371016	-1.34525	0.055207	0.315182
gobp positive regulation of vascular associated smooth muscle cell migration	17	-0.544073	-1.48457	0.0552239	0.190226
gobp negative regulation of developmental growth	110	-0.333125	-1.31443	0.0552291	0.343316
gobp positive regulation of cartilage development	31	-0.459937	-1.45372	0.0556328	0.213173
gobp aspartate family amino acid catabolic process	18	0.474611	1.47169	0.0559441	0.154983
gobp response to dexamethasone	41	-0.418182	-1.37852	0.0561644	0.277451
gobp regulation of actomyosin structure organization	98	-0.338296	-1.31091	0.05625	0.347958
gobp photoreceptor cell development	49	-0.396295	-1.39174	0.0563758	0.263491
gobp ribonucleoside catabolic process	20	0.455654	1.46832	0.0563798	0.155917
gobp regulation of complement activation	19	0.473129	1.50477	0.0566038	0.135252
gobp membrane raft organization	25	0.405656	1.41294	0.0566667	0.185465
gobp regulation of neutrophil migration	46	0.351981	1.37825	0.0566802	0.203692
gobp morphogenesis of an epithelial bud	15	-0.553039	-1.46039	0.0567485	0.205497
gobp peripheral nervous system development	78	-0.353994	-1.33892	0.0567901	0.32231
gobp regulation of systemic arterial blood pressure mediated by a chemical signal	48	-0.398663	-1.38459	0.0568032	0.272275
gobp epithelial cell cell adhesion	17	-0.541251	-1.45284	0.0569231	0.212568
gobp regulation of fat cell differentiation	136	-0.325054	-1.3163	0.0570431	0.341945
gobp negative regulation of t helper cell differentiation	17	-0.531504	-1.47558	0.0570571	0.194974
gobp response to food	37	0.35833	1.38177	0.0571429	0.200794
gobp regulation of ketone biosynthetic process	17	-0.523537	-1.43966	0.0572755	0.22018
gobp detection of abiotic stimulus	136	-0.315359	-1.27366	0.057377	0.398721
gobp regulation of podosome assembly	15	0.502435	1.53214	0.0576923	0.124659
gobp negative regulation of gene expression epigenetic	81	-0.359353	-1.34871	0.0578106	0.312814
gobp mesodermal cell fate commitment	17	-0.531694	-1.45129	0.0579495	0.213637
gobp vascular endothelial cell proliferation	38	-0.434244	-1.41206	0.0580297	0.248988
gobp negative regulation of tumor necrosis factor superfamily cytokine production	72	0.300073	1.31882	0.0582524	0.248001
gobp regulation of b cell receptor signaling pathway	22	0.417367	1.40668	0.0582822	0.188528
gobp regulation of leukocyte chemotaxis	122	0.260868	1.22152	0.0583942	0.34616
gobp liver regeneration	29	0.396376	1.40305	0.0584192	0.190175
gobp keratinization	59	-0.380678	-1.36807	0.0589005	0.287977
gobp regulation of camp dependent protein kinase activity	20	-0.510276	-1.47128	0.0591631	0.19783
gobp stress granule assembly	27	-0.464699	-1.4376	0.0591631	0.221774
gobp positive regulation of transcription from rna polymerase ii promoter in response to stress	24	0.418298	1.40421	0.0592105	0.190266
gobp eye photoreceptor cell differentiation	45	-0.407882	-1.38217	0.0592194	0.273603
gobp calcium mediated signaling	202	0.236434	1.22504	0.059322	0.341965
gobp glandular epithelial cell differentiation	53	-0.394564	-1.38917	0.0596628	0.266197
gobp retinol metabolic process	51	-0.395914	-1.36037	0.0596628	0.295602
gobp cellular sodium ion homeostasis	22	0.424013	1.43043	0.0601266	0.175412
gobp negative regulation of mrna metabolic process	90	-0.347373	-1.32354	0.0603136	0.333694
gobp regulation of kidney development	31	-0.450706	-1.39005	0.0606897	0.265393
gobp chronic inflammatory response	17	0.470349	1.46313	0.0607903	0.157759
gobp negative regulation of alpha beta t cell differentiation	25	-0.476699	-1.42897	0.0608204	0.234103
gobp biomineralization	170	-0.308102	-1.27109	0.0613155	0.402689
gobp dna dependent dna replication maintenance of fidelity	49	-0.399204	-1.37162	0.061599	0.286699
gobp negative regulation of wnt signaling pathway	171	-0.316628	-1.3199	0.0617284	0.339542
gobp negative regulation of release of cytochrome c from mitochondria	20	0.449495	1.47079	0.0619195	0.155365
gobp bundle of his cell to purkinje myocyte communication	15	-0.536887	-1.42379	0.0619195	0.239515
gobp t helper 1 cell differentiation	21	0.458678	1.47603	0.0623053	0.153547
gobp protein kinase c activating g protein coupled receptor signaling pathway	27	-0.469753	-1.42751	0.0624093	0.2357
gobp adenylate cyclase inhibiting g protein coupled receptor signaling pathway	77	-0.354924	-1.3331	0.0626566	0.328461
gobp positive regulation of interleukin 17 production	23	0.405929	1.39792	0.0627178	0.193295
gobp glutamate secretion	25	-0.47289	-1.42918	0.0627737	0.234273
gobp positive regulation of transcription by rna polymerase iii	18	-0.522405	-1.46794	0.0628571	0.198134
gobp regulation of mitotic nuclear division	110	0.280855	1.30598	0.0632911	0.257501
gobp epithelial tube branching involved in lung morphogenesis	29	-0.455878	-1.41228	0.0633803	0.249593
gobp positive regulation of mrna metabolic process	123	-0.325532	-1.29903	0.0638298	0.364793
gobp adaptive thermogenesis	159	-0.313081	-1.27964	0.0641892	0.392145
gobp oligodendrocyte development	42	-0.407736	-1.37119	0.0642955	0.287036
gobp cell cell signaling involved in cardiac conduction	32	-0.434203	-1.40921	0.0643777	0.250003
gobp positive regulation of regulatory t cell differentiation	20	0.44971	1.44155	0.0647249	0.169243
gobp response to nerve growth factor	47	-0.398273	-1.36373	0.0647383	0.292977
gobp adp metabolic process	89	0.274211	1.2484	0.0648649	0.31818
gobp multi multicellular organism process	210	-0.301925	-1.25941	0.0650954	0.420037
gobp regulation of epithelial cell differentiation	155	-0.320368	-1.29993	0.0652174	0.363633
gobp p38mapk cascade	57	0.305624	1.29304	0.0652174	0.269795
gobp motor neuron axon guidance	30	-0.456739	-1.41854	0.0652482	0.243266
gobp regulation of cellular response to transforming growth factor beta stimulus	130	-0.332996	-1.31813	0.0652921	0.339142
gobp nephron tubule formation	19	-0.51183	-1.43301	0.065407	0.229033
gobp basement membrane assembly	15	-0.532942	-1.42466	0.0666667	0.239534
gobp replication fork processing	41	-0.411287	-1.36499	0.0670241	0.290773
gobp toll like receptor signaling pathway	122	0.255401	1.21603	0.0671141	0.352858
gobp killing of cells of another organism	39	0.345375	1.34074	0.0676157	0.231203
gobp response to topologically incorrect protein	157	0.237413	1.19969	0.0676692	0.372843
gobp negative regulation of cell killing	27	0.380051	1.37742	0.0679012	0.202844
gobp lipoprotein localization	21	-0.484392	-1.41272	0.0679191	0.249827
gobp detection of mechanical stimulus	51	-0.386361	-1.33904	0.0679739	0.322528
gobp mitochondrial outer membrane permeabilization	32	0.374078	1.40333	0.0680272	0.190316
gobp regulation of apoptotic signaling pathway	358	0.213325	1.17167	0.0681818	0.41053
gobp regulation of rho protein signal transduction	87	-0.345849	-1.31909	0.0682095	0.339917
gobp anterior posterior axis specification	56	-0.377569	-1.34367	0.0682415	0.316712
gobp negative regulation of reproductive process	60	-0.380933	-1.3761	0.068421	0.280022
gobp regulation of t cell migration	44	0.340921	1.35603	0.0687023	0.222293
gobp smooth muscle cell proliferation	154	-0.311813	-1.27006	0.0687285	0.404278
gobp positive regulation of membrane potential	16	0.473194	1.43222	0.0687679	0.174894
gobp protein modification by small protein removal	156	-0.311748	-1.28315	0.0688448	0.387721
gobp regulation of t cell chemotaxis	17	0.468549	1.43589	0.0688623	0.172877
gobp deoxyribonucleoside triphosphate metabolic process	15	0.475257	1.4522	0.0690608	0.162946
gobp type 2 immune response	36	0.362878	1.37742	0.0690909	0.203307
gobp gamma delta t cell activation	20	0.424275	1.36165	0.0692042	0.216776
gobp t cell tolerance induction	15	0.486292	1.45611	0.0692771	0.16046
gobp negative regulation of rho protein signal transduction	22	-0.483842	-1.40973	0.0693642	0.251432
gobp positive regulation of mitotic nuclear division	43	0.335084	1.32056	0.0698529	0.247407
gobp dna methylation	73	-0.364139	-1.34554	0.0700876	0.315571
gobp negative regulation of voltage gated calcium channel activity	18	0.471323	1.46499	0.0703364	0.15674
gobp response to tumor cell	39	0.358299	1.36267	0.0705882	0.216016
gobp positive regulation of macroautophagy	73	-0.362183	-1.33141	0.0706179	0.328648
gobp serine phosphorylation of stat protein	21	0.423666	1.42144	0.0707965	0.181499
gobp forebrain generation of neurons	50	-0.389417	-1.34605	0.0709677	0.315504
gobp negative regulation of intracellular estrogen receptor signaling pathway	15	-0.539528	-1.44028	0.0709877	0.220097
gobp progesterone metabolic process	15	-0.539696	-1.42408	0.0709877	0.239545
gobp regulation of mitochondrial membrane potential	71	0.282405	1.24093	0.071066	0.32452
gobp positive regulation of neuron differentiation	88	-0.34597	-1.33119	0.0710723	0.328664
gobp regulation of systemic arterial blood pressure by hormone	38	-0.417854	-1.36086	0.0713306	0.29608
gobp detoxification	140	0.24261	1.19668	0.0714286	0.376897
gobp regulation of trans synaptic signaling	423	-0.274992	-1.2056	0.0718686	0.502866
gobp histone h4 k16 acetylation	27	-0.450241	-1.3701	0.0722543	0.286762
gobp temperature homeostasis	177	-0.303217	-1.2504	0.0725446	0.433152
gobp pyrimidine deoxyribonucleotide metabolic process	24	0.410558	1.40754	0.0726073	0.187978
gobp smad protein signal transduction	84	-0.345264	-1.31354	0.0727273	0.344338
gobp ureter development	18	-0.508732	-1.4094	0.0729614	0.250067
gobp lytic vacuole organization	73	0.287893	1.24384	0.0731707	0.321699
gobp segment specification	17	-0.528856	-1.43845	0.0733945	0.221875
gobp norepinephrine metabolic process	15	-0.534419	-1.40942	0.0734633	0.250533
gobp regulation of cellular protein catabolic process	255	0.21598	1.13877	0.0735294	0.456612
gobp t cell cytokine production	37	0.347392	1.3335	0.0736842	0.237723
gobp regulation of wnt signaling pathway planar cell polarity pathway	16	-0.528766	-1.42453	0.0741886	0.239263
gobp mitochondrial outer membrane permeabilization involved in programmed cell death	40	0.339574	1.33508	0.0742049	0.236022
gobp postreplication repair	35	0.364523	1.38283	0.0743494	0.201582
gobp regulation of cellular amine metabolic process	33	0.358445	1.34627	0.0745763	0.228705
gobp regulation of appetite	21	0.439034	1.43656	0.0746753	0.173159
gobp negative regulation of vascular permeability	17	-0.521111	-1.41839	0.0747801	0.242493
gobp protein demethylation	33	-0.424566	-1.39744	0.0748201	0.259348
gobp regulation of heart rate by cardiac conduction	38	-0.41795	-1.36814	0.0748588	0.288341
gobp mesenchymal cell development	89	-0.346296	-1.30335	0.0750307	0.359373
gobp regulation of t helper 17 cell differentiation	18	-0.502164	-1.40889	0.0750383	0.249045
gobp developmental maturation	291	-0.278563	-1.2128	0.075188	0.493018
gobp phototransduction	46	0.308882	1.24866	0.0752688	0.31885
gobp cellular response to insulin stimulus	202	-0.298645	-1.24262	0.0753045	0.447057
gobp gamma aminobutyric acid signaling pathway	27	-0.460537	-1.40383	0.0757143	0.254112
gobp regulation of erythrocyte differentiation	48	-0.400563	-1.36796	0.076087	0.287699
gobp aorta morphogenesis	35	-0.424605	-1.36741	0.0762943	0.28786
gobp establishment of tissue polarity	72	-0.358379	-1.31266	0.0763454	0.345316
gobp response to hydrogen peroxide	123	0.248396	1.1964	0.0764331	0.376878
gobp thymocyte apoptotic process	16	0.474699	1.43617	0.0764706	0.173065
gobp negative regulation of mrna catabolic process	62	-0.38181	-1.33629	0.0767296	0.32574
gobp protein containing complex localization	155	-0.307296	-1.2526	0.0770102	0.429832
gobp collateral sprouting	25	-0.461425	-1.39951	0.0771388	0.25784
gobp replacement ossification	28	-0.450767	-1.38077	0.0772472	0.274891
gobp positive regulation of embryonic development	23	-0.475832	-1.41728	0.0779412	0.244085
gobp entry into host	151	0.25027	1.21895	0.0780142	0.348593
gobp negative regulation of protein kinase b signaling	49	0.314486	1.28473	0.0780669	0.278125
gobp eosinophil chemotaxis	18	0.446036	1.40517	0.0781759	0.189719
gobp positive regulation of cell projection organization	339	-0.274087	-1.196	0.0783699	0.517712
gobp regulation of natural killer cell activation	38	0.341278	1.32848	0.0784983	0.241552
gobp regulation of superoxide anion generation	22	0.419887	1.39458	0.0792079	0.195338
gobp positive regulation of blood vessel endothelial cell migration	68	-0.356898	-1.31631	0.0794271	0.342429
gobp negative regulation of cytokine production	321	0.208428	1.15804	0.08	0.430737
gobp regulation of muscle hypertrophy	61	-0.360509	-1.29636	0.0800508	0.368872
gobp convergent extension	15	0.48638	1.42778	0.0804598	0.176589
gobp cellular metabolic compound salvage	29	0.376344	1.34247	0.0805369	0.230402
gobp regulation of steroid metabolic process	97	-0.337866	-1.29872	0.0806257	0.365032
gobp sulfur compound catabolic process	31	0.357839	1.31001	0.0807018	0.254247
gobp collagen activated signaling pathway	17	-0.512965	-1.3998	0.0810015	0.257787
gobp positive regulation of cellular component biogenesis	492	-0.264626	-1.18137	0.0810256	0.539927
gobp rrna modification	36	0.357995	1.36828	0.0810811	0.210902
gobp photoreceptor cell differentiation	62	-0.367785	-1.33206	0.0815789	0.329268
gobp positive regulation of telomerase rna localization to cajal body	15	0.467397	1.39138	0.0816901	0.196276
gobp platelet derived growth factor receptor signaling pathway	54	-0.373196	-1.33049	0.0819022	0.328291
gobp phospholipase c activating g protein coupled receptor signaling pathway	101	-0.331459	-1.2835	0.0825243	0.38736
gobp fatty acid homeostasis	15	-0.53032	-1.42363	0.0825545	0.239272
gobp phospholipid homeostasis	15	-0.53009	-1.39067	0.0825688	0.265159
gobp positive regulation of protein containing complex assembly	195	0.233247	1.2021	0.0825688	0.370445
gobp coronary vasculature morphogenesis	18	-0.519673	-1.41705	0.0829757	0.244044
gobp positive regulation of dna templated transcription elongation	30	-0.446657	-1.38946	0.0832178	0.26608
gobp pyrimidine nucleoside monophosphate biosynthetic process	15	0.469562	1.39386	0.0833333	0.195211
gobp antibacterial humoral response	54	0.314248	1.29037	0.0833333	0.272443
gobp cdc42 protein signal transduction	15	-0.524433	-1.41341	0.083707	0.249042
gobp positive regulation of leukocyte chemotaxis	94	0.266989	1.23141	0.0838323	0.334917
gobp neutral lipid biosynthetic process	47	-0.394639	-1.35349	0.0839065	0.303827
gobp positive regulation of vasoconstriction	33	-0.413667	-1.33183	0.0839065	0.329261
gobp organ or tissue specific immune response	37	0.338322	1.30782	0.0839416	0.255895
gobp cardioblast differentiation	19	-0.486492	-1.37254	0.084425	0.285266
gobp negative regulation of systemic arterial blood pressure	20	-0.486066	-1.37039	0.0845697	0.287183
gobp positive regulation of p38mapk cascade	32	0.357572	1.33709	0.0846154	0.23371
gobp regulation of alternative mrna splicing via spliceosome	59	-0.373593	-1.33703	0.084724	0.324545
gobp positive regulation of smooth muscle contraction	31	-0.42175	-1.34137	0.0851648	0.319831
gobp regulation of vascular associated smooth muscle cell differentiation	20	-0.475552	-1.37022	0.0852941	0.287017
gobp response to auditory stimulus	27	-0.444796	-1.3622	0.085592	0.294273
gobp regulation of histone h3 k4 methylation	39	-0.416232	-1.37447	0.0857143	0.282883
gobp positive regulation of viral life cycle	21	0.403151	1.3087	0.0857143	0.255168
gobp trachea development	18	-0.504043	-1.39681	0.0857988	0.259137
gobp regulation of cell migration involved in sprouting angiogenesis	61	-0.364657	-1.3067	0.0858653	0.355863
gobp regulation of bone resorption	40	0.336885	1.28221	0.0860656	0.279996
gobp regulation of protein import	61	-0.359767	-1.28534	0.0863874	0.385358
gobp positive regulation of stem cell differentiation	20	-0.483128	-1.39224	0.0865103	0.26352
gobp negative regulation of peptidase activity	245	0.211062	1.11164	0.0869565	0.501948
gobp inhibitory synapse assembly	16	-0.522754	-1.40813	0.0875576	0.249458
gobp nadp metabolic process	37	0.341874	1.29237	0.0875912	0.270333
gobp regulation of gene silencing by rna	50	-0.373352	-1.3156	0.088	0.34212
gobp regulation of mrna processing	138	-0.31336	-1.25092	0.0880649	0.432279
gobp regulation of establishment or maintenance of cell polarity	26	-0.456337	-1.37258	0.0881503	0.285698
gobp glucose catabolic process	20	0.402574	1.32089	0.0884146	0.247452
gobp cellular response to reactive oxygen species	142	0.230395	1.1708	0.0887097	0.411126
gobp regulation of muscle contraction	165	-0.29779	-1.22333	0.0888383	0.476302
gobp face development	48	-0.382828	-1.31896	0.0891892	0.339699
gobp myeloid cell development	74	-0.348176	-1.28591	0.0893082	0.386028
gobp cgmp metabolic process	16	-0.515995	-1.38332	0.0895954	0.272306
gobp eosinophil migration	22	0.430669	1.42917	0.0897833	0.176274
gobp engulfment of apoptotic cell	19	0.425846	1.34982	0.0897833	0.225477
gobp positive regulation of interleukin 1 beta production	62	0.292173	1.2419	0.0900901	0.323834
gobp negative regulation of epithelial to mesenchymal transition	40	-0.389664	-1.31353	0.090175	0.343865
gobp response to interleukin 4	34	0.353852	1.31664	0.0902256	0.248925
gobp calcium ion regulated exocytosis of neurotransmitter	17	-0.496736	-1.38021	0.0903614	0.275535
gobp retinal ganglion cell axon guidance	21	-0.48454	-1.37999	0.0903704	0.275486
gobp glycosphingolipid metabolic process	60	0.283568	1.22025	0.0904762	0.347901
gobp thyroid hormone generation	21	-0.472876	-1.35624	0.0905045	0.301491
gobp embryonic hemopoiesis	24	-0.447396	-1.34469	0.090511	0.315421
gobp neurotransmitter reuptake	35	-0.419265	-1.36082	0.0905293	0.295649
gobp sulfation	24	-0.462297	-1.39253	0.0906516	0.26352
gobp cell fate determination	43	-0.392855	-1.32817	0.0906702	0.331005
gobp cardiac right ventricle morphogenesis	21	-0.479027	-1.39532	0.0909091	0.260004
gobp protein k63 linked deubiquitination	35	-0.425715	-1.3651	0.0909091	0.291074
gobp semaphorin plexin signaling pathway	43	-0.399228	-1.33567	0.0909091	0.326128
gobp hair cell differentiation	47	-0.385038	-1.34344	0.0915209	0.316721
gobp inner ear morphogenesis	103	-0.328146	-1.2694	0.0915663	0.404933
gobp regulation of respiratory burst	15	0.454636	1.37253	0.091716	0.20719
gobp negative regulation of nervous system development	144	-0.306709	-1.23261	0.0918484	0.460113
gobp neuropeptide signaling pathway	103	-0.327624	-1.26703	0.0918984	0.407991
gobp endocardial cushion morphogenesis	40	-0.398486	-1.3277	0.092	0.3301
gobp sex determination	22	-0.473655	-1.38604	0.0920863	0.270424
gobp anatomical structure maturation	241	-0.285823	-1.21729	0.092291	0.486236
gobp epoxygenase p450 pathway	19	-0.502381	-1.38204	0.0923994	0.273335
gobp actin filament polymerization	163	0.231992	1.17916	0.092437	0.399653
gobp astrocyte development	43	0.329338	1.30344	0.0925267	0.259875
gobp positive regulation of animal organ morphogenesis	34	-0.420802	-1.36302	0.0925414	0.293459
gobp keratinocyte migration	19	-0.481786	-1.37695	0.0931232	0.279312
gobp detection of temperature stimulus	24	-0.456036	-1.36769	0.0931587	0.287785
gobp negative regulation of cell projection organization	186	-0.292931	-1.22388	0.0932018	0.475775
gobp substrate dependent cell migration	25	-0.45172	-1.35488	0.0933148	0.303352
gobp protein catabolic process in the vacuole	23	0.398278	1.34194	0.0935484	0.230543
gobp viral process	412	0.203731	1.13267	0.09375	0.464967
gobp fluid transport	33	-0.405646	-1.32478	0.0940055	0.333267
gobp macrophage activation involved in immune response	18	0.434601	1.36611	0.0941176	0.213141
gobp pigment granule organization	29	0.37732	1.34107	0.0942029	0.231215
gobp negative regulation of jnk cascade	37	-0.396203	-1.31825	0.0942623	0.339386
gobp forelimb morphogenesis	38	-0.41342	-1.33229	0.0943134	0.329232
gobp anatomical structure homeostasis	315	-0.272717	-1.18774	0.0943396	0.529621
gobp platelet morphogenesis	22	-0.46813	-1.36354	0.0947666	0.292868
gobp circadian regulation of gene expression	69	-0.347032	-1.27839	0.0948167	0.39423
gobp steroid hormone secretion	22	-0.464981	-1.33146	0.0952381	0.329036
gobp nuclear export	152	-0.30056	-1.23785	0.0952381	0.451203
gobp monocyte differentiation	36	-0.406433	-1.32793	0.095302	0.330526
gobp regulation of neutrophil activation	15	0.468485	1.37814	0.0953757	0.20336
gobp positive regulation of endothelial cell migration	124	-0.312883	-1.24999	0.0955711	0.433236
gobp negative regulation of axon extension involved in axon guidance	27	-0.43788	-1.33744	0.0956522	0.32414
gobp negative regulation of fatty acid metabolic process	31	-0.424818	-1.32669	0.0958333	0.331804
gobp glial cell development	115	-0.318557	-1.25961	0.095858	0.419995
gobp negative regulation of cellular macromolecule biosynthetic process	299	-0.273829	-1.18896	0.0959488	0.528187
gobp positive regulation of phagocytosis	67	0.283782	1.2456	0.0959596	0.320833
gobp embryonic axis specification	42	-0.392069	-1.32543	0.0959666	0.332776
gobp positive regulation of cell adhesion mediated by integrin	21	0.422473	1.39194	0.0961538	0.196627
gobp hemoglobin metabolic process	17	-0.50024	-1.37089	0.0964392	0.286618
gobp response to insulin	256	-0.283022	-1.20921	0.0965665	0.498199
gobp oocyte differentiation	56	-0.375455	-1.31894	0.0965692	0.339241
gobp positive regulation of cell migration involved in sprouting angiogenesis	29	-0.431989	-1.33925	0.0967742	0.322612
gobp olefinic compound metabolic process	156	-0.296817	-1.23038	0.0969213	0.461603
gobp axonal fasciculation	22	-0.464124	-1.34686	0.0969529	0.315783
gobp protein heterotetramerization	15	-0.521974	-1.38495	0.0969793	0.272065
gobp natural killer cell activation involved in immune response	27	0.388969	1.34287	0.09699	0.230257
gobp intra golgi vesicle mediated transport	34	0.347481	1.29563	0.0970874	0.267445
gobp synaptic vesicle transport	40	0.310381	1.22515	0.097166	0.342355
gobp cytokine production involved in inflammatory response	67	0.284463	1.23648	0.0974576	0.328045
gobp serine family amino acid biosynthetic process	18	0.448107	1.39893	0.097561	0.192524
gobp axonemal dynein complex assembly	38	-0.402099	-1.33232	0.0975936	0.329675
gobp detoxification of copper ion	15	0.44855	1.32749	0.0979229	0.242492
gobp response to hepatocyte growth factor	19	-0.482043	-1.35641	0.0980966	0.301608
gobp regulation of cellular response to vascular endothelial growth factor stimulus	25	-0.452347	-1.35835	0.0985075	0.299375
gobp cardiac muscle cell action potential	73	-0.354112	-1.30039	0.0986267	0.36395
gobp microtubule based movement	384	-0.266465	-1.17384	0.0991735	0.554811
gobp positive regulation of nf kappab transcription factor activity	150	0.234193	1.17332	0.0992366	0.408208
gobp regulation of icosanoid secretion	21	0.427788	1.39431	0.0996885	0.195155
gobp regulation of heart rate	102	-0.319719	-1.2396	0.100118	0.449068
gobp endoderm formation	55	-0.363577	-1.28532	0.10026	0.384886
gobp regulation of histone modification	178	-0.293406	-1.21571	0.100462	0.489359
gobp neural tube patterning	36	-0.407624	-1.34029	0.100559	0.320723
gobp neuron fate specification	30	-0.424636	-1.32661	0.10073	0.331503
gobp inflammatory cell apoptotic process	22	0.40421	1.37055	0.100977	0.209029
gobp negative regulation of glycoprotein metabolic process	24	0.376882	1.31298	0.100977	0.251778
gobp establishment of protein localization to mitochondrial membrane	30	0.371597	1.33781	0.10101	0.233192
gobp regulation of b cell differentiation	31	0.361332	1.30241	0.101045	0.260387
gobp p body assembly	21	-0.477008	-1.35658	0.101208	0.301741
gobp activation of cysteine type endopeptidase activity involved in apoptotic process	80	0.267703	1.19064	0.101604	0.384185
gobp gastrulation with mouth forming second	25	-0.462136	-1.38157	0.101719	0.273779
gobp low density lipoprotein particle clearance	31	0.360364	1.30757	0.102113	0.255682
gobp cell fate commitment involved in formation of primary germ layer	32	-0.423121	-1.34675	0.102122	0.315489
gobp glycolipid catabolic process	16	0.452247	1.35429	0.102339	0.222607
gobp mesenchymal to epithelial transition	20	-0.472222	-1.36716	0.102453	0.287862
gobp positive regulation of blood vessel endothelial cell proliferation involved in sprouting angiogenesis	16	-0.506801	-1.3788	0.103343	0.27738
gobp heart valve morphogenesis	55	-0.365492	-1.29021	0.103403	0.3803
gobp left right pattern formation	22	-0.462856	-1.35522	0.103858	0.303113
gobp embryonic hindlimb morphogenesis	28	-0.433647	-1.33411	0.104079	0.328244
gobp positive regulation of t cell mediated cytotoxicity	30	0.37538	1.32193	0.104167	0.247578
gobp spleen development	34	-0.409515	-1.32783	0.10452	0.330279
gobp otic vesicle development	15	-0.512304	-1.36943	0.105023	0.286661
gobp muscle organ development	327	-0.267017	-1.16529	0.105096	0.570935
gobp androgen metabolic process	29	-0.43393	-1.32993	0.105263	0.328574
gobp regulation of circadian rhythm	116	-0.316699	-1.24907	0.105642	0.434738
gobp regulation of mitotic cell cycle spindle assembly checkpoint	17	0.432269	1.35445	0.105769	0.22286
gobp positive regulation of neutrophil migration	32	0.34963	1.28126	0.105839	0.280892
gobp middle ear morphogenesis	20	-0.467405	-1.33069	0.106259	0.328349
gobp negative regulation of cell development	179	-0.293253	-1.21672	0.106711	0.487433
gobp positive regulation of small gtpase mediated signal transduction	69	-0.347961	-1.27738	0.106918	0.394287
gobp negative regulation of interleukin 12 production	19	0.408871	1.31818	0.107034	0.247372
gobp meiotic chromosome segregation	91	-0.330682	-1.24877	0.107232	0.434999
gobp water homeostasis	66	-0.347171	-1.26835	0.107868	0.406134
gobp cellular response to toxic substance	120	0.254637	1.20676	0.108108	0.364442
gobp regulation of postsynaptic membrane neurotransmitter receptor levels	56	-0.361885	-1.28054	0.108527	0.390344
gobp pigmentation	101	0.258231	1.21962	0.108696	0.347907
gobp positive regulation of neuron migration	16	-0.495948	-1.35451	0.108793	0.303108
gobp cell junction disassembly	21	-0.471256	-1.34608	0.109467	0.315944
gobp cd4 positive or cd8 positive alpha beta t cell lineage commitment	22	0.411323	1.34297	0.109756	0.23063
gobp nuclear transport	302	-0.272975	-1.18183	0.10982	0.540141
gobp dna methylation involved in gamete generation	20	-0.462807	-1.33118	0.109827	0.328193
gobp stress fiber assembly	107	-0.316988	-1.24413	0.110048	0.44438
gobp cortical cytoskeleton organization	61	0.289816	1.23356	0.110169	0.332083
gobp negative regulation of leukocyte apoptotic process	49	0.308916	1.24857	0.110294	0.318468
gobp terpenoid metabolic process	98	-0.323953	-1.24454	0.110451	0.443778
gobp establishment of endothelial barrier	53	-0.367691	-1.29667	0.110533	0.368568
gobp regulation of mrna splicing via spliceosome	102	-0.317009	-1.23128	0.110577	0.462299
gobp neuroblast proliferation	60	-0.357894	-1.28685	0.110811	0.384724
gobp regulation of cell proliferation involved in kidney development	15	-0.516229	-1.34749	0.11128	0.314885
gobp regulation of hepatocyte proliferation	15	-0.505071	-1.34391	0.111614	0.316662
gobp ovarian follicle development	55	-0.364424	-1.28226	0.112388	0.388986
gobp positive regulation of endothelial cell apoptotic process	20	-0.457354	-1.32653	0.112536	0.331207
gobp dna methylation or demethylation	97	-0.320224	-1.23961	0.11271	0.449557
gobp negative regulation of phosphatidylinositol 3 kinase signaling	16	0.460246	1.39659	0.112903	0.193855
gobp regulation of phosphatase activity	82	-0.329355	-1.24056	0.113022	0.449557
gobp regulation of integrin activation	17	0.423966	1.29843	0.11315	0.264153
gobp muscle cell fate commitment	19	-0.47493	-1.34882	0.113323	0.313072
gobp copper ion homeostasis	19	0.432293	1.34426	0.113333	0.229925
gobp dendrite extension	36	-0.399521	-1.2995	0.113333	0.364153
gobp transition metal ion transport	103	0.249955	1.19188	0.113514	0.382952
gobp b cell proliferation	93	0.273615	1.2398	0.113636	0.324825
gobp regulation of phagocytosis	96	0.252734	1.18441	0.113636	0.391509
gobp cellular response to peptide	356	-0.267603	-1.16864	0.11366	0.564243
gobp labyrinthine layer development	47	-0.372789	-1.2884	0.113907	0.382373
gobp post embryonic development	87	-0.336171	-1.25721	0.114251	0.423138
gobp response to virus	380	0.195263	1.08505	0.114286	0.544751
gobp potassium ion export across plasma membrane	18	-0.480822	-1.32401	0.114413	0.33359
gobp t cell differentiation in thymus	78	0.276593	1.21233	0.114428	0.358283
gobp blood vessel remodeling	43	-0.381473	-1.27782	0.114483	0.394661
gobp negative regulation of smoothened signaling pathway	33	-0.406779	-1.31178	0.114525	0.346409
gobp rrna methylation	25	0.372071	1.28942	0.114865	0.273381
gobp regulation of excretion	24	-0.455629	-1.34213	0.115331	0.319162
gobp ethanol metabolic process	21	-0.463135	-1.33348	0.115385	0.328622
gobp small molecule catabolic process	378	0.189244	1.06628	0.115385	0.578256
gobp regulation of morphogenesis of an epithelium	65	-0.34972	-1.25681	0.115533	0.422136
gobp nuclear membrane reassembly	23	0.38583	1.32418	0.115625	0.246096
gobp atrial cardiac muscle cell to av node cell signaling	18	-0.477236	-1.31221	0.115666	0.345876
gobp negative regulation of interleukin 1 beta production	38	0.341967	1.29059	0.115672	0.27261
gobp nuclear transcribed mrna catabolic process deadenylation dependent decay	63	-0.359404	-1.27522	0.115924	0.39819
gobp dna damage response signal transduction resulting in transcription	18	0.418731	1.32253	0.116208	0.247295
gobp protein processing	238	0.207795	1.11791	0.117021	0.490318
gobp synaptic transmission glutamatergic	94	-0.319366	-1.21465	0.117139	0.490242
gobp hindbrain morphogenesis	42	-0.381835	-1.28636	0.117166	0.385445
gobp adherens junction organization	50	-0.368921	-1.27247	0.117347	0.400243
gobp nuclear transcribed mrna catabolic process	123	-0.308077	-1.23433	0.117716	0.456903
gobp cgmp mediated signaling	32	-0.414163	-1.33078	0.117729	0.328645
gobp monovalent inorganic cation homeostasis	152	0.232191	1.1519	0.11811	0.441647
gobp regulation of nuclear transcribed mrna catabolic process deadenylation dependent decay	26	-0.427195	-1.30574	0.118234	0.357634
gobp homologous chromosome segregation	61	-0.358779	-1.27429	0.118335	0.399047
gobp regulation of gastrulation	17	-0.481581	-1.33316	0.118571	0.32883
gobp response to oxygen radical	27	0.361689	1.27544	0.11859	0.286894
gobp positive regulation of amyloid beta formation	19	-0.471004	-1.33471	0.118721	0.327817
gobp positive regulation of amyloid precursor protein catabolic process	24	-0.446676	-1.32432	0.118741	0.333371
gobp osteoblast development	18	-0.474301	-1.32447	0.119403	0.333487
gobp regulation of astrocyte differentiation	31	-0.414646	-1.30356	0.119444	0.359828
gobp osteoclast differentiation	95	0.253677	1.15847	0.12	0.430426
gobp phosphatidic acid metabolic process	37	-0.390028	-1.29032	0.120666	0.38053
gobp positive regulation of muscle contraction	44	-0.382172	-1.28577	0.120968	0.38536
gobp neural crest cell migration	60	-0.356013	-1.27337	0.121019	0.398965
gobp purine containing compound metabolic process	404	0.196373	1.07594	0.121212	0.560353
gobp oligosaccharide metabolic process	61	0.278621	1.21254	0.121339	0.358467
gobp tertiary alcohol metabolic process	22	-0.452726	-1.31565	0.121345	0.34249
gobp cell differentiation in hindbrain	21	-0.461054	-1.31865	0.121777	0.339415
gobp hematopoietic progenitor cell differentiation	122	-0.310709	-1.22782	0.121951	0.466604
gobp renal system process involved in regulation of systemic arterial blood pressure	25	-0.435361	-1.31841	0.122302	0.339497
gobp b cell homeostasis	30	-0.413215	-1.29837	0.122392	0.365431
gobp positive regulation of cardiocyte differentiation	18	-0.472633	-1.32309	0.122939	0.334215
gobp regulation of mitochondrion organization	143	0.234575	1.13581	0.123077	0.458922
gobp gland development	430	-0.261315	-1.15515	0.124103	0.583005
gobp nonribosomal peptide biosynthetic process	18	0.409522	1.29848	0.124242	0.264582
gobp nuclear transcribed mrna poly a tail shortening	28	-0.430266	-1.32264	0.124464	0.334773
gobp regulation of cysteine type endopeptidase activity involved in apoptotic signaling pathway	17	0.453316	1.37456	0.124629	0.205725
gobp regulation of morphogenesis of a branching structure	51	-0.370079	-1.28496	0.124661	0.385281
gobp regulation of neurogenesis	360	-0.267552	-1.16943	0.12474	0.563466
gobp viral release from host cell	28	0.35459	1.28074	0.125	0.281241
gobp amyloid fibril formation	31	0.33786	1.2357	0.125	0.328858
gobp sensory perception of smell	243	-0.278887	-1.18713	0.125	0.529849
gobp odontogenesis	130	-0.29948	-1.19886	0.125149	0.51406
gobp cyclic nucleotide mediated signaling	79	-0.333659	-1.23699	0.125153	0.452532
gobp epithelial to mesenchymal transition involved in endocardial cushion formation	20	-0.477053	-1.36974	0.125182	0.287015
gobp histone h3 deacetylation	17	-0.48737	-1.32576	0.125554	0.332486
gobp positive regulation of syncytium formation by plasma membrane fusion	24	0.374614	1.2992	0.125786	0.264034
gobp regulation of chromatin organization	45	-0.383168	-1.29996	0.125846	0.364053
gobp rho protein signal transduction	137	-0.301367	-1.21564	0.126304	0.489021
gobp rna polyadenylation	48	-0.363192	-1.27498	0.12633	0.398271
gobp regulation of immunoglobulin production	73	0.277012	1.20201	0.126697	0.369548
gobp action potential	139	-0.302055	-1.21541	0.126728	0.488662
gobp methionine metabolic process	16	-0.491227	-1.33616	0.126783	0.325509
gobp positive regulation of cholesterol efflux	27	-0.427338	-1.30468	0.126961	0.358114
gobp biological process involved in intraspecies interaction between organisms	54	-0.364923	-1.26905	0.126963	0.404858
gobp establishment of protein localization to chromosome	26	0.369902	1.28676	0.127389	0.275513
gobp regulation of hormone biosynthetic process	22	-0.449216	-1.30673	0.127407	0.356265
gobp hepaticobiliary system development	137	-0.302739	-1.22023	0.127509	0.480939
gobp regulation of gene expression epigenetic	141	-0.302597	-1.21148	0.127784	0.494248
gobp positive regulation of b cell activation	84	0.257116	1.15873	0.127907	0.430556
gobp actin polymerization or depolymerization	193	0.220461	1.14215	0.128205	0.450794
gobp regulation of lipoprotein particle clearance	30	0.353856	1.26222	0.128289	0.300872
gobp negative regulation of nucleocytoplasmic transport	22	-0.441208	-1.3049	0.128427	0.35811
gobp negative regulation of cell growth	185	-0.285674	-1.18471	0.128635	0.533463
gobp regulation of body fluid levels	382	-0.266481	-1.16175	0.128661	0.576551
gobp glucose import	77	-0.336227	-1.24133	0.129235	0.448945
gobp heart formation	31	-0.408558	-1.28402	0.12931	0.386563
gobp cardiac left ventricle morphogenesis	15	-0.511845	-1.35789	0.129713	0.299364
gobp alternative mrna splicing via spliceosome	74	-0.339631	-1.23822	0.12979	0.451234
gobp vasodilation	46	-0.372657	-1.27066	0.130258	0.403245
gobp positive regulation of biomineralization	53	-0.359485	-1.25718	0.130323	0.422732
gobp i kappab kinase nf kappab signaling	282	0.207684	1.09748	0.130435	0.524883
gobp regulation of muscle adaptation	85	-0.323363	-1.23101	0.130647	0.461997
gobp regulation of collateral sprouting	19	-0.464602	-1.32391	0.13069	0.333342
gobp one carbon compound transport	15	-0.499549	-1.31971	0.130827	0.339016
gobp dna geometric change	95	-0.315257	-1.22201	0.131127	0.479073
gobp arf protein signal transduction	20	-0.457321	-1.30158	0.131148	0.361577
gobp ensheathment of neurons	140	-0.296561	-1.21129	0.131265	0.494263
gobp ammonium ion metabolic process	23	-0.43188	-1.28586	0.131268	0.385639
gobp regulation of biomineralization	101	-0.314827	-1.22369	0.131325	0.475823
gobp spliceosomal tri snrnp complex assembly	17	0.422751	1.31923	0.13141	0.247908
gobp positive regulation of ubiquitin protein transferase activity	31	0.315851	1.20739	0.131579	0.364355
gobp insulin like growth factor receptor signaling pathway	36	-0.385994	-1.26316	0.131649	0.415186
gobp dopaminergic neuron differentiation	37	-0.408079	-1.30821	0.131761	0.353255
gobp porphyrin containing compound metabolic process	52	0.287102	1.20973	0.131818	0.361636
gobp regulation of necrotic cell death	41	0.322918	1.24011	0.132075	0.324871
gobp peptidyl tyrosine modification	371	-0.263693	-1.15165	0.132368	0.585039
gobp cell proliferation in forebrain	23	-0.442642	-1.30879	0.132581	0.352359
gobp insulin receptor signaling pathway	115	-0.30927	-1.20838	0.132859	0.499027
gobp negative regulation of protein acetylation	22	0.375068	1.24736	0.133117	0.319385
gobp cyclic nucleotide metabolic process	39	-0.381295	-1.25687	0.133425	0.422507
gobp immunological memory process	17	-0.475682	-1.30322	0.133846	0.359145
gobp polyamine metabolic process	19	0.407023	1.29368	0.134111	0.269861
gobp positive regulation of t cell mediated immunity	58	0.294555	1.2292	0.134387	0.337774
gobp negative regulation of cd4 positive alpha beta t cell activation	31	-0.406417	-1.2776	0.13459	0.39424
gobp signal release	449	-0.255947	-1.13332	0.134635	0.612609
gobp inner ear auditory receptor cell differentiation	39	-0.395328	-1.28127	0.134846	0.389491
gobp wound healing	424	-0.260025	-1.14144	0.135246	0.601603
gobp cd4 positive alpha beta t cell cytokine production	18	0.422059	1.30523	0.135385	0.258216
gobp nucleoside catabolic process	26	0.365092	1.26639	0.135593	0.297201
gobp cochlea development	49	-0.369209	-1.28217	0.135638	0.388718
gobp glycosyl compound catabolic process	36	0.337241	1.24402	0.135714	0.321965
gobp regulation of inclusion body assembly	17	0.419674	1.30169	0.135952	0.26083
gobp negative regulation of smooth muscle contraction	15	-0.507221	-1.33157	0.13615	0.329343
gobp forebrain neuron differentiation	41	-0.377141	-1.25995	0.136182	0.420155
gobp tight junction organization	79	-0.323463	-1.23171	0.136541	0.461578
gobp embryonic placenta morphogenesis	27	-0.418688	-1.2922	0.137199	0.377016
gobp positive regulation of mast cell activation	20	0.382445	1.25926	0.137313	0.304202
gobp regulation of neuroblast proliferation	33	-0.399769	-1.27372	0.137339	0.399049
gobp regulation of reactive oxygen species metabolic process	140	0.241803	1.16907	0.137405	0.412353
gobp perk mediated unfolded protein response	18	0.420534	1.31662	0.1375	0.248448
gobp bone resorption	62	0.276935	1.17724	0.137615	0.402363
gobp negative regulation of glial cell differentiation	27	-0.420976	-1.28135	0.137741	0.389792
gobp positive regulation of neuron projection development	149	-0.291471	-1.19292	0.137773	0.52377
gobp histone h2a ubiquitination	26	-0.423565	-1.28965	0.138374	0.380681
gobp steroid metabolic process	313	-0.266587	-1.16015	0.13851	0.577855
gobp blood vessel endothelial cell proliferation involved in sprouting angiogenesis	40	-0.376575	-1.26373	0.138961	0.414612
gobp copii coated vesicle cargo loading	15	-0.502534	-1.32975	0.138973	0.328447
gobp histone ubiquitination	48	-0.371001	-1.26365	0.139896	0.414311
gobp regulation of response to endoplasmic reticulum stress	81	0.267036	1.17676	0.140187	0.402131
gobp cytoplasmic sequestering of transcription factor	15	0.447166	1.29749	0.141593	0.265062
gobp negative regulation of cation channel activity	50	0.293394	1.20488	0.141667	0.366188
gobp regulation of neurotransmitter levels	213	-0.274859	-1.17083	0.142076	0.560861
gobp hair follicle maturation	15	-0.496994	-1.31741	0.142216	0.34041
gobp regulation of programmed necrotic cell death	28	0.347097	1.25754	0.142405	0.306471
gobp establishment of organelle localization	401	0.195328	1.09207	0.142857	0.534312
gobp amine biosynthetic process	40	0.314348	1.24016	0.14346	0.325305
gobp g protein coupled glutamate receptor signaling pathway	15	-0.493172	-1.3155	0.143511	0.341845
gobp cellular response to topologically incorrect protein	115	0.233881	1.1351	0.14375	0.459998
gobp cellular modified amino acid biosynthetic process	45	0.303601	1.22829	0.143885	0.338918
gobp regulation of skeletal muscle cell differentiation	19	-0.462446	-1.31394	0.144172	0.343941
gobp bile acid metabolic process	47	-0.365774	-1.267	0.144205	0.407562
gobp pyrimidine ribonucleotide metabolic process	29	0.343584	1.22733	0.14433	0.340146
gobp negative regulation of lipoprotein particle clearance	16	0.418399	1.2825	0.144509	0.280623
gobp nucleoside monophosphate catabolic process	19	0.392019	1.28244	0.144509	0.280208
gobp protein polyubiquitination	243	-0.271781	-1.1601	0.144681	0.57696
gobp import into nucleus	159	-0.290566	-1.19661	0.144977	0.51754
gobp cerebral cortex cell migration	44	-0.368696	-1.2613	0.145749	0.418039
gobp response to interferon alpha	20	0.40063	1.28754	0.145773	0.274756
gobp stress response to metal ion	19	0.407015	1.28808	0.145897	0.274307
gobp gtp metabolic process	24	0.362232	1.26364	0.146104	0.299608
gobp cardiac muscle cell differentiation	113	-0.309226	-1.21587	0.146341	0.489406
gobp stem cell division	28	-0.41921	-1.2882	0.146375	0.382362
gobp metanephric renal vesicle morphogenesis	15	-0.487326	-1.28066	0.146884	0.390554
gobp regulation of fatty acid biosynthetic process	44	0.29697	1.19406	0.147287	0.380435
gobp negative regulation of cell cycle g1 s phase transition	89	-0.319645	-1.22603	0.147381	0.470639
gobp peroxisome proliferator activated receptor signaling pathway	22	-0.438011	-1.2778	0.147761	0.394222
gobp sequestering of calcium ion	126	0.236826	1.12956	0.148387	0.470481
gobp establishment or maintenance of bipolar cell polarity	52	-0.355797	-1.23088	0.149292	0.461856
gobp trophoblast cell migration	15	-0.484939	-1.28728	0.149477	0.384169
gobp negative regulation of translational initiation	19	-0.448778	-1.28286	0.149506	0.387919
gobp killing by host of symbiont cells	26	0.354054	1.2642	0.14966	0.299267
gobp tripartite regional subdivision	21	-0.445137	-1.28887	0.149701	0.381659
gobp regulation of clathrin dependent endocytosis	18	-0.471185	-1.29351	0.149852	0.374736
gobp positive regulation of chemotaxis	140	-0.293025	-1.18795	0.151136	0.530603
gobp regulation of axonogenesis	154	-0.290184	-1.18509	0.151308	0.533909
gobp midbody abscission	17	0.413304	1.27672	0.151515	0.285471
gobp protein localization to cilium	75	-0.32449	-1.21159	0.151852	0.494467
gobp pseudouridine synthesis	18	0.397169	1.2622	0.152239	0.300377
gobp phosphatidylinositol phosphate biosynthetic process	67	-0.339741	-1.23227	0.152258	0.460525
gobp phosphatidylinositol dephosphorylation	32	-0.397051	-1.26989	0.152263	0.404208
gobp positive regulation of vascular endothelial cell proliferation	22	-0.429691	-1.26027	0.152466	0.419825
gobp protein quality control for misfolded or incompletely synthesized proteins	27	0.350416	1.23765	0.152824	0.326967
gobp regulation of neuron projection development	430	-0.255377	-1.12626	0.153292	0.620266
gobp chaperone mediated protein complex assembly	23	0.380742	1.29311	0.153374	0.270155
gobp neuron recognition	49	-0.366976	-1.25871	0.153543	0.420837
gobp neuronal action potential	35	-0.388053	-1.25598	0.154058	0.423791
gobp positive regulation of reactive oxygen species metabolic process	67	0.26219	1.14389	0.154229	0.450005
gobp c4 dicarboxylate transport	28	0.358818	1.26866	0.154412	0.294637
gobp trna 5 end processing	16	0.413676	1.27105	0.154519	0.291765
gobp positive regulation of fat cell differentiation	66	-0.345844	-1.24914	0.154545	0.435025
gobp positive regulation of epithelial to mesenchymal transition	52	-0.35629	-1.24033	0.154667	0.449657
gobp negative regulation of rna catabolic process	74	-0.330775	-1.22893	0.155107	0.46409
gobp prostate gland morphogenesis	28	-0.412266	-1.26397	0.155125	0.414457
gobp protein activation cascade	16	-0.479111	-1.2787	0.155251	0.393955
gobp histone h3 k27 methylation	18	-0.477056	-1.30493	0.155354	0.359041
gobp regulation of t helper 1 type immune response	29	0.346536	1.24544	0.155477	0.320621
gobp axis elongation	27	-0.406007	-1.25453	0.15575	0.426747
gobp positive regulation of protein catabolic process	234	0.207693	1.09647	0.155844	0.525462
gobp negative regulation of activated t cell proliferation	15	0.432701	1.28419	0.155963	0.278458
gobp negative regulation of hormone secretion	60	-0.340787	-1.22923	0.156658	0.463735
gobp negative regulation of osteoblast differentiation	46	-0.361467	-1.23878	0.156676	0.450203
gobp detection of stimulus involved in sensory perception of pain	25	-0.425975	-1.26764	0.156835	0.4074
gobp acrosome reaction	39	-0.37868	-1.25269	0.156889	0.430067
gobp lung cell differentiation	23	-0.433756	-1.28952	0.157037	0.380509
gobp lymph node development	18	-0.452633	-1.27409	0.157143	0.398616
gobp positive regulation of dna binding	57	0.283431	1.18731	0.157407	0.388448
gobp negative regulation of gliogenesis	41	-0.363499	-1.22059	0.158389	0.480978
gobp hindbrain development	147	-0.289324	-1.18753	0.158439	0.529202
gobp regulation of peptidyl serine phosphorylation of stat protein	17	0.408921	1.27698	0.158501	0.285648
gobp alditol metabolic process	20	0.399713	1.28857	0.15873	0.274016
gobp oxidative demethylation	19	-0.443801	-1.27421	0.159057	0.398771
gobp leukocyte homeostasis	88	0.246062	1.15316	0.160221	0.439267
gobp telencephalon development	246	-0.274436	-1.15659	0.160521	0.580627
gobp regulation of gene expression by genomic imprinting	16	-0.475471	-1.30373	0.161004	0.359948
gobp negative regulation of neuron projection development	136	-0.293642	-1.17922	0.161547	0.543823
gobp wound healing spreading of epidermal cells	20	-0.442341	-1.26602	0.161585	0.409669
gobp regulation of nuclear division	137	0.225314	1.11026	0.161765	0.502783
gobp trna methylation	41	-0.370795	-1.23742	0.161905	0.451861
gobp protein localization to cell cell junction	21	-0.454638	-1.28411	0.161919	0.386882
gobp fc epsilon receptor signaling pathway	24	-0.428088	-1.27454	0.162238	0.398889
gobp inorganic anion transmembrane transport	92	-0.315545	-1.20109	0.162515	0.510063
gobp camera type eye morphogenesis	121	-0.306872	-1.20296	0.16263	0.508644
gobp negative regulation of intrinsic apoptotic signaling pathway by p53 class mediator	22	-0.435303	-1.26227	0.163028	0.417049
gobp positive regulation of leukocyte degranulation	25	0.366888	1.24651	0.163265	0.319721
gobp regulation of cell cycle g1 s phase transition	172	-0.282646	-1.16344	0.163311	0.573907
gobp negative regulation of interleukin 2 production	28	0.345972	1.213	0.163498	0.358166
gobp ribonucleoside monophosphate metabolic process	60	0.271698	1.18244	0.163551	0.394515
gobp regulation of phosphatidylinositol 3 kinase signaling	107	-0.298197	-1.18157	0.163835	0.540384
gobp mammary gland alveolus development	19	0.390841	1.27117	0.16388	0.292085
gobp mitotic cytokinetic process	23	0.383679	1.26005	0.164336	0.303434
gobp poly a plus mrna export from nucleus	21	-0.447809	-1.27826	0.164483	0.394016
gobp organic hydroxy compound transport	279	-0.268907	-1.14624	0.164706	0.593564
gobp regulation of systemic arterial blood pressure by circulatory renin angiotensin	16	-0.478083	-1.28162	0.164835	0.389622
gobp regulation of catecholamine metabolic process	20	0.386939	1.26563	0.165017	0.29796
gobp positive regulation of posttranscriptional gene silencing	31	-0.396125	-1.25092	0.165049	0.432788
gobp tissue remodeling	166	-0.284872	-1.16214	0.165345	0.575851
gobp camera type eye photoreceptor cell differentiation	25	-0.420958	-1.258	0.165722	0.421639
gobp cell cell junction maintenance	18	-0.455022	-1.26737	0.16573	0.407643
gobp cristae formation	16	0.427181	1.26747	0.166667	0.295965
gobp manganese ion transport	16	0.420143	1.26311	0.167155	0.299952
gobp pyrimidine containing compound metabolic process	85	0.253823	1.14588	0.167568	0.447353
gobp response to nitric oxide	21	0.376488	1.25076	0.167742	0.316381
gobp negative regulation of transmembrane receptor protein serine threonine kinase signaling pathway	129	-0.294702	-1.1804	0.167832	0.54076
gobp positive regulation of organic acid transport	43	0.297821	1.18715	0.167857	0.388107
gobp regulation of postsynaptic membrane potential	131	-0.295188	-1.18555	0.168192	0.533081
gobp positive regulation of smooth muscle cell proliferation	87	-0.318447	-1.1966	0.168293	0.517036
gobp positive regulation of natural killer cell activation	25	0.361261	1.25107	0.168317	0.316395
gobp branching involved in salivary gland morphogenesis	22	-0.436235	-1.25968	0.168345	0.420322
gobp negative regulation of fat cell differentiation	54	-0.349311	-1.22064	0.168901	0.481393
gobp t cell lineage commitment	28	0.344168	1.20209	0.169184	0.36989
gobp regulation of myeloid cell differentiation	205	-0.273807	-1.15761	0.169248	0.581079
gobp regulation of osteoblast differentiation	127	-0.30022	-1.1876	0.169451	0.529513
gobp positive regulation of alpha beta t cell differentiation	50	0.289698	1.16834	0.169565	0.413209
gobp heterotypic cell cell adhesion	62	0.277887	1.17678	0.169643	0.402688
gobp regulation of camp mediated signaling	29	-0.398256	-1.23043	0.169784	0.461975
gobp late endosome to lysosome transport	19	0.408521	1.3027	0.169935	0.260487
gobp renal filtration	24	-0.41876	-1.26046	0.170096	0.419838
gobp negative regulation of protein maturation	28	0.341528	1.22335	0.170139	0.343369
gobp steroid hormone biosynthetic process	40	-0.366714	-1.23491	0.170564	0.456847
gobp neurotransmitter uptake	43	-0.356112	-1.21264	0.170564	0.492951
gobp neuron cellular homeostasis	33	-0.393387	-1.25563	0.170697	0.424265
gobp neuron death	351	0.196256	1.08306	0.170732	0.548689
gobp hematopoietic stem cell homeostasis	20	-0.445831	-1.27261	0.171014	0.400368
gobp trophectodermal cell differentiation	19	-0.44239	-1.2455	0.172363	0.442272
gobp positive regulation of erk1 and erk2 cascade	213	-0.274169	-1.16494	0.172414	0.571431
gobp cell migration involved in heart development	20	-0.429572	-1.2417	0.172911	0.448504
gobp hemostasis	227	-0.269309	-1.14114	0.173305	0.600908
gobp regulation of extrinsic apoptotic signaling pathway in absence of ligand	43	-0.372658	-1.22729	0.173333	0.467635
gobp regulation of anatomical structure size	481	-0.248412	-1.10961	0.173511	0.646022
gobp negative regulation of tumor necrosis factor mediated signaling pathway	25	-0.421092	-1.25159	0.174101	0.431466
gobp regulation of neurotransmitter uptake	17	-0.460998	-1.26222	0.174242	0.416692
gobp positive regulation of b cell proliferation	41	0.307275	1.20857	0.174242	0.362641
gobp rna stabilization	62	-0.334451	-1.20786	0.174312	0.49996
gobp positive regulation of interferon alpha production	21	-0.436022	-1.25938	0.174468	0.419604
gobp positive regulation of interleukin 1 production	73	0.270833	1.17343	0.175532	0.40861
gobp activation of gtpase activity	105	-0.297317	-1.16644	0.175627	0.568913
gobp embryonic digit morphogenesis	58	-0.341821	-1.21236	0.17601	0.493319
gobp regulation of endoplasmic reticulum stress induced intrinsic apoptotic signaling pathway	32	0.316788	1.16148	0.176692	0.425034
gobp positive regulation of cysteine type endopeptidase activity	144	0.22811	1.11439	0.176923	0.497062
gobp regulation of protein maturation	68	0.250931	1.12528	0.176955	0.47615
gobp positive regulation of ion transport	271	0.203461	1.0737	0.178571	0.56364
gobp regulation of metallopeptidase activity	20	-0.43756	-1.2392	0.178779	0.449581
gobp male meiosis i	27	-0.406714	-1.23998	0.179021	0.449555
gobp negative regulation of bmp signaling pathway	56	-0.342128	-1.20399	0.179257	0.506068
gobp negative regulation of intrinsic apoptotic signaling pathway	98	0.245539	1.13859	0.179348	0.456443
gobp fat cell differentiation	232	-0.272333	-1.14435	0.179459	0.595736
gobp protein deglycosylation	25	-0.408929	-1.24033	0.180055	0.44915
gobp regulation of cellular response to insulin stimulus	62	-0.330496	-1.19261	0.180203	0.523127
gobp positive regulation of myeloid leukocyte mediated immunity	20	0.379039	1.24688	0.180952	0.319625
gobp endosome organization	83	0.252914	1.13771	0.181319	0.457178
gobp protein polymerization	271	0.198119	1.07335	0.181818	0.563923
gobp cardiac atrium development	37	-0.376207	-1.23103	0.182069	0.46245
gobp negative regulation of b cell activation	35	0.320035	1.19791	0.182143	0.375152
gobp mrna splice site selection	35	-0.383733	-1.25197	0.182203	0.431027
gobp regulation of actin filament length	155	0.21607	1.09688	0.182609	0.52576
gobp negative regulation of viral entry into host cell	21	0.3765	1.22492	0.182965	0.341623
gobp cardiac neural crest cell differentiation involved in heart development	16	-0.470498	-1.25314	0.183036	0.429327
gobp nucleobase biosynthetic process	19	0.389106	1.24243	0.183607	0.323485
gobp regulation of flagellated sperm motility	19	-0.432561	-1.23805	0.183801	0.451191
gobp multicellular organismal signaling	160	-0.282652	-1.16307	0.184035	0.57454
gobp branching involved in blood vessel morphogenesis	33	-0.389741	-1.2447	0.1841	0.443848
gobp negative regulation of viral genome replication	57	0.279227	1.16807	0.184426	0.413206
gobp negative regulation of histone methylation	22	-0.421857	-1.21218	0.184704	0.49329
gobp cellular response to oxygen radical	23	0.36013	1.19828	0.184713	0.375006
gobp positive regulation of keratinocyte differentiation	19	0.375117	1.22011	0.184818	0.347595
gobp positive regulation of histone modification	103	-0.302922	-1.18934	0.184834	0.528164
gobp clathrin coat assembly	18	-0.449178	-1.25697	0.185294	0.422758
gobp protein refolding	22	0.372181	1.22527	0.186495	0.342674
gobp cellular response to dexamethasone stimulus	26	-0.411766	-1.2349	0.186704	0.456348
gobp renal system process involved in regulation of blood volume	15	-0.478081	-1.25826	0.1875	0.4215
gobp regulation of hair follicle development	19	-0.439692	-1.24355	0.187683	0.445431
gobp translesion synthesis	24	0.346848	1.18976	0.187702	0.385279
gobp positive regulation of neurogenesis	222	-0.269048	-1.13649	0.187839	0.609396
gobp synaptic vesicle priming	19	0.365243	1.19341	0.188953	0.380541
gobp positive regulation of axonogenesis	77	-0.315808	-1.18059	0.189873	0.54073
gobp peptidyl proline hydroxylation	15	0.417006	1.24429	0.190332	0.322
gobp intraciliary transport	39	-0.372399	-1.2198	0.190808	0.481651
gobp muscle hypertrophy	87	-0.311585	-1.18077	0.190887	0.540706
gobp regulation of fibroblast migration	34	-0.384457	-1.2354	0.191057	0.456471
gobp heparin metabolic process	15	-0.471955	-1.24224	0.191111	0.447574
gobp in utero embryonic development	387	-0.252277	-1.11321	0.191116	0.639849
gobp regulation of presynaptic cytosolic calcium ion concentration	15	-0.467385	-1.23527	0.191176	0.456356
gobp estrogen metabolic process	37	-0.375415	-1.2173	0.191401	0.486754
gobp cerebellar cortex morphogenesis	33	-0.381667	-1.21285	0.191667	0.493398
gobp negative regulation of catabolic process	316	-0.26008	-1.12974	0.192349	0.616135
gobp cellular response to prostaglandin stimulus	20	-0.433886	-1.24104	0.19242	0.449215
gobp carbohydrate transport	154	-0.278859	-1.15081	0.192609	0.586092
gobp actin filament bundle organization	162	-0.282277	-1.15478	0.192825	0.581566
gobp negative regulation of cilium assembly	17	-0.461164	-1.24761	0.192931	0.437611
gobp embryonic skeletal system morphogenesis	94	-0.302285	-1.17109	0.193431	0.560614
gobp fc gamma receptor signaling pathway	30	0.33624	1.20932	0.193548	0.361843
gobp positive regulation of sequestering of calcium ion	16	0.396367	1.21022	0.193651	0.361289
gobp neurotransmitter transport	207	-0.272285	-1.135	0.193689	0.609417
gobp regulation of chemotaxis	220	-0.270935	-1.14204	0.1939	0.600302
gobp platelet activation	130	-0.29484	-1.16441	0.194245	0.571403
gobp regulation of phosphoprotein phosphatase activity	58	-0.335121	-1.18936	0.194337	0.528662
gobp negative regulation of cardiac muscle tissue growth	28	-0.38852	-1.20709	0.194404	0.500675
gobp salivary gland development	36	-0.366561	-1.20211	0.194444	0.508529
gobp chaperone mediated autophagy	16	0.38663	1.19353	0.194444	0.380918
gobp negative regulation of metaphase anaphase transition of cell cycle	41	0.306694	1.18348	0.194656	0.392865
gobp positive regulation of transcription elongation from rna polymerase ii promoter	19	-0.431553	-1.23084	0.195231	0.461438
gobp growth plate cartilage development	19	-0.439145	-1.24102	0.195652	0.448758
gobp regulation of macrophage derived foam cell differentiation	32	-0.378141	-1.21091	0.196211	0.494859
gobp positive regulation of mapk cascade	479	-0.247711	-1.1009	0.197531	0.660055
gobp cell cell recognition	69	0.253884	1.12472	0.198198	0.476846
gobp actomyosin structure organization	196	-0.271002	-1.13264	0.198683	0.613211
gobp positive regulation of collagen metabolic process	26	-0.411258	-1.22972	0.198839	0.462898
gobp regulation of mitotic spindle assembly	23	0.353028	1.18907	0.199357	0.386135
gobp cartilage development involved in endochondral bone morphogenesis	31	-0.392019	-1.22112	0.2	0.480556
gobp forebrain cell migration	63	-0.329575	-1.18945	0.2	0.529409
gobp cardiac conduction	94	-0.302579	-1.16451	0.200246	0.571659
gobp cellular response to corticosteroid stimulus	58	-0.33472	-1.17334	0.201307	0.555806
gobp nuclear transcribed mrna catabolic process nonsense mediated decay	40	-0.361613	-1.20013	0.20137	0.511287
gobp positive regulation of myoblast fusion	16	0.392633	1.19575	0.201863	0.377597
gobp positive regulation of cell development	297	-0.258911	-1.11427	0.202116	0.638606
gobp positive regulation of cellular response to insulin stimulus	23	-0.410714	-1.21307	0.202363	0.493291
gobp regulation of t helper 17 type immune response	26	-0.40679	-1.21326	0.20255	0.493276
gobp negative regulation of b cell proliferation	18	0.398164	1.21886	0.202614	0.348215
gobp cellular response to light stimulus	119	0.227281	1.10103	0.202614	0.517494
gobp negative regulation of muscle hypertrophy	34	-0.368485	-1.19363	0.203018	0.522146
gobp negative regulation of epithelial cell migration	91	-0.305203	-1.16876	0.203202	0.564421
gobp muscle system process	430	-0.250944	-1.11096	0.203269	0.643828
gobp negative regulation of smooth muscle cell proliferation	61	-0.319565	-1.16047	0.203585	0.577963
gobp response to fluid shear stress	33	-0.373057	-1.20282	0.20442	0.508493
gobp cardiac atrium morphogenesis	29	-0.382493	-1.19498	0.204482	0.520218
gobp receptor localization to synapse	56	-0.333782	-1.1922	0.204574	0.523788
gobp forebrain neuron development	22	-0.403064	-1.20617	0.205052	0.50175
gobp natural killer cell differentiation	24	-0.400337	-1.20619	0.205499	0.502232
gobp polysaccharide catabolic process	18	0.37054	1.18181	0.205696	0.395291
gobp regulation of mitotic sister chromatid segregation	46	0.287906	1.13998	0.205882	0.454519
gobp protein homotetramerization	57	-0.327806	-1.1743	0.205959	0.55497
gobp neuron cell cell adhesion	17	-0.440045	-1.22056	0.206107	0.480539
gobp histone h2a monoubiquitination	17	-0.445414	-1.22332	0.206231	0.47582
gobp dna conformation change	335	-0.254456	-1.10807	0.206316	0.647392
gobp histone monoubiquitination	29	-0.390292	-1.20716	0.206897	0.500964
gobp regulation of oligodendrocyte differentiation	40	-0.356771	-1.18991	0.206897	0.528568
gobp activation of protein kinase activity	139	-0.280629	-1.14053	0.206977	0.601269
gobp regulation of response to wounding	161	-0.280133	-1.14257	0.207248	0.599187
gobp female meiotic nuclear division	32	0.306482	1.15001	0.207273	0.444036
gobp negative regulation of cardiac muscle cell proliferation	17	-0.459564	-1.23471	0.207463	0.456361
gobp muscle contraction	342	-0.255277	-1.1166	0.207587	0.634795
gobp blastocyst formation	43	-0.360256	-1.19667	0.207723	0.517896
gobp histone h4 k5 acetylation	16	-0.45366	-1.24294	0.207965	0.446647
gobp negative regulation of viral life cycle	25	0.340782	1.1914	0.208469	0.383296
gobp extracellular matrix disassembly	63	0.264151	1.13754	0.208889	0.456918
gobp integrin mediated signaling pathway	109	-0.293049	-1.15419	0.208973	0.582333
gobp interleukin 6 mediated signaling pathway	24	-0.392226	-1.19427	0.209169	0.521313
gobp ribonucleoside diphosphate metabolic process	111	0.231931	1.1106	0.20979	0.502601
gobp regulation of neuron migration	42	-0.353054	-1.18648	0.209809	0.531283
gobp regulation of hydrogen peroxide metabolic process	18	0.389668	1.21226	0.209836	0.357862
gobp positive regulation of actin nucleation	16	-0.45589	-1.21909	0.209895	0.483158
gobp regulation of histone h3 k9 methylation	25	-0.40126	-1.20401	0.2103	0.506543
gobp negative regulation of neuron differentiation	72	-0.316944	-1.16168	0.210393	0.576239
gobp proteasomal protein catabolic process	490	0.189429	1.05278	0.210526	0.599522
gobp arp2 3 complex mediated actin nucleation	38	0.293102	1.14948	0.210744	0.443351
gobp negative regulation of lipid catabolic process	25	-0.393241	-1.18483	0.210756	0.533631
gobp thymus development	45	-0.35115	-1.1928	0.210948	0.523601
gobp positive regulation of exosomal secretion	15	0.403546	1.20586	0.210983	0.364993
gobp cell surface receptor signaling pathway involved in heart development	30	-0.394935	-1.22189	0.211731	0.478914
gobp negative regulation of vascular associated smooth muscle cell proliferation	31	-0.374775	-1.18645	0.211781	0.530849
gobp negative regulation of peptide secretion	40	-0.359205	-1.19473	0.212081	0.520442
gobp regulation of smad protein signal transduction	31	-0.382286	-1.19066	0.212164	0.527344
gobp fibroblast apoptotic process	21	-0.418369	-1.20662	0.212299	0.50149
gobp neurotransmitter receptor internalization	19	-0.446231	-1.23372	0.212575	0.458057
gobp cyclic nucleotide biosynthetic process	22	-0.414068	-1.20133	0.212922	0.509876
gobp regulation of extent of cell growth	108	-0.294003	-1.15307	0.213018	0.584225
gobp negative regulation of blood pressure	46	-0.348713	-1.19853	0.213528	0.513996
gobp regulation of glial cell migration	16	0.39826	1.20394	0.213889	0.367526
gobp lamellipodium assembly	70	-0.321649	-1.17754	0.214467	0.547225
gobp regulation of cell fate commitment	27	-0.385738	-1.1814	0.214485	0.540372
gobp regulation of amyloid precursor protein catabolic process	50	-0.342992	-1.18219	0.21457	0.539639
gobp dna damage response signal transduction by p53 class mediator resulting in cell cycle arrest	18	0.391287	1.23103	0.214724	0.335126
gobp sulfur amino acid biosynthetic process	16	-0.445402	-1.22464	0.215022	0.474118
gobp protein localization to extracellular region	352	-0.254145	-1.10706	0.21511	0.649117
gobp steroid esterification	16	0.375467	1.16362	0.215339	0.421987
gobp centrosome duplication	74	-0.314	-1.16255	0.216707	0.575107
gobp renal absorption	20	-0.415943	-1.20892	0.216763	0.498497
gobp positive regulation of lipid catabolic process	28	0.326249	1.14997	0.217391	0.443483
gobp post golgi vesicle mediated transport	106	-0.296295	-1.15323	0.217445	0.584254
gobp regulation of cilium assembly	88	-0.301308	-1.15482	0.21781	0.581935
gobp amine catabolic process	30	0.308198	1.12914	0.217822	0.470786
gobp pyrimidine nucleoside catabolic process	16	0.385651	1.18881	0.217984	0.386083
gobp cellular response to estrogen stimulus	16	0.395656	1.20131	0.218232	0.370319
gobp positive regulation of non canonical wnt signaling pathway	15	-0.455949	-1.20979	0.219092	0.497089
gobp regulation of protein deacetylation	59	-0.334874	-1.17578	0.219196	0.551486
gobp sno s rna metabolic process	17	0.382682	1.18616	0.219512	0.389663
gobp histone h4 acetylation	73	-0.310738	-1.15683	0.219573	0.580949
gobp nad metabolic process	29	0.316491	1.1704	0.219931	0.4101
gobp regulation of lipid storage	54	-0.330912	-1.15495	0.220052	0.582588
gobp positive regulation of neuroblast proliferation	24	-0.409586	-1.205	0.220438	0.504134
gobp detection of mechanical stimulus involved in sensory perception	33	-0.373937	-1.18273	0.220506	0.538463
gobp monosaccharide metabolic process	257	0.205387	1.09202	0.220588	0.533735
gobp response to peptide	486	-0.24779	-1.10095	0.220619	0.660414
gobp regulation of neurotransmitter transport	98	-0.304112	-1.15672	0.220624	0.58073
gobp polyol metabolic process	113	0.230781	1.08254	0.220779	0.548781
gobp cellular response to unfolded protein	96	0.239847	1.10984	0.221053	0.50318
gobp regulation of epidermis development	65	-0.319697	-1.15565	0.221192	0.582556
gobp phototransduction visible light	19	0.352318	1.14921	0.221519	0.443391
gobp positive regulation of fatty acid oxidation	15	0.404908	1.2059	0.222222	0.365493
gobp heart field specification	18	-0.42767	-1.20782	0.22239	0.499567
gobp regulation of lipoprotein metabolic process	18	-0.431635	-1.19645	0.222714	0.516925
gobp regulation of synaptic transmission glutamatergic	70	-0.314351	-1.1569	0.223087	0.581259
gobp inositol phosphate mediated signaling	56	-0.325099	-1.15935	0.223214	0.577721
gobp positive regulation of muscle hypertrophy	29	-0.391687	-1.20282	0.223629	0.507975
gobp meiotic cell cycle process	200	-0.269456	-1.12727	0.223714	0.618683
gobp negative chemotaxis	47	-0.339467	-1.16605	0.223841	0.569581
gobp positive regulation of calcium ion import	21	-0.418239	-1.19675	0.224547	0.518165
gobp negative regulation of gluconeogenesis	15	-0.455417	-1.21835	0.224615	0.484257
gobp energy homeostasis	40	-0.350014	-1.17455	0.225	0.554741
gobp positive regulation of protein kinase b signaling	115	-0.285634	-1.12524	0.225352	0.620849
gobp regulation of cardiac conduction	25	-0.402414	-1.20174	0.225575	0.509107
gobp negative regulation of wound healing	73	-0.31726	-1.16541	0.225847	0.571114
gobp mature b cell differentiation	34	0.310728	1.13134	0.225926	0.467482
gobp positive regulation of oligodendrocyte differentiation	22	-0.399905	-1.17692	0.226361	0.54856
gobp protein peptidyl prolyl isomerization	37	0.294928	1.15437	0.226415	0.437031
gobp glutamate receptor signaling pathway	52	-0.33264	-1.16166	0.227154	0.575766
gobp nik nf kappab signaling	134	0.218874	1.07073	0.227273	0.568917
gobp positive regulation of meiotic cell cycle	26	-0.398894	-1.19863	0.227536	0.514229
gobp actin nucleation	51	0.270348	1.12684	0.227679	0.474965
gobp toll like receptor 3 signaling pathway	20	0.354865	1.17079	0.227723	0.410539
gobp maintenance of blood brain barrier	35	-0.367642	-1.18939	0.228095	0.52908
gobp phosphatidylcholine metabolic process	73	0.246617	1.10622	0.22831	0.507735
gobp regulation of response to food	16	0.391794	1.17318	0.228986	0.40787
gobp regulation of transcription elongation from rna polymerase ii promoter	40	-0.346087	-1.16092	0.229111	0.577083
gobp positive regulation of leukocyte adhesion to vascular endothelial cell	23	0.338551	1.14728	0.229358	0.446047
gobp peptidyl tyrosine autophosphorylation	21	-0.417058	-1.20239	0.229584	0.508738
gobp homotypic cell cell adhesion	92	-0.301487	-1.14023	0.230216	0.601701
gobp late endosome to vacuole transport	24	0.337879	1.15067	0.230263	0.443839
gobp regulation of wound healing	129	-0.280743	-1.12863	0.231492	0.61654
gobp negative regulation of amino acid transport	15	-0.44361	-1.20027	0.231595	0.511926
gobp positive regulation of g1 s transition of mitotic cell cycle	46	-0.348958	-1.16881	0.231691	0.564807
gobp cytoplasmic pattern recognition receptor signaling pathway	60	-0.321805	-1.16029	0.231939	0.577976
gobp telomere maintenance via recombination	15	-0.461468	-1.20016	0.232087	0.511705
gobp extrinsic apoptotic signaling pathway via death domain receptors	85	0.240652	1.10625	0.232432	0.508297
gobp regulation of vesicle fusion	22	0.345229	1.14642	0.232484	0.446695
gobp mitotic metaphase plate congression	53	0.272791	1.1303	0.233184	0.469272
gobp purine nucleobase metabolic process	20	0.360854	1.17048	0.233449	0.410538
gobp positive regulation of metaphase anaphase transition of cell cycle	16	0.386313	1.18602	0.233533	0.389336
gobp smooth muscle tissue development	23	-0.410295	-1.19111	0.233711	0.526555
gobp cell adhesion molecule production	20	0.351719	1.15013	0.234043	0.444353
gobp positive regulation of adaptive immune response	113	0.230757	1.08364	0.234177	0.547824
gobp 3 phosphoadenosine 5 phosphosulfate metabolic process	21	-0.418504	-1.19742	0.234621	0.51671
gobp multicellular organismal response to stress	74	-0.309167	-1.14852	0.234707	0.590111
gobp neuron projection arborization	30	-0.376136	-1.18898	0.234722	0.528634
gobp cytoplasm organization	15	-0.456532	-1.21422	0.23486	0.490957
gobp proton transporting two sector atpase complex assembly	16	0.396738	1.17935	0.235669	0.399873
gobp erythrocyte development	37	-0.352764	-1.15488	0.235772	0.582271
gobp protein localization to cell junction	96	-0.294532	-1.12636	0.235928	0.620469
gobp positive regulation of interleukin 4 production	25	0.333267	1.16213	0.236025	0.424746
gobp meiosis i cell cycle process	131	-0.282831	-1.12842	0.236047	0.61665
gobp negative regulation of oxidoreductase activity	28	0.323539	1.14966	0.236066	0.443565
gobp positive regulation of triglyceride metabolic process	23	0.34366	1.18573	0.236527	0.389364
gobp protein o linked glycosylation	91	-0.298235	-1.13267	0.23681	0.613658
gobp response to toxic substance	237	0.201063	1.06069	0.236842	0.58456
gobp substrate adhesion dependent cell spreading	109	-0.28784	-1.12458	0.236905	0.622499
gobp positive regulation of kinase activity	471	-0.245715	-1.09225	0.237654	0.673294
gobp mating	39	-0.350232	-1.17115	0.238223	0.560947
gobp cellular response to ketone	92	-0.299353	-1.1396	0.238509	0.602637
gobp regulation of megakaryocyte differentiation	34	-0.35754	-1.14865	0.238621	0.590228
gobp toxin transport	38	-0.36157	-1.17877	0.23934	0.544658
gobp response to leptin	22	0.352562	1.17859	0.239344	0.40024
gobp neuromuscular junction development	43	-0.342494	-1.14466	0.239398	0.595876
gobp outer dynein arm assembly	22	-0.414196	-1.19414	0.239884	0.521157
gobp protein n linked glycosylation	70	0.247097	1.10105	0.240175	0.518115
gobp vascular associated smooth muscle contraction	26	-0.378034	-1.16806	0.241124	0.564909
gobp c21 steroid hormone biosynthetic process	19	-0.424641	-1.19262	0.241228	0.523619
gobp oxygen transport	15	-0.447245	-1.18792	0.241379	0.529622
gobp positive regulation of smoothened signaling pathway	36	-0.359613	-1.1739	0.241379	0.55516
gobp cardiac conduction system development	37	-0.355461	-1.15752	0.241611	0.580862
gobp apical junction assembly	74	-0.310567	-1.14777	0.241677	0.590942
gobp striatum development	18	-0.430851	-1.20212	0.241742	0.509029
gobp metencephalon development	104	-0.290267	-1.1351	0.241916	0.610658
gobp gland morphogenesis	123	-0.287413	-1.12797	0.242142	0.617503
gobp dorsal ventral neural tube patterning	22	-0.406217	-1.19887	0.242152	0.514553
gobp positive regulation of muscle tissue development	24	-0.392643	-1.18792	0.242637	0.530134
gobp bile acid biosynthetic process	35	-0.361805	-1.17143	0.243126	0.560655
gobp regulation of intracellular estrogen receptor signaling pathway	35	-0.363545	-1.16099	0.244039	0.577366
gobp carbohydrate transmembrane transport	120	-0.282669	-1.1188	0.244076	0.629864
gobp phosphate ion transport	26	0.308868	1.11789	0.244444	0.489684
gobp skeletal muscle adaptation	24	-0.398754	-1.19034	0.244573	0.527819
gobp regulation of sprouting angiogenesis	48	-0.336226	-1.15848	0.244709	0.579891
gobp positive regulation of cd4 positive alpha beta t cell differentiation	32	0.313068	1.14369	0.245059	0.448623
gobp mhc class ii biosynthetic process	16	-0.445734	-1.18484	0.245083	0.534157
gobp rna catabolic process	278	-0.257565	-1.10441	0.245203	0.652835
gobp establishment of cell polarity	144	-0.275217	-1.12195	0.246311	0.627115
gobp regulation of jun kinase activity	59	-0.321882	-1.13548	0.246452	0.611012
gobp regulation of membrane invagination	15	-0.438629	-1.18137	0.246512	0.539423
gobp filopodium assembly	66	-0.313186	-1.12869	0.247219	0.616875
gobp learning	145	-0.273816	-1.12115	0.248018	0.626038
gobp regulation of nuclear transcribed mrna poly a tail shortening	15	-0.442602	-1.18391	0.248447	0.535397
gobp cell cell junction assembly	147	-0.277321	-1.11907	0.249135	0.629535
gobp zinc ion transport	28	0.317094	1.12425	0.25	0.477353
gobp regulation of myoblast differentiation	54	0.271575	1.12239	0.25	0.481224
gobp regulation of pattern recognition receptor signaling pathway	103	0.228079	1.08249	0.25	0.548225
gobp lipoprotein metabolic process	138	0.214407	1.07748	0.25	0.55816
gobp positive regulation of vascular permeability	17	-0.432286	-1.17428	0.251885	0.554491
gobp positive regulation of myoblast differentiation	23	0.331538	1.12758	0.252366	0.4738
gobp innate immune response in mucosa	23	0.347526	1.14445	0.252525	0.449905
gobp positive regulation of jun kinase activity	42	-0.336549	-1.13229	0.25266	0.612779
gobp pyridine containing compound metabolic process	39	0.286271	1.12569	0.252874	0.476426
gobp regulation of muscle organ development	45	-0.336514	-1.15079	0.252888	0.585636
gobp atrial septum morphogenesis	15	-0.44231	-1.17841	0.253145	0.545207
gobp spliceosomal complex assembly	61	-0.318109	-1.12892	0.253866	0.61668
gobp sphingomyelin metabolic process	19	-0.420264	-1.15822	0.254932	0.58019
gobp alpha beta t cell proliferation	40	0.288292	1.14374	0.255396	0.449755
gobp branch elongation of an epithelium	18	-0.416207	-1.17193	0.256757	0.559696
gobp protein demannosylation	17	-0.425462	-1.15533	0.257186	0.583019
gobp cellular response to glucose starvation	49	-0.32588	-1.13303	0.257373	0.613
gobp thyroid hormone metabolic process	27	-0.375241	-1.15018	0.257598	0.58648
gobp positive regulation of glycogen metabolic process	15	-0.43967	-1.16305	0.257732	0.574075
gobp regulation of protein glycosylation	15	-0.456029	-1.20843	0.257764	0.499394
gobp erythrocyte homeostasis	133	-0.27962	-1.11425	0.257768	0.638123
gobp homologous recombination	56	-0.319356	-1.13972	0.257772	0.602792
gobp rna 5 end processing	23	0.351359	1.15608	0.258064	0.433758
gobp negative regulation of mitochondrion organization	48	0.268451	1.10357	0.258064	0.512461
gobp cellular response to osmotic stress	40	-0.345735	-1.14446	0.258108	0.595958
gobp mitotic sister chromatid cohesion	28	-0.379019	-1.15778	0.25825	0.581038
gobp cellular extravasation	74	-0.299623	-1.12233	0.258303	0.626978
gobp regulation of calcium ion dependent exocytosis	40	-0.345731	-1.15206	0.258322	0.584228
gobp phosphatidylglycerol metabolic process	35	-0.353711	-1.15993	0.258645	0.576987
gobp actin mediated cell contraction	99	-0.28698	-1.12937	0.258767	0.61632
gobp regulation of dna templated transcription elongation	56	-0.320312	-1.13264	0.259067	0.612705
gobp dopamine transport	51	-0.330568	-1.14105	0.259459	0.600669
gobp negative regulation of transcription regulatory region dna binding	20	-0.407103	-1.15305	0.259475	0.583748
gobp regulation of peptidyl serine phosphorylation	134	-0.273747	-1.10701	0.25956	0.648738
gobp regulation of branching involved in ureteric bud morphogenesis	21	-0.410626	-1.17082	0.259684	0.560336
gobp long term synaptic potentiation	93	-0.29296	-1.11643	0.259928	0.63482
gobp fatty acid derivative metabolic process	71	-0.305792	-1.13228	0.25995	0.612283
gobp regulation of cell size	179	-0.267722	-1.1077	0.260045	0.648054
gobp centriole assembly	46	-0.330462	-1.13505	0.260108	0.609784
gobp sertoli cell differentiation	18	-0.41704	-1.16707	0.261002	0.567513
gobp atrioventricular valve development	27	-0.380169	-1.14769	0.261299	0.59066
gobp maternal placenta development	33	-0.364488	-1.15294	0.261603	0.583029
gobp regulation of endothelial cell development	18	-0.419633	-1.16828	0.261654	0.564801
gobp inner ear receptor cell development	44	-0.337185	-1.14341	0.262097	0.597615
gobp membrane invagination	78	0.245923	1.09354	0.262376	0.5318
gobp polyol biosynthetic process	62	0.25617	1.10433	0.263598	0.511175
gobp embryonic camera type eye development	37	-0.349955	-1.15019	0.264069	0.586984
gobp subpallium development	24	-0.395603	-1.1573	0.264834	0.580499
gobp hormone biosynthetic process	63	-0.313677	-1.12791	0.265201	0.617163
gobp negative regulation of cellular catabolic process	258	-0.256362	-1.0946	0.265241	0.672006
gobp regulation of insulin receptor signaling pathway	64	-0.312994	-1.12216	0.265838	0.626987
gobp cardiac muscle cell action potential involved in contraction	51	-0.321589	-1.13111	0.266312	0.614438
gobp cellular response to alcohol	87	-0.29683	-1.13034	0.266583	0.61582
gobp isoprenoid metabolic process	117	-0.278617	-1.10543	0.267157	0.652165
gobp neural precursor cell proliferation	143	-0.273534	-1.10752	0.267574	0.64812
gobp fatty acid derivative biosynthetic process	47	-0.33079	-1.12996	0.268068	0.616472
gobp regulation of glial cell differentiation	75	-0.308818	-1.14058	0.268262	0.601652
gobp apoptotic cell clearance	51	0.274939	1.1097	0.268595	0.502901
gobp negative regulation of adenylate cyclase activity	21	-0.4064	-1.16959	0.268833	0.563522
gobp xenobiotic metabolic process	108	-0.28556	-1.12574	0.269841	0.620856
gobp histone h3 k14 acetylation	22	-0.40123	-1.15303	0.269956	0.58326
gobp negative regulation of cell cell adhesion	195	0.210248	1.07131	0.27	0.568029
gobp cerebral cortex development	110	-0.282828	-1.11399	0.270142	0.638402
gobp calcium dependent cell cell adhesion via plasma membrane cell adhesion molecules	41	-0.336372	-1.13457	0.270161	0.609722
gobp negative regulation of defense response	252	0.197957	1.04682	0.27027	0.612235
gobp semi lunar valve development	41	-0.336158	-1.13689	0.270341	0.609101
gobp secondary metabolic process	59	-0.314683	-1.12555	0.270408	0.620392
gobp oligopeptide transport	16	0.376758	1.15682	0.270492	0.432822
gobp positive regulation of synaptic transmission	156	-0.265906	-1.09272	0.270642	0.673354
gobp synaptic vesicle membrane organization	26	0.332712	1.13676	0.271242	0.458132
gobp regulation of brown fat cell differentiation	21	-0.403306	-1.1551	0.271284	0.582645
gobp regulation of neural precursor cell proliferation	84	-0.298022	-1.12043	0.271357	0.626707
gobp positive regulation of chromosome separation	18	0.351064	1.12551	0.271605	0.476274
gobp protein monoubiquitination	78	-0.297514	-1.11278	0.271712	0.640653
gobp negative regulation of mirna transcription	19	-0.405048	-1.1647	0.271787	0.571623
gobp positive regulation of synaptic transmission glutamatergic	29	-0.366426	-1.14534	0.272464	0.594765
gobp negative regulation of telomere maintenance	33	-0.358891	-1.14847	0.27248	0.589763
gobp sperm capacitation	28	-0.372918	-1.13846	0.272727	0.605679
gobp positive regulation of multicellular organism growth	30	-0.36925	-1.14914	0.273342	0.589241
gobp myelin assembly	22	-0.398136	-1.14803	0.273381	0.590598
gobp regulation of actin cytoskeleton reorganization	39	0.285797	1.11198	0.273381	0.50178
gobp aldehyde biosynthetic process	16	-0.426139	-1.14626	0.273684	0.594029
gobp negative regulation of dna binding transcription factor activity	179	0.208342	1.06685	0.274336	0.578029
gobp fatty acyl coa biosynthetic process	24	-0.380779	-1.14135	0.27451	0.601346
gobp cellular response to nutrient	42	-0.337709	-1.12901	0.27459	0.6169
gobp detection of mechanical stimulus involved in sensory perception of sound	15	-0.428572	-1.14526	0.274924	0.594511
gobp nuclear migration	21	-0.401117	-1.16012	0.275256	0.577412
gobp cell communication involved in cardiac conduction	58	-0.31278	-1.12089	0.275266	0.625806
gobp regulation of toll like receptor 4 signaling pathway	26	0.330571	1.14807	0.275862	0.445477
gobp cerebellar cortex formation	24	-0.385844	-1.15208	0.275912	0.584692
gobp response to camp	88	-0.292955	-1.10926	0.276035	0.646634
gobp negative regulation of peptidyl lysine acetylation	19	0.346551	1.14073	0.276657	0.453396
gobp fatty acyl coa metabolic process	37	-0.35473	-1.15086	0.276812	0.58649
gobp superoxide metabolic process	69	0.247737	1.08838	0.276995	0.539305
gobp leukocyte tethering or rolling	33	-0.355325	-1.13509	0.277322	0.610167
gobp regulation of osteoblast proliferation	26	-0.380415	-1.15449	0.277856	0.581919
gobp cell cell adhesion mediated by cadherin	28	-0.37652	-1.14121	0.278174	0.601222
gobp cytoplasmic sequestering of protein	22	0.342908	1.14248	0.278287	0.450629
gobp liver morphogenesis	23	-0.386895	-1.14534	0.279433	0.595292
gobp pulmonary valve development	21	-0.393786	-1.13201	0.279649	0.612596
gobp negative regulation of cartilage development	29	-0.373199	-1.13841	0.279942	0.605294
gobp lymphoid progenitor cell differentiation	22	-0.392664	-1.14614	0.28	0.593332
gobp positive regulation of protein import	42	-0.336103	-1.13468	0.280105	0.609894
gobp positive regulation of glucose import	35	-0.347382	-1.13776	0.280959	0.606844
gobp regulation of cholesterol efflux	47	-0.329618	-1.12188	0.281046	0.626827
gobp apoptotic dna fragmentation	18	0.360796	1.12607	0.281457	0.476229
gobp establishment of epithelial cell polarity	33	-0.355771	-1.12985	0.281907	0.616287
gobp chemosensory behavior	16	-0.427095	-1.15351	0.282407	0.583874
gobp modified amino acid transport	34	0.290008	1.09683	0.282528	0.525213
gobp response to corticosterone	17	-0.420913	-1.15734	0.282577	0.580891
gobp cellular response to chemical stress	325	0.196544	1.04535	0.282609	0.613625
gobp response to vitamin a	17	-0.423703	-1.15604	0.282885	0.581866
gobp positive regulation of transcription from rna polymerase ii promoter involved in cellular response to chemical stimulus	24	-0.391349	-1.15947	0.282991	0.57786
gobp positive regulation of histone deacetylation	22	-0.394267	-1.1438	0.283647	0.596973
gobp cell growth	477	-0.242388	-1.07729	0.284836	0.698946
gobp antifungal innate immune response	17	0.35682	1.13825	0.284848	0.456571
gobp positive regulation of mast cell activation involved in immune response	15	0.381097	1.12168	0.284916	0.482262
gobp golgi to endosome transport	17	-0.410248	-1.12957	0.285271	0.616207
gobp folic acid metabolic process	15	0.371024	1.13624	0.286982	0.458576
gobp acidic amino acid transport	63	-0.308055	-1.11026	0.287206	0.644987
gobp camp mediated signaling	50	-0.329998	-1.13088	0.287599	0.614645
gobp cell cycle g1 s phase transition	239	-0.253505	-1.08015	0.288191	0.69655
gobp tubulin deacetylation	22	-0.388572	-1.13626	0.288326	0.609578
gobp dna damage response signal transduction by p53 class mediator	71	0.244932	1.07219	0.288557	0.566349
gobp regulation of response to tumor cell	21	0.351442	1.14698	0.288754	0.446082
[truncated: 2,196 more rows]

## Sheet: Supple. Table 4
Supplemtal table 4. GSEA results of On- vs. Pre- immunotherapy paired samples of melanoma with bottom 30% baseline EGFR expression, related to supplemental figure 7B
NAME	SIZE	ES	NES	NOM.pval	FDR.qval
gobp ribonucleoprotein complex biogenesis	424	-0.66715	-3.62033	0	0
gobp cytoplasmic translation	143	-0.75448	-3.58863	0	0
gobp ribosome biogenesis	299	-0.68687	-3.56157	0	0
gobp rrna metabolic process	260	-0.658521	-3.36076	0	0
gobp ncrna processing	381	-0.628379	-3.3304	0	0
gobp ribosomal large subunit biogenesis	71	-0.780061	-3.30653	0	0
gobp ribonucleoprotein complex subunit organization	186	-0.650787	-3.27765	0	0
gobp ribosomal small subunit biogenesis	71	-0.741855	-3.10437	0	0
gobp mitochondrial gene expression	104	-0.65465	-2.96953	0	0
gobp ribosome assembly	60	-0.713949	-2.96577	0	0
gobp adaptive immune response	444	0.636308	2.94088	0	0
gobp rna splicing via transesterification reactions	290	-0.558118	-2.90656	0	0
gobp maturation of ssu rrna	49	-0.722605	-2.84	0	0
gobp trna metabolic process	184	-0.577312	-2.83752	0	0
gobp mitochondrial translation	72	-0.667189	-2.83574	0	0
gobp rna splicing	399	-0.533872	-2.82636	0	0
gobp nadh dehydrogenase complex assembly	53	-0.695749	-2.8219	0	0
gobp mrna processing	459	-0.517022	-2.81937	0	0
gobp dna geometric change	95	-0.628611	-2.81669	0	0
gobp leukocyte mediated immunity	385	0.616759	2.8151	0	0
gobp mitochondrial respiratory chain complex assembly	89	-0.650008	-2.81199	0	0
gobp lymphocyte mediated immunity	291	0.627332	2.80943	0	0
gobp adaptive immune response based on somatic recombination of immune receptors built from immunoglobulin superfamily domains	297	0.625099	2.80145	0	0
gobp regulation of leukocyte proliferation	253	0.623743	2.74843	0	0
gobp leukocyte proliferation	324	0.607235	2.74768	0	0
gobp positive regulation of leukocyte cell cell adhesion	242	0.618498	2.73876	0	0
gobp myeloid leukocyte activation	231	0.618087	2.73207	0	0
gobp positive regulation of cell activation	362	0.599462	2.72977	0	0
gobp t cell proliferation	205	0.630136	2.7181	0	0
gobp regulation of leukocyte mediated immunity	233	0.620214	2.71534	0	0
gobp trna processing	124	-0.584569	-2.71165	0	0
gobp rna methylation	82	-0.624339	-2.71122	0	0
gobp sister chromatid segregation	205	-0.537769	-2.71044	0	0
gobp complement activation	62	0.720694	2.69312	0	0
gobp chromosome segregation	341	-0.513302	-2.6929	0	0
gobp spliceosomal snrnp assembly	41	-0.727933	-2.69047	0	0
gobp alpha beta t cell activation	156	0.64027	2.68748	0	0
gobp nuclear chromosome segregation	282	-0.520784	-2.68621	0	0
gobp leukocyte cell cell adhesion	374	0.591332	2.68563	0	0
gobp regulation of t cell activation	338	0.589961	2.68373	0	0
gobp regulation of t cell proliferation	174	0.631865	2.68348	0	0
gobp positive regulation of cell cell adhesion	288	0.596238	2.68332	0	0
gobp acute inflammatory response	110	0.670024	2.68307	0	0
gobp immune response regulating cell surface receptor signaling pathway	256	0.60534	2.68074	0	0
gobp regulation of immune effector process	346	0.59229	2.67942	0	0
gobp t cell activation	497	0.580617	2.67802	0	0
gobp regulation of lymphocyte mediated immunity	171	0.627151	2.67781	0	0
gobp positive regulation of leukocyte proliferation	157	0.641738	2.6763	0	0
gobp immune response regulating signaling pathway	410	0.580459	2.67558	0	0
gobp ribosomal large subunit assembly	26	-0.797309	-2.67109	0	0
gobp leukocyte migration	377	0.589878	2.66836	0	0
gobp regulation of cell killing	102	0.66805	2.66779	0	0
gobp dna dependent dna replication	160	-0.551065	-2.66543	0	0
gobp trna modification	87	-0.607801	-2.66496	0	0
gobp regulation of leukocyte migration	216	0.610095	2.6594	0	0
gobp activation of immune response	311	0.590863	2.65779	0	0
gobp maturation of 5 8s rrna	35	-0.722043	-2.65065	0	0
gobp positive regulation of response to external stimulus	433	0.576038	2.64648	0	0
gobp maturation of lsu rrna	28	-0.766918	-2.64121	0	0
gobp positive regulation of leukocyte migration	141	0.634973	2.63998	0	0
gobp positive regulation of cell adhesion	440	0.574274	2.63287	0	0
gobp regulation of leukocyte mediated cytotoxicity	84	0.6804	2.63269	0	0
gobp regulation of lymphocyte activation	460	0.568559	2.63086	0	0
gobp cell activation involved in immune response	284	0.591747	2.62998	0	0
gobp positive regulation of erk1 and erk2 cascade	213	0.607455	2.62588	0	0
gobp myeloid cell activation involved in immune response	95	0.662776	2.62051	0	0
gobp leukocyte mediated cytotoxicity	128	0.637587	2.61172	0	0
gobp positive regulation of t cell proliferation	103	0.662869	2.61129	0	0
gobp mononuclear cell migration	194	0.611025	2.60939	0	0
gobp rrna modification	36	-0.692795	-2.60627	0	0
gobp b cell mediated immunity	148	0.631597	2.60568	0	0
gobp myeloid leukocyte migration	223	0.5997	2.60495	0	0
gobp rna modification	164	-0.535148	-2.59949	0	2.1875e-05
gobp maturation of ssu rrna from tricistronic rrna transcript ssu rrna 5 8s rrna lsu rrna	36	-0.711445	-2.59491	0	2.12121e-05
gobp regulation of adaptive immune response	185	0.602299	2.59152	0	0
gobp regulation of cell cell adhesion	451	0.564936	2.5901	0	0
gobp mitotic sister chromatid segregation	173	-0.533774	-2.5893	0	2.05882e-05
gobp negative regulation of immune effector process	109	0.644311	2.588	0	0
gobp humoral immune response mediated by circulating immunoglobulin	54	0.715693	2.58791	0	0
gobp positive regulation of immune effector process	243	0.588034	2.58251	0	0
gobp leukocyte chemotaxis	229	0.591717	2.57807	0	0
gobp antigen processing and presentation	104	0.642957	2.57074	0	0
gobp dna replication	282	-0.488755	-2.57017	0	2e-05
gobp regulation of leukocyte chemotaxis	122	0.629887	2.5701	0	0
gobp regulation of alpha beta t cell activation	104	0.638727	2.56909	0	0
gobp antigen processing and presentation of exogenous antigen	44	0.755091	2.56682	0	0
gobp negative regulation of immune system process	414	0.556176	2.56577	0	0
gobp leukocyte degranulation	78	0.669132	2.56427	0	0
gobp t cell activation involved in immune response	110	0.635858	2.56031	0	0
gobp cell chemotaxis	301	0.578661	2.55989	0	0
gobp cytokine mediated signaling pathway	466	0.556689	2.55766	0	0
gobp negative regulation of leukocyte proliferation	91	0.653984	2.55748	0	0
gobp positive regulation of inflammatory response	142	0.613791	2.55674	0	0
gobp rna export from nucleus	81	-0.583441	-2.55476	0	1.94444e-05
gobp granulocyte migration	151	0.616679	2.55143	0	0
gobp humoral immune response	231	0.5808	2.54568	0	0
gobp lymphocyte migration	115	0.62612	2.54219	0	0
gobp mitochondrial rna metabolic process	49	-0.653416	-2.54159	0	1.89189e-05
gobp response to molecule of bacterial origin	338	0.562084	2.5403	0	0
gobp response to chemokine	94	0.65383	2.53855	0	0
gobp primary alcohol metabolic process	105	0.635646	2.5381	0	0
gobp oxidative phosphorylation	123	-0.546039	-2.53797	0	1.84211e-05
gobp regulation of mononuclear cell migration	115	0.627994	2.53772	0	0
gobp positive regulation of chemotaxis	140	0.608782	2.53714	0	0
gobp positive regulation of cytokine production	463	0.553559	2.5371	0	0
gobp positive regulation of leukocyte mediated immunity	136	0.613254	2.53414	0	0
gobp regulation of chemotaxis	220	0.581538	2.53253	0	0
gobp cd4 positive alpha beta t cell activation	101	0.641677	2.53196	0	0
gobp alpha beta t cell proliferation	40	0.745195	2.52961	0	0
gobp aerobic respiration	171	-0.518146	-2.52695	0	1.79487e-05
gobp interleukin 12 production	63	0.671519	2.52276	0	0
gobp regulation of chromosome organization	210	-0.500419	-2.52212	0	1.75e-05
gobp t cell differentiation involved in immune response	76	0.667015	2.52158	0	0
gobp negative regulation of cell activation	214	0.579663	2.52029	0	0
gobp regulation of natural killer cell mediated immunity	49	0.713905	2.51878	0	0
gobp regulation of inflammatory response	378	0.555237	2.51645	0	0
gobp positive regulation of lymphocyte mediated immunity	114	0.623513	2.51129	0	0
gobp interferon gamma production	116	0.623848	2.51059	0	0
gobp phagocytosis	241	0.56647	2.50882	0	0
gobp response to interferon gamma	136	0.602732	2.50785	0	0
gobp t cell differentiation	262	0.567957	2.50768	0	0
gobp atp synthesis coupled electron transport	78	-0.589055	-2.50587	0	1.70732e-05
gobp amino acid activation	45	-0.654386	-2.50142	0	1.66667e-05
gobp antigen receptor mediated signaling pathway	174	0.591668	2.50141	0	0
gobp rna localization	192	-0.506186	-2.50012	0	1.62791e-05
gobp alpha beta t cell differentiation	111	0.619137	2.49925	0	0
gobp antigen processing and presentation of peptide antigen	60	0.691759	2.49914	0	0
gobp positive regulation of cell killing	65	0.683796	2.49899	0	0
gobp regulation of chromosome segregation	87	-0.569913	-2.49528	0	3.16738e-05
gobp regulation of leukocyte differentiation	282	0.556913	2.49261	0	0
gobp natural killer cell mediated immunity	75	0.656857	2.48852	0	0
gobp negative regulation of leukocyte mediated immunity	65	0.671524	2.48764	0	0
gobp mast cell activation	68	0.664544	2.48616	0	0
gobp negative regulation of lymphocyte activation	159	0.591129	2.48571	0	0
gobp meiosis i cell cycle process	131	-0.52435	-2.48346	0	3.09699e-05
gobp negative regulation of leukocyte cell cell adhesion	140	0.594531	2.48304	0	0
gobp regulation of natural killer cell activation	38	0.739565	2.48196	0	0
gobp cytokine production involved in immune response	98	0.624899	2.48138	0	0
gobp hormone metabolic process	228	0.563082	2.47602	0	0
gobp antigen processing and presentation of exogenous peptide antigen	35	0.760976	2.47592	0	0
gobp positive regulation of interferon gamma production	77	0.649748	2.47489	0	0
gobp cd4 positive alpha beta t cell differentiation	82	0.639513	2.47265	0	0
gobp macrophage activation	104	0.626573	2.47068	0	0
gobp neutrophil migration	125	0.60904	2.47029	0	0
gobp toll like receptor signaling pathway	122	0.606763	2.46976	0	0
gobp cell killing	178	0.57897	2.46962	0	0
gobp positive regulation of defense response	282	0.55742	2.46889	0	0
gobp t cell selection	49	0.710933	2.46619	0	0
gobp natural killer cell activation	88	0.631347	2.46435	0	0
gobp granulocyte chemotaxis	124	0.611716	2.46175	0	0
gobp positive regulation of leukocyte chemotaxis	94	0.630436	2.46048	0	0
gobp telomere maintenance	130	-0.523983	-2.46009	0	3.02967e-05
gobp mononuclear cell differentiation	428	0.535311	2.45986	0	0
gobp t cell mediated immunity	110	0.611075	2.45971	0	0
gobp positive t cell selection	36	0.749153	2.45917	0	0
gobp telomerase rna localization	19	-0.776442	-2.45779	0	2.9652e-05
gobp dna replication initiation	38	-0.680478	-2.45757	0	2.90343e-05
gobp tissue remodeling	166	0.577378	2.45534	0	0
gobp lymphocyte activation involved in immune response	195	0.571884	2.45364	0	0
gobp positive regulation of phagocytosis	67	0.653047	2.45265	0	0
gobp regulation of production of molecular mediator of immune response	164	0.576289	2.44198	0	0
gobp b cell receptor signaling pathway	63	0.662542	2.441	0	0
gobp negative regulation of lymphocyte mediated immunity	53	0.678276	2.43773	0	0
gobp negative regulation of cell cell adhesion	195	0.563679	2.4329	0	0
gobp cellular response to molecule of bacterial origin	214	0.564821	2.4316	0	0
gobp chromosome separation	96	-0.540623	-2.43145	0	4.27166e-05
gobp mast cell activation involved in immune response	55	0.681246	2.43126	0	0
gobp positive regulation of mononuclear cell migration	66	0.655904	2.42832	0	0
gobp cleavage involved in rrna processing	27	-0.714921	-2.42565	0	4.18622e-05
gobp cellular response to interferon gamma	114	0.602353	2.42471	0	0
gobp regulation of leukocyte degranulation	49	0.68871	2.4223	0	0
gobp spliceosomal complex assembly	61	-0.603948	-2.42099	0	4.10414e-05
gobp regulation of t cell mediated immunity	86	0.632692	2.41773	0	0
gobp tumor necrosis factor superfamily cytokine production	178	0.571073	2.41707	0	0
gobp cellular hormone metabolic process	135	0.582042	2.4153	0	0
gobp myeloid leukocyte mediated immunity	106	0.607219	2.41496	0	0
gobp inner mitochondrial membrane organization	40	-0.638384	-2.41136	0	4.02522e-05
gobp digestion	136	0.587405	2.40981	0	0
gobp negative regulation of wound healing	73	0.635217	2.40805	0	0
gobp regulation of chromosome separation	71	-0.575523	-2.4059	0	3.94927e-05
gobp mrna transport	122	-0.520959	-2.4052	0	3.87613e-05
gobp metaphase anaphase transition of cell cycle	64	-0.594234	-2.40482	0	3.80566e-05
gobp telomere organization	159	-0.497422	-2.40453	0	3.7377e-05
gobp negative regulation of cell adhesion	296	0.532991	2.40352	0	0
gobp digestive system process	104	0.605182	2.40323	0	0
gobp neutrophil chemotaxis	102	0.601611	2.40321	0	0
gobp negative regulation of t cell proliferation	68	0.643003	2.40222	0	0
gobp positive regulation of hemopoiesis	158	0.570641	2.39991	0	0
gobp positive regulation of lymphocyte differentiation	107	0.593854	2.39973	0	0
gobp foam cell differentiation	39	0.713356	2.39865	0	0
gobp dna strand elongation	37	-0.654383	-2.39731	0	3.67213e-05
gobp regulation of tissue remodeling	78	0.626142	2.39641	0	0
gobp integrin mediated signaling pathway	109	0.598078	2.3958	0	0
gobp regulation of macrophage derived foam cell differentiation	32	0.737839	2.39334	0	0
gobp regulation of peptidyl tyrosine phosphorylation	255	0.535671	2.39221	0	0
gobp cd8 positive alpha beta t cell activation	27	0.757679	2.39052	0	0
gobp lymphocyte costimulation	47	0.684096	2.39009	0	0
gobp regulation of phagocytosis	96	0.605531	2.38526	0	0
gobp cellular defense response	52	0.664082	2.38523	0	0
gobp regulation of mitotic sister chromatid segregation	46	-0.619547	-2.38499	0	4.83252e-05
gobp regulation of lymphocyte differentiation	180	0.556597	2.38371	0	0
gobp regulation of blood pressure	181	0.551907	2.38113	0	0
gobp regulation of t cell differentiation	150	0.569404	2.37759	0	0
gobp interleukin 6 production	159	0.565239	2.37644	0	0
gobp positive regulation of vasculature development	172	0.562201	2.37634	0	0
gobp positive regulation of tumor necrosis factor superfamily cytokine production	105	0.596725	2.37537	0	0
gobp attachment of spindle microtubules to kinetochore	37	-0.640212	-2.37286	0	4.75062e-05
gobp t cell mediated cytotoxicity	50	0.666088	2.37248	0	0
gobp negative regulation of chromosome organization	87	-0.534814	-2.3713	0	4.67144e-05
gobp hemostasis	227	0.539537	2.37117	0	0
gobp regulation of mrna processing	138	-0.501078	-2.36382	0	5.76291e-05
gobp interleukin 1 production	122	0.578678	2.36355	0	0
gobp positive regulation of peptidyl tyrosine phosphorylation	185	0.551893	2.36019	0	0
gobp regulation of tube size	139	0.56724	2.35948	0	0
gobp acute phase response	47	0.670701	2.35911	0	0
gobp positive regulation of alpha beta t cell proliferation	23	0.774782	2.35813	0	0
gobp negative regulation of coagulation	51	0.663352	2.35775	0	0
gobp cellular response to interleukin 1	107	0.583341	2.35641	0	0
gobp pattern recognition receptor signaling pathway	175	0.557663	2.35629	0	0
gobp positive regulation of adaptive immune response	113	0.586042	2.35564	0	0
gobp cell adhesion mediated by integrin	86	0.611579	2.35542	0	0
gobp cellular extravasation	74	0.620625	2.3551	0	0
gobp regulation of mast cell activation	44	0.677494	2.35281	0	0
gobp regulation of mrna splicing via spliceosome	102	-0.517822	-2.35259	0	5.66996e-05
gobp wound healing	424	0.508811	2.35195	0	0
gobp retinol metabolic process	51	0.66527	2.3506	0	0
gobp external encapsulating structure organization	310	0.52803	2.34943	0	0
gobp regulation of ubiquitin protein ligase activity	24	-0.714569	-2.34772	0	5.57996e-05
gobp positive regulation of chemokine production	68	0.628796	2.34681	0	0
gobp positive regulation of natural killer cell activation	25	0.767766	2.3437	0	0
gobp monocyte chemotaxis	66	0.636995	2.34337	0	0
gobp regulation of lipase activity	89	0.600974	2.34322	0	0
gobp meiotic cell cycle process	200	-0.47133	-2.34297	0	5.49277e-05
gobp cellular response to biotic stimulus	241	0.534095	2.34235	0	0
gobp sister chromatid cohesion	62	-0.568242	-2.3423	0	5.40827e-05
gobp chromosome organization involved in meiotic cell cycle	68	-0.567548	-2.34183	0	5.32632e-05
gobp maturation of 5 8s rrna from tricistronic rrna transcript ssu rrna 5 8s rrna lsu rrna	24	-0.718014	-2.34112	0	5.24683e-05
gobp fibrinolysis	24	0.763451	2.34057	0	0
gobp t cell migration	66	0.624262	2.33819	0	0
gobp negative regulation of immune response	172	0.553477	2.33736	0	0
gobp centromere complex assembly	31	-0.648439	-2.33678	0	5.16967e-05
gobp dna conformation change	335	-0.445106	-2.33676	0	5.09475e-05
gobp cell cycle checkpoint signaling	170	-0.475479	-2.33636	0	5.02196e-05
gobp regulation of cd4 positive alpha beta t cell activation	65	0.642271	2.33614	0	0
gobp positive regulation of alpha beta t cell activation	68	0.625672	2.33349	0	0
gobp vasoconstriction	82	0.608993	2.33035	0	0
gobp respiratory electron transport chain	99	-0.520933	-2.3295	0	5.93116e-05
gobp lipopolysaccharide mediated signaling pathway	60	0.633606	2.32879	0	0
gobp regulation of acute inflammatory response	45	0.674293	2.32849	0	0
gobp dna unwinding involved in dna replication	22	-0.735014	-2.32781	0	5.84879e-05
gobp mrna splice site selection	35	-0.647212	-2.32765	0	5.76867e-05
gobp olefinic compound metabolic process	156	0.555681	2.3268	0	0
gobp positive regulation of interleukin 1 beta production	62	0.632058	2.32658	0	0
gobp protein dna complex subunit organization	239	-0.464369	-2.32551	0	5.69071e-05
gobp heterotypic cell cell adhesion	62	0.63512	2.32461	0	0
gobp dendritic cell differentiation	49	0.661153	2.32394	0	0
gobp negative regulation of adaptive immune response	58	0.64444	2.32304	0	0
gobp oligosaccharide metabolic process	61	0.633872	2.32179	0	0
gobp positive regulation of production of molecular mediator of immune response	118	0.575075	2.32171	0	0
gobp regulation of wound healing	129	0.564269	2.32041	0	0
gobp production of molecular mediator of immune response	216	0.53171	2.32021	0	0
gobp homologous chromosome segregation	61	-0.55882	-2.31987	0	5.61483e-05
gobp lymphocyte chemotaxis	60	0.632839	2.31925	0	0
gobp interleukin 2 production	63	0.62742	2.31684	0	0
gobp regulation of coagulation	70	0.615974	2.31573	0	0
gobp rrna methylation	25	-0.694995	-2.3152	0	5.54095e-05
gobp regulation of myeloid leukocyte mediated immunity	60	0.644499	2.3141	0	0
gobp endothelium development	135	0.55615	2.31295	0	0
gobp microglial cell activation	47	0.656759	2.31153	0	0
gobp erk1 and erk2 cascade	329	0.513429	2.30974	0	0
gobp smooth muscle cell proliferation	154	0.549474	2.3096	0	0
gobp vascular process in circulatory system	259	0.523467	2.30841	0	0
gobp response to tumor necrosis factor	241	0.521154	2.30776	0	0
gobp negative regulation of metaphase anaphase transition of cell cycle	41	-0.608341	-2.30748	0	5.46899e-05
gobp positive regulation of reactive oxygen species metabolic process	67	0.61655	2.30497	0	0
gobp intestinal absorption	41	0.683977	2.30443	0	0
gobp positive regulation of mapk cascade	479	0.500429	2.30413	0	0
gobp regulation of mitochondrial gene expression	28	-0.661175	-2.30263	0	7.19173e-05
gobp smooth muscle contraction	110	0.57674	2.30179	0	0
gobp protein localization to chromosome	92	-0.510942	-2.30067	0	7.10069e-05
gobp negative regulation of response to external stimulus	407	0.501331	2.30038	0	0
gobp positive regulation of telomerase rna localization to cajal body	15	-0.811141	-2.30037	0	7.01194e-05
gobp regulation of dna dependent dna replication	52	-0.582836	-2.29965	0	6.92537e-05
gobp antigen processing and presentation of peptide or polysaccharide antigen via mhc class ii	33	0.721949	2.29948	0	0
gobp establishment of protein localization to chromosome	26	-0.685633	-2.29947	0	6.84091e-05
gobp regulation of systemic arterial blood pressure	94	0.579348	2.29901	0	0
gobp nuclear export	152	-0.472508	-2.29835	0	6.75849e-05
gobp meiotic chromosome segregation	91	-0.519812	-2.29792	0	6.67803e-05
gobp positive regulation of natural killer cell mediated immunity	31	0.715844	2.2978	0	0
gobp positive regulation of interleukin 12 production	42	0.67478	2.29767	0	0
gobp icosanoid metabolic process	114	0.568465	2.29688	0	0
gobp mrna export from nucleus	60	-0.555712	-2.2957	0	6.59947e-05
gobp positive regulation of lipase activity	67	0.61043	2.29478	0	0
gobp complement activation alternative pathway	16	0.830673	2.29445	0	0
gobp chromosome condensation	46	-0.591428	-2.29297	0	7.33052e-05
gobp regulation of body fluid levels	382	0.501892	2.29287	0	0
gobp regulation of alpha beta t cell differentiation	67	0.6113	2.29228	0	0
gobp t cell receptor signaling pathway	125	0.562512	2.29175	0	0
gobp keratinocyte differentiation	142	0.553394	2.29012	0	0
gobp epoxygenase p450 pathway	19	0.808127	2.28886	0	0
gobp defense response to bacterium	268	0.518441	2.28795	0	0
gobp myeloid leukocyte differentiation	209	0.526223	2.28565	0	0
gobp trna methylation	41	-0.603008	-2.2843	0	8.01004e-05
gobp mitotic nuclear division	295	-0.431739	-2.28352	0	7.91902e-05
gobp t helper 17 type immune response	39	0.677142	2.28146	0	0
gobp regulation of mast cell activation involved in immune response	34	0.694564	2.28132	0	0
gobp negative regulation of nuclear division	55	-0.570797	-2.27882	0	7.83004e-05
gobp establishment of rna localization	157	-0.476163	-2.27871	0	7.74304e-05
gobp regulation of t cell mediated cytotoxicity	40	0.684986	2.2787	0	0
gobp regulation of vasculature development	317	0.50636	2.27844	0	0
gobp response to interleukin 1	136	0.550695	2.2777	0	0
gobp regulation of macrophage migration	39	0.68564	2.27683	0	0
gobp trna 5 end processing	16	-0.755148	-2.27666	0	7.65795e-05
gobp regulation of translational fidelity	20	-0.71834	-2.27577	0	7.57472e-05
gobp establishment of endothelial barrier	53	0.634614	2.27359	0	0
gobp regulation of hormone levels	495	0.489454	2.27173	0	0
gobp antigen processing and presentation of exogenous peptide antigen via mhc class ii	27	0.735093	2.27161	0	0
gobp regulation of hemopoiesis	369	0.498948	2.27154	0	0
gobp mitotic cell cycle checkpoint signaling	130	-0.489928	-2.27101	0	8.2606e-05
gobp mitochondrial transmembrane transport	102	-0.495225	-2.27101	0	8.17272e-05
gobp positive regulation of interleukin 10 production	40	0.672105	2.2705	0	0
gobp mitotic metaphase plate congression	53	-0.563347	-2.26796	0	8.08669e-05
gobp macrophage migration	53	0.634882	2.2679	0	0
gobp regulation of cd4 positive alpha beta t cell differentiation	50	0.635169	2.26773	0	0
gobp organelle fission	487	-0.412642	-2.2659	0	8.00246e-05
gobp renal system process	111	0.561351	2.26356	0	0
gobp peptide antigen assembly with mhc protein complex	18	0.793686	2.26254	0	0
gobp endocrine process	84	0.580151	2.26247	0	0
gobp atp synthesis coupled proton transport	24	-0.694606	-2.26146	0	7.91996e-05
gobp establishment of protein localization to telomere	17	-0.746667	-2.25766	0	8.54694e-05
gobp regulation of innate immune response	226	0.514912	2.25686	0	0
gobp b cell proliferation	93	0.577385	2.25677	0	0
gobp regulation of alcohol biosynthetic process	50	0.637894	2.25611	0	0
gobp protein import into mitochondrial matrix	19	-0.720767	-2.25582	0	9.16232e-05
gobp regulation of b cell activation	132	0.560818	2.25449	0	0
gobp kinetochore organization	23	-0.675996	-2.25395	0	9.0707e-05
gobp granulocyte activation	48	0.643342	2.25142	0	0
gobp negative regulation of interferon gamma production	41	0.660074	2.25076	0	4.84821e-06
gobp regulation of dna replication	131	-0.47689	-2.24927	0	9.68855e-05
gobp interleukin 10 production	62	0.618323	2.24765	0	4.82792e-06
gobp positive regulation of interleukin 6 production	95	0.571809	2.24654	0	4.80781e-06
gobp regulation of antigen receptor mediated signaling pathway	64	0.606647	2.24582	0	4.78786e-06
gobp regulation of response to biotic stimulus	343	0.500684	2.24577	0	4.76807e-06
gobp cellular respiration	215	-0.44401	-2.24473	0	0.000109751
gobp positive regulation of smooth muscle cell proliferation	87	0.575322	2.2433	0	4.74845e-06
gobp positive regulation of natural killer cell mediated cytotoxicity	27	0.727319	2.2431	0	4.72899e-06
gobp t helper 1 type immune response	45	0.644056	2.2417	0	4.70969e-06
gobp negative regulation of tumor necrosis factor superfamily cytokine production	72	0.598646	2.24124	0	4.69054e-06
gobp positive regulation of cytokine production involved in immune response	67	0.602997	2.2407	0	4.67155e-06
gobp regulation of phospholipase activity	66	0.597698	2.23997	0	4.65271e-06
gobp peptide cross linking	36	0.680988	2.2395	0	4.63403e-06
gobp regulation of systemic arterial blood pressure mediated by a chemical signal	48	0.632933	2.2382	0	4.61549e-06
gobp positive regulation of cell substrate adhesion	122	0.551676	2.23802	0	4.5971e-06
gobp peptidyl tyrosine modification	371	0.490989	2.23643	0	4.57886e-06
gobp positive regulation of interleukin 1 production	73	0.591172	2.23586	0	4.56076e-06
gobp receptor signaling pathway via stat	172	0.52306	2.23531	0	4.54281e-06
gobp regulation of lymphocyte migration	63	0.612193	2.23467	0	4.52499e-06
gobp metaphase plate congression	66	-0.544902	-2.23325	0	0.000135487
gobp t cell cytokine production	37	0.677548	2.23305	0	4.50732e-06
gobp regulation of myeloid leukocyte differentiation	115	0.557321	2.2329	0	4.48978e-06
gobp endonucleolytic cleavage involved in rrna processing	15	-0.765856	-2.23192	0	0.000134185
gobp myoblast fusion	43	0.653154	2.23124	0	4.47238e-06
gobp negative regulation of peptidase activity	245	0.502884	2.23099	0	4.45511e-06
gobp mitochondrial electron transport nadh to ubiquinone	44	-0.57401	-2.23009	0	0.000132907
gobp positive regulation of response to biotic stimulus	174	0.526437	2.22917	0	4.43797e-06
gobp double strand break repair	270	-0.434527	-2.22812	0	0.000131653
gobp steroid metabolic process	313	0.496146	2.22811	0	8.76997e-06
gobp meiotic cell cycle	258	-0.430049	-2.22783	0	0.000130422
gobp sterol homeostasis	92	0.567277	2.22671	0	8.73649e-06
gobp tolerance induction	31	0.704377	2.22614	0	8.70328e-06
gobp toll like receptor 4 signaling pathway	43	0.652513	2.22613	0	8.67031e-06
gobp negative regulation of response to wounding	89	0.574441	2.22449	0	8.63759e-06
gobp fc receptor signaling pathway	51	0.625366	2.22326	0	8.60512e-06
gobp alternative mrna splicing via spliceosome	74	-0.523787	-2.22289	0	0.000135838
gobp positive regulation of lymphocyte migration	37	0.666939	2.22252	0	8.57289e-06
gobp b cell activation	259	0.49883	2.22194	0	8.5409e-06
gobp translational initiation	113	-0.481988	-2.22179	0	0.000134592
gobp recombinational repair	162	-0.459914	-2.22008	0	0.000152706
gobp negative regulation of cytokine production	321	0.495099	2.21888	0	8.50915e-06
gobp homologous recombination	56	-0.543724	-2.21826	0	0.000151331
gobp regulation of t cell receptor signaling pathway	44	0.651229	2.21677	0	1.26087e-05
gobp cytolysis	24	0.735889	2.21633	0	1.25622e-05
gobp regulation of rna splicing	151	-0.45924	-2.21506	0	0.000156426
gobp nitric oxide synthase biosynthetic process	20	0.748535	2.21446	0	1.2516e-05
gobp positive regulation of lipid metabolic process	149	0.534783	2.21333	0	1.24701e-05
gobp negative regulation of cell killing	27	0.714797	2.21112	0	1.24246e-05
gobp chronic inflammatory response	17	0.794961	2.21038	0	1.23794e-05
gobp mitochondrial atp synthesis coupled proton transport	17	-0.756964	-2.20951	0	0.000192242
gobp macrophage chemotaxis	37	0.662329	2.20927	0	1.23346e-05
gobp cell matrix adhesion	232	0.504903	2.20888	0	1.64542e-05
gobp phospholipase c activating g protein coupled receptor signaling pathway	101	0.558665	2.20796	0	1.6395e-05
gobp cell substrate adhesion	360	0.487952	2.20733	0	1.63362e-05
gobp syncytium formation	59	0.615372	2.2055	0	1.62779e-05
gobp negative regulation of production of molecular mediator of immune response	37	0.658297	2.20544	0	1.622e-05
gobp regulation of cytosolic calcium ion concentration	347	0.485573	2.2042	0	1.61625e-05
gobp regulation of humoral immune response	43	0.644451	2.20377	0	1.61053e-05
gobp regulation of macrophage chemotaxis	26	0.719173	2.20352	0	1.60486e-05
gobp negative regulation of ubiquitin protein transferase activity	22	-0.686117	-2.20237	0	0.000215561
gobp osteoclast differentiation	95	0.567344	2.20214	0	1.59923e-05
gobp cellular response to mechanical stimulus	69	0.588153	2.20209	0	1.59364e-05
gobp regulation of osteoclast differentiation	63	0.598467	2.20206	0	1.58809e-05
gobp mitochondrial membrane organization	115	-0.469868	-2.20134	0	0.000213687
gobp regulation of digestive system process	43	0.642062	2.20062	0	1.58257e-05
gobp negative regulation of defense response	252	0.494652	2.19915	0	1.5771e-05
gobp interleukin 17 production	40	0.652656	2.19795	0	1.57166e-05
gobp positive regulation of acute inflammatory response	26	0.707126	2.19643	0	1.56626e-05
gobp regulation of granulocyte chemotaxis	51	0.619403	2.19631	0	1.56089e-05
gobp positive regulation of t cell mediated immunity	58	0.616104	2.19553	0	1.55557e-05
gobp calcium mediated signaling	202	0.513429	2.19543	0	1.55028e-05
gobp positive regulation of macrophage derived foam cell differentiation	19	0.763568	2.19475	0	1.54502e-05
gobp positive regulation of interleukin 8 production	62	0.589395	2.19368	0	1.5398e-05
gobp positive regulation of phospholipase activity	55	0.605335	2.19324	0	1.53462e-05
gobp oligosaccharide biosynthetic process	28	0.696786	2.19125	0	1.52947e-05
gobp rho protein signal transduction	137	0.533259	2.19052	0	1.52435e-05
gobp negative regulation of inflammatory response	167	0.521253	2.18879	0	1.51927e-05
gobp regulation of phospholipase c activity	42	0.645955	2.18789	0	1.51422e-05
gobp transforming growth factor beta production	43	0.644188	2.18786	0	1.50921e-05
gobp regulation of vasoconstriction	64	0.597125	2.18744	0	1.50423e-05
gobp leukocyte tethering or rolling	33	0.667689	2.18726	0	1.49928e-05
gobp negative regulation of interleukin 6 production	59	0.601067	2.18681	0	1.49436e-05
gobp regulation of antigen processing and presentation	20	0.752432	2.18679	0	1.48948e-05
gobp muscle cell proliferation	210	0.505872	2.18569	0	1.48463e-05
gobp negative regulation of alpha beta t cell activation	42	0.63245	2.18453	0	1.47981e-05
gobp ribosomal small subunit assembly	18	-0.732456	-2.1843	0	0.000236145
gobp bone remodeling	87	0.569011	2.18381	0	1.47502e-05
gobp regulation of b cell proliferation	63	0.597826	2.18348	0	1.47026e-05
gobp regulation of response to wounding	161	0.52054	2.1824	0	1.46553e-05
gobp aminoglycan metabolic process	131	0.531596	2.18197	0	1.46084e-05
gobp positive regulation of cell cycle g2 m phase transition	31	-0.620478	-2.18115	0	0.000246158
gobp alcohol metabolic process	355	0.482879	2.18113	0	1.45617e-05
gobp second messenger mediated signaling	300	0.490691	2.18057	0	1.45153e-05
gobp nucleosome organization	162	-0.442403	-2.18	0	0.000249919
gobp inflammatory response to antigenic stimulus	70	0.585829	2.17894	0	1.44692e-05
gobp chemokine production	96	0.552245	2.17891	0	1.44235e-05
gobp positive regulation of toll like receptor signaling pathway	28	0.687139	2.17827	0	1.4378e-05
gobp protein transmembrane import into intracellular organelle	35	-0.603898	-2.17781	0	0.000253557
gobp positive regulation of lipid biosynthetic process	81	0.572331	2.17762	0	1.43327e-05
gobp positive regulation of macrophage migration	25	0.718671	2.1772	0	1.42878e-05
gobp antigen processing and presentation of peptide antigen via mhc class i	28	0.694663	2.17718	0	1.42432e-05
gobp rna 5 end processing	23	-0.672954	-2.17654	0	0.00025747
gobp production of molecular mediator involved in inflammatory response	91	0.556743	2.17442	0	1.77558e-05
gobp rna 3 end processing	109	-0.47843	-2.1741	0	0.000266782
gobp protein containing complex remodeling	32	0.680442	2.17373	0	1.77007e-05
gobp positive regulation of b cell activation	84	0.560621	2.17293	0	2.11638e-05
gobp regulation of macrophage activation	60	0.597352	2.17288	0	2.10984e-05
gobp regulation of cell cycle g2 m phase transition	106	-0.482424	-2.17263	0	0.000287282
gobp innate immune response activating signal transduction	28	0.704171	2.17233	0	2.10335e-05
gobp regulation of toll like receptor signaling pathway	73	0.576862	2.17157	0	2.0969e-05
gobp reactive nitrogen species metabolic process	79	0.569159	2.17086	0	2.09049e-05
gobp regulation of t helper 1 type immune response	29	0.684876	2.16953	0	2.08411e-05
gobp protein localization to chromosome centromeric region	25	-0.660021	-2.16952	0	0.000290668
gobp lipid localization	458	0.469364	2.16921	0	2.07778e-05
gobp neutrophil activation involved in immune response	21	0.753678	2.16863	0	2.07148e-05
gobp regulation of t cell apoptotic process	34	0.66013	2.16717	0	2.4158e-05
gobp lipid catabolic process	326	0.479914	2.16617	0	2.40853e-05
gobp protein dna complex disassembly	20	-0.69097	-2.16577	0	0.000288324
gobp regulation of monocyte chemotaxis	27	0.699481	2.16525	0	2.40129e-05
gobp regulation of b cell mediated immunity	61	0.594839	2.16491	0	2.3941e-05
gobp maturation of lsu rrna from tricistronic rrna transcript ssu rrna 5 8s rrna lsu rrna	15	-0.76035	-2.16392	0	0.000297503
gobp negative regulation of hemopoiesis	105	0.539249	2.16359	0	2.38696e-05
gobp positive regulation of cd4 positive alpha beta t cell activation	38	0.653529	2.1633	0	2.37985e-05
gobp mrna cis splicing via spliceosome	27	-0.643796	-2.16292	0	0.000295142
gobp renal system process involved in regulation of systemic arterial blood pressure	25	0.714009	2.16205	0	2.71161e-05
gobp negative regulation of interleukin 2 production	28	0.686559	2.16068	0	2.70358e-05
gobp toll like receptor 3 signaling pathway	20	0.740783	2.15912	0	3.0294e-05
gobp b cell differentiation	136	0.520829	2.15861	0	3.02049e-05
gobp regulation of renal system process	33	0.663157	2.15839	0	3.01164e-05
gobp positive regulation of pattern recognition receptor signaling pathway	44	0.631429	2.15813	0	3.00283e-05
gobp positive regulation of t cell cytokine production	26	0.701205	2.15786	0	2.99407e-05
gobp negative regulation of cytokine production involved in immune response	26	0.704074	2.1576	0	2.98537e-05
gobp negative regulation of natural killer cell mediated immunity	19	0.743571	2.15603	0	2.97672e-05
gobp mitochondrial rna processing	20	-0.66543	-2.15563	0	0.00029817
gobp mature b cell differentiation	34	0.662971	2.15466	0	2.96811e-05
gobp tissue migration	340	0.477762	2.15429	0	2.95956e-05
gobp protein dna complex assembly	187	-0.439392	-2.15396	0	0.000295841
gobp myd88 dependent toll like receptor signaling pathway	24	0.705994	2.1535	0	2.95106e-05
gobp positive regulation of nitric oxide synthase biosynthetic process	17	0.771013	2.15313	0	2.9426e-05
gobp positive regulation of chromosome organization	89	-0.489499	-2.15232	0	0.000298837
gobp positive regulation of interleukin 17 production	23	0.706963	2.15128	0	3.26692e-05
gobp endothelial cell development	69	0.570073	2.15076	0	3.25761e-05
gobp activated t cell proliferation	50	0.614242	2.15031	0	3.24836e-05
gobp regulation of neutrophil migration	46	0.627976	2.14988	0	3.23915e-05
gobp detection of biotic stimulus	36	0.653621	2.14961	0	3.23e-05
gobp negative regulation of t cell mediated immunity	26	0.69502	2.1484	0	3.2209e-05
gobp regulation of cell substrate adhesion	215	0.496673	2.1473	0	3.21186e-05
gobp antigen processing and presentation of endogenous antigen	26	0.69825	2.14679	0	3.52642e-05
gobp regulation of t helper 17 type immune response	26	0.70494	2.14672	0	3.51657e-05
gobp dna synthesis involved in dna repair	37	-0.578095	-2.14577	0	0.000323469
gobp negative regulation of smooth muscle cell proliferation	61	0.585522	2.14524	0	3.82175e-05
gobp antifungal innate immune response	17	0.764129	2.14477	0	4.12341e-05
gobp keratinization	59	0.588503	2.14469	0	4.11199e-05
gobp unsaturated fatty acid metabolic process	110	0.537265	2.14428	0	4.10063e-05
gobp regulation of humoral immune response mediated by circulating immunoglobulin	18	0.764475	2.1441	0	4.08933e-05
gobp cd4 positive or cd8 positive alpha beta t cell lineage commitment	22	0.741799	2.144	0	4.0781e-05
gobp positive regulation of vasoconstriction	33	0.656813	2.14361	0	4.06692e-05
gobp dna replication checkpoint signaling	17	-0.709238	-2.1399	0	0.000358418
gobp interleukin 8 production	93	0.546765	2.13787	0	4.36573e-05
gobp lymph node development	18	0.750884	2.13624	0	4.35383e-05
gobp mucopolysaccharide metabolic process	88	0.54854	2.13403	0	4.342e-05
gobp response to protozoan	26	0.685622	2.13376	0	4.33024e-05
gobp regulation of leukocyte apoptotic process	84	0.556952	2.13203	0	4.62864e-05
gobp regulation of rrna processing	16	-0.733846	-2.1319	0	0.000398189
gobp positive regulation of response to cytokine stimulus	63	0.578543	2.13114	0	4.61617e-05
gobp positive regulation of leukocyte degranulation	25	0.704529	2.13046	0	4.60376e-05
gobp regulation of organic acid transport	68	0.563034	2.12944	0	4.89468e-05
gobp positive regulation of humoral immune response	21	0.726477	2.12909	0	4.88159e-05
gobp negative regulation of mrna splicing via spliceosome	20	-0.686039	-2.12858	0	0.000410884
gobp regulation of systemic arterial blood pressure by hormone	38	0.640834	2.12827	0	4.86857e-05
gobp positive regulation of cytosolic calcium ion concentration involved in phospholipase c activating g protein coupled signaling pathway	31	0.668675	2.12817	0	4.85563e-05
gobp detection of external biotic stimulus	24	0.71022	2.12774	0	4.84275e-05
gobp mitotic g2 m transition checkpoint	48	-0.55265	-2.12659	0	0.000412974
gobp detection of other organism	20	0.731135	2.12525	0	5.13401e-05
gobp membrane invagination	78	0.560809	2.12524	0	5.12047e-05
gobp negative regulation of t cell receptor signaling pathway	25	0.693397	2.1251	0	5.10699e-05
gobp protein localization to condensed chromosome	19	-0.676961	-2.12471	0	0.000420118
gobp epithelial cell development	207	0.490134	2.12459	0	5.09359e-05
gobp ameboidal type cell migration	453	0.455382	2.124	0	5.37958e-05
gobp triglyceride metabolic process	101	0.534615	2.12306	0	5.36553e-05
gobp positive regulation of lipid localization	108	0.532899	2.12302	0	5.35156e-05
gobp positive regulation of phosphatidylinositol 3 kinase signaling	78	0.550602	2.12276	0	5.33766e-05
gobp ethanol metabolic process	21	0.717694	2.12092	0	5.32383e-05
gobp sphingoid metabolic process	23	0.715144	2.12081	0	5.31007e-05
gobp regulation of t cell migration	44	0.611539	2.12044	0	5.29639e-05
gobp regulation of cellular extravasation	40	0.627038	2.11918	0	5.57609e-05
gobp bone resorption	62	0.580036	2.11777	0	5.56179e-05
gobp lymph vessel development	29	0.668263	2.11659	0	5.84372e-05
gobp regulation of anion transport	88	0.542575	2.11406	0	6.11668e-05
gobp regulation of bone remodeling	48	0.603674	2.11333	0	6.38964e-05
gobp dna integrity checkpoint signaling	123	-0.446274	-2.11262	0	0.000483664
gobp regulation of cd8 positive alpha beta t cell activation	19	0.738731	2.11235	0	6.66272e-05
gobp thymic t cell selection	22	0.705892	2.11135	0	6.64585e-05
gobp positive regulation of alpha beta t cell differentiation	50	0.589174	2.11112	0	6.91374e-05
gobp t cell tolerance induction	15	0.773553	2.11069	0	6.89632e-05
gobp non membrane bounded organelle assembly	389	-0.4	-2.11042	0	0.000480134
gobp positive regulation of cd4 positive alpha beta t cell differentiation	32	0.649416	2.11009	0	6.879e-05
gobp leukocyte adhesion to vascular endothelial cell	53	0.586168	2.11005	0	6.86175e-05
gobp cell cell junction organization	204	0.485312	2.10926	0	6.8446e-05
gobp anatomical structure homeostasis	315	0.468343	2.10903	0	6.82753e-05
gobp regulation of syncytium formation by plasma membrane fusion	29	0.67228	2.10886	0	6.81055e-05
gobp protein lipid complex subunit organization	48	0.602778	2.10837	0	7.0822e-05
gobp blood vessel remodeling	43	0.61927	2.10825	0	7.06467e-05
gobp homotypic cell cell adhesion	92	0.53169	2.1074	0	7.04723e-05
gobp regulation of lymphocyte chemotaxis	26	0.67091	2.10645	0	7.86374e-05
gobp endothelial cell apoptotic process	61	0.577933	2.10641	0	7.84441e-05
gobp positive regulation of innate immune response	136	0.511943	2.10601	0	7.82519e-05
gobp epithelial cell proliferation	429	0.457466	2.10537	0	7.80606e-05
gobp regulatory t cell differentiation	36	0.637106	2.10525	0	7.78702e-05
gobp fc gamma receptor signaling pathway	30	0.669057	2.10476	0	7.76807e-05
gobp regulation of t helper cell differentiation	38	0.632652	2.10205	0	8.02491e-05
gobp regulation of peptidase activity	439	0.455042	2.10195	0	8.00548e-05
gobp positive regulation of cell cycle phase transition	115	-0.457063	-2.101	0	0.00053224
gobp regulation of phosphatidylinositol 3 kinase activity	55	0.589064	2.10081	0	7.98615e-05
gobp regulation of nitric oxide metabolic process	61	0.576116	2.09968	0	8.24242e-05
gobp regulation of protein autophosphorylation	41	0.61963	2.09768	0	9.03774e-05
gobp translational elongation	55	-0.517924	-2.09759	0	0.000568793
gobp response to ph	44	0.60918	2.09711	0	9.28547e-05
gobp negative regulation of antigen receptor mediated signaling pathway	33	0.647548	2.09626	0	9.26325e-05
gobp terpenoid metabolic process	98	0.527167	2.09532	0	9.50871e-05
gobp b cell activation involved in immune response	85	0.537829	2.09498	0	9.48607e-05
gobp endothelial cell migration	253	0.478945	2.09447	0	9.46354e-05
gobp positive regulation of protein kinase b signaling	115	0.511573	2.0943	0	9.70926e-05
gobp acylglycerol homeostasis	40	0.622492	2.09427	0	9.68631e-05
gobp homologous chromosome pairing at meiosis	49	-0.531702	-2.09417	0	0.000589449
gobp negative regulation of mrna processing	29	-0.606048	-2.09409	0	0.000590199
gobp type 2 immune response	36	0.631655	2.09383	0	9.66346e-05
gobp viral translation	18	-0.679801	-2.09245	0	0.000595808
gobp positive regulation of b cell mediated immunity	40	0.609894	2.09213	0	9.64072e-05
gobp regulation of epithelial cell apoptotic process	88	0.532711	2.09048	0	9.88427e-05
gobp positive regulation of anion transport	48	0.593977	2.09027	0	9.86112e-05
gobp lipid storage	85	0.537709	2.08984	0	9.83808e-05
gobp activation of phospholipase c activity	29	0.658674	2.0891	0	0.000100808
gobp regulation of epithelial cell migration	263	0.471693	2.08891	0	0.000100574
gobp positive regulation of tyrosine phosphorylation of stat protein	64	0.562838	2.08867	0	0.000100341
gobp toll like receptor 2 signaling pathway	18	0.733277	2.08853	0	0.000100108
gobp positive regulation of telomere maintenance	51	-0.517765	-2.08751	0	0.000630887
gobp leukocyte homeostasis	88	0.530836	2.08568	0	0.000107767
gobp regulation of lipid localization	173	0.485475	2.08418	0	0.000112778
gobp t helper 17 cell differentiation	28	0.668622	2.08216	0	0.000115127
gobp triglyceride catabolic process	31	0.645819	2.08181	0	0.000114863
gobp positive regulation of small molecule metabolic process	140	0.499085	2.08178	0	0.000117211
gobp positive regulation of b cell proliferation	41	0.611116	2.08086	0	0.000116943
gobp epidermal cell differentiation	205	0.479308	2.08066	0	0.000116677
gobp fluid transport	33	0.631702	2.08036	0	0.000116412
gobp positive regulation of organic acid transport	43	0.611157	2.07924	0	0.000123901
gobp entry into host	151	0.501398	2.07826	0	0.000128751
gobp interleukin 4 production	33	0.635289	2.07823	0	0.00012846
gobp negative regulation of rna splicing	25	-0.627354	-2.07793	0	0.00072463
gobp regulation of tolerance induction	20	0.72184	2.07789	0	0.000128171
gobp positive regulation of telomere maintenance via telomere lengthening	37	-0.562547	-2.07606	0	0.000729316
gobp regulation of bone resorption	40	0.613198	2.07581	0	0.000138079
gobp positive regulation of regulatory t cell differentiation	20	0.716181	2.07577	0	0.00013777
gobp sprouting angiogenesis	159	0.490707	2.07565	0	0.000137461
gobp positive regulation of macrophage chemotaxis	18	0.735038	2.07561	0	0.000137155
gobp organic hydroxy compound transport	279	0.469569	2.07548	0	0.000136849
gobp eosinophil migration	22	0.709699	2.07478	0	0.000136545
gobp arachidonic acid metabolic process	58	0.57133	2.07468	0	0.000136242
gobp positive regulation of transforming growth factor beta production	21	0.718842	2.07378	0	0.000141057
gobp lung alveolus development	44	0.595624	2.07326	0	0.000143222
gobp positive regulation of lipid transport	84	0.537734	2.07242	0	0.000147929
gobp cell cycle g2 m phase transition	153	-0.434436	-2.07225	0	0.00075288
gobp regulation of lipid kinase activity	67	0.561306	2.07224	0	0.000147604
gobp positive regulation of t cell mediated cytotoxicity	30	0.655524	2.07183	0	0.00014728
gobp ncrna 3 end processing	42	-0.557201	-2.07145	0	0.00075729
gobp epithelial cell apoptotic process	111	0.508266	2.07038	0	0.000156909
gobp skin development	274	0.466727	2.06986	0	0.000156566
gobp neuroinflammatory response	44	0.591933	2.06899	0	0.000158736
gobp positive regulation of myeloid leukocyte differentiation	54	0.576833	2.06753	0	0.000158391
gobp regulation of lipid metabolic process	326	0.457407	2.067	0	0.000160504
gobp response to fungus	57	0.573479	2.06673	0	0.000160157
gobp negative regulation of cd4 positive alpha beta t cell activation	31	0.634772	2.06645	0	0.000159811
gobp lymphocyte homeostasis	64	0.557937	2.06645	0	0.000159466
gobp sterol transport	125	0.503292	2.06534	0	0.000159123
gobp spindle organization	200	-0.410472	-2.0647	0	0.000813333
gobp regulation of phosphatidylinositol 3 kinase signaling	107	0.520406	2.06453	0	0.000161238
gobp telomere maintenance via telomere lengthening	79	-0.483712	-2.06452	0	0.000807874
gobp endothelial cell proliferation	180	0.483854	2.06409	0	0.000163327
gobp histone exchange	21	-0.661926	-2.06351	0	0.000816453
gobp dna strand elongation involved in dna replication	15	-0.720463	-2.06333	0	0.000811046
gobp cellular response to fatty acid	34	0.622833	2.06313	0	0.000165391
gobp i kappab kinase nf kappab signaling	282	0.462532	2.06259	0	0.000165038
gobp collagen metabolic process	97	0.521437	2.06212	0	0.000167064
gobp response to interleukin 6	43	0.60662	2.06142	0	0.000169131
gobp vacuolar localization	82	0.544605	2.06139	0	0.0001712
gobp cytokine production involved in inflammatory response	67	0.560164	2.06131	0	0.000170838
gobp myeloid dendritic cell activation	29	0.652707	2.06085	0	0.000170478
gobp embryonic placenta development	88	0.525908	2.05874	0	0.000174905
gobp positive regulation of t cell migration	31	0.643455	2.05867	0	0.000174538
gobp phasic smooth muscle contraction	23	0.687419	2.05839	0	0.000176522
gobp vascular wound healing	20	0.714133	2.05723	0	0.000185688
gobp tertiary alcohol metabolic process	22	0.699859	2.05647	0	0.000190018
gobp iron ion homeostasis	82	0.529421	2.0541	0	0.000198998
gobp positive regulation of alcohol biosynthetic process	25	0.660402	2.05352	0	0.000198584
gobp cellular iron ion homeostasis	63	0.556632	2.05352	0	0.000198172
gobp epithelial cell morphogenesis	33	0.625971	2.05351	0	0.000197762
gobp regulated exocytosis	234	0.469293	2.05303	0	0.000197353
gobp response to fatty acid	62	0.553963	2.05146	0	0.000203979
gobp positive regulation of collagen metabolic process	26	0.674038	2.05038	0	0.000210602
gobp interferon gamma mediated signaling pathway	25	0.670119	2.04986	0	0.00021017
gobp positive regulation of secretion	298	0.460415	2.04835	0	0.000216741
gobp regulation of small gtpase mediated signal transduction	299	0.462339	2.0483	0	0.000216297
gobp regulation of regulated secretory pathway	139	0.491527	2.04804	0	0.000215856
gobp regulation of collagen metabolic process	40	0.611154	2.04773	0	0.00021771
gobp regulation of pattern recognition receptor signaling pathway	103	0.51096	2.04737	0	0.000219575
gobp embryonic digestive tract development	33	0.628581	2.04625	0	0.000221423
gobp positive regulation of epithelial cell migration	167	0.483863	2.04618	0	0.000220975
gobp negative regulation of locomotion	354	0.451132	2.04561	0	0.000225142
gobp superoxide anion generation	43	0.599861	2.04554	0	0.000224688
gobp mitotic spindle organization	126	-0.434751	-2.04512	0	0.00108537
gobp small gtpase mediated signal transduction	499	0.441138	2.04482	0	0.000224236
gobp negative regulation of myeloid leukocyte differentiation	49	0.580326	2.04384	0	0.000230593
gobp macrophage differentiation	48	0.585532	2.04382	0	0.00023013
gobp amide transport	289	0.458654	2.04365	0	0.000231936
gobp regulation of lymphocyte apoptotic process	56	0.563009	2.04361	0	0.000231473
gobp positive regulation of map kinase activity	116	0.50434	2.04282	0	0.000233279
gobp regulation of amino acid transport	40	0.59419	2.04205	0	0.000237304
gobp negative regulation of leukocyte apoptotic process	49	0.592113	2.04145	0	0.000236833
gobp bile acid and bile salt transport	31	0.643696	2.04124	0	0.000238592
gobp regulation of actin filament bundle assembly	104	0.510491	2.04093	0	0.000242642
gobp pseudouridine synthesis	18	-0.671559	-2.04058	0	0.00112458
gobp rna dependent dna biosynthetic process	69	-0.477638	-2.03958	0	0.00113979
gobp negative regulation of leukocyte migration	49	0.570004	2.03882	0	0.000246628
gobp regulation of protein localization to plasma membrane	102	0.506298	2.03802	0	0.000248391
gobp lymphangiogenesis	17	0.72792	2.03778	0	0.000247903
gobp positive regulation of lipid kinase activity	37	0.610032	2.03778	0	0.000247417
gobp glucocorticoid metabolic process	23	0.667415	2.03768	0	0.000246933
gobp methylation	370	-0.379069	-2.03727	0	0.00113853
gobp cell cell adhesion mediated by integrin	17	0.726961	2.03658	0	0.000253115
gobp chromosome localization	83	-0.474361	-2.03622	0	0.00114025
gobp nik nf kappab signaling	134	0.494893	2.03618	0	0.000252621
gobp positive regulation of sterol transport	38	0.607014	2.0359	0	0.00025213
gobp positive regulation of monocyte chemotaxis	20	0.71568	2.03587	0	0.000253865
gobp t cell differentiation in thymus	78	0.535673	2.03581	0	0.000253373
gobp replication fork processing	41	-0.538727	-2.03564	0	0.00114664
gobp lipid homeostasis	164	0.48397	2.03509	0	0.000261578
gobp positive regulation of interleukin 4 production	25	0.669734	2.03482	0	0.000261073
gobp positive regulation of steroid metabolic process	30	0.644445	2.03297	0	0.00026493
gobp positive regulation of nitric oxide metabolic process	43	0.594312	2.0329	0	0.000264421
gobp negative regulation of regulated secretory pathway	24	0.68253	2.03264	0	0.000263913
gobp chromatin disassembly	20	-0.638119	-2.0321	0	0.00118365
gobp t helper cell lineage commitment	17	0.740477	2.02987	0	0.000267754
gobp negative regulation of hydrolase activity	351	0.445214	2.02959	0	0.000269443
gobp positive regulation of cholesterol efflux	27	0.651455	2.02958	0	0.000268928
gobp carboxylic acid transport	277	0.45297	2.02915	0	0.000270564
gobp t cell lineage commitment	28	0.657823	2.02911	0	0.00027005
gobp positive regulation of blood circulation	39	0.600462	2.02874	0	0.000269537
gobp attachment of mitotic spindle microtubules to kinetochore	15	-0.704861	-2.0287	0	0.00122
gobp retinoic acid metabolic process	34	0.620817	2.02801	0	0.000273313
gobp tyrosine phosphorylation of stat protein	82	0.524916	2.0279	0	0.000272796
gobp bone cell development	35	0.629868	2.02602	0	0.000283074
gobp bone development	218	0.460517	2.02432	0	0.000295272
gobp female meiotic nuclear division	32	-0.569747	-2.02401	0	0.00127752
gobp positive regulation of cell adhesion mediated by integrin	21	0.684991	2.02352	0	0.000303372
gobp interstrand cross link repair	32	-0.567671	-2.02201	0	0.00131307
gobp phosphatidylinositol 3 kinase signaling	140	0.487619	2.02134	0	0.00031773
gobp positive regulation of syncytium formation by plasma membrane fusion	24	0.668818	2.02035	0	0.000321424
gobp regulation of inflammatory response to antigenic stimulus	41	0.601725	2.01947	0	0.000322929
gobp regulation of inositol phosphate biosynthetic process	16	0.737884	2.01889	0	0.000328653
gobp receptor mediated endocytosis	247	0.462984	2.01872	0	0.000328041
gobp centrosome separation	15	-0.684579	-2.01811	0	0.00137794
gobp hormone transport	291	0.452741	2.01807	0	0.000329536
gobp regulation of reactive oxygen species metabolic process	140	0.488055	2.01721	0	0.000331012
gobp cholesterol efflux	64	0.540897	2.01678	0	0.000334616
gobp eosinophil chemotaxis	18	0.709959	2.01573	0	0.000340219
gobp angiogenesis involved in wound healing	29	0.635554	2.01557	0	0.000341708
gobp regulation of monocyte differentiation	20	0.697307	2.01437	0	0.0003473
gobp regulation of plasma lipoprotein particle levels	79	0.526692	2.01406	0	0.000346662
gobp nucleotide binding domain leucine rich repeat containing receptor signaling pathway	26	0.650846	2.01357	0	0.000348129
gobp regulation of alternative mrna splicing via spliceosome	59	-0.498326	-2.01351	0	0.00144621
gobp icosanoid biosynthetic process	51	0.564979	2.01269	0	0.000355859
gobp regulation of homotypic cell cell adhesion	35	0.614045	2.01129	0	0.0003676
gobp regulation of signal transduction by p53 class mediator	102	-0.450584	-2.01114	0	0.0014797
gobp acid secretion	47	0.568188	2.01053	0	0.000368958
gobp intestinal lipid absorption	21	0.692808	2.01031	0	0.000368286
gobp stress fiber assembly	107	0.499669	2.00985	0	0.000367616
gobp xenobiotic metabolic process	108	0.506179	2.0098	0	0.000366949
gobp dendritic cell migration	33	0.622554	2.0097	0	0.000366284
gobp regulation of telomere maintenance	78	-0.461747	-2.00855	0	0.00152112
gobp collagen fibril organization	61	0.55444	2.00775	0	0.000373869
gobp granulocyte macrophage colony stimulating factor production	17	0.719373	2.00688	0	0.000381269
gobp positive regulation of mitochondrial translation	15	-0.706616	-2.00657	0	0.00156606
gobp regulation of biological process involved in symbiotic interaction	55	0.562686	2.00638	0	0.000380582
gobp regulation of immunoglobulin production	73	0.535929	2.00627	0	0.00038194
gobp regulation of nik nf kappab signaling	105	0.505203	2.00594	0	0.000383302
gobp mitotic dna integrity checkpoint signaling	85	-0.458792	-2.00573	0	0.00157369
gobp sodium ion homeostasis	56	0.55589	2.00558	0	0.000388726
gobp mitochondrial transport	196	-0.412112	-2.00476	0	0.00158512
gobp platelet activation	130	0.494468	2.00468	0	0.000388031
gobp positive regulation of i kappab kinase nf kappab signaling	188	0.471724	2.00407	0	0.0003914
gobp amine metabolic process	119	0.492196	2.00351	0	0.000394782
gobp amyloid beta clearance	39	0.601729	2.00249	0	0.000405553
gobp interferon alpha production	27	0.651343	2.00229	0	0.000404834
gobp mrna modification	28	-0.587044	-2.00219	0	0.00162529
gobp estrogen metabolic process	37	0.605445	2.00211	0	0.000408124
gobp kinetochore assembly	18	-0.652422	-2.00062	0	0.00164467
gobp response to lectin	23	0.668777	2.00042	0	0.000427514
gobp regulation of cell adhesion mediated by integrin	48	0.572247	1.9998	0	0.000428772
gobp negative regulation of osteoclast differentiation	30	0.6346	1.99968	0	0.000429991
gobp positive regulation of cellular extravasation	18	0.711877	1.99951	0	0.000431286
gobp atp metabolic process	255	-0.385947	-1.99864	0	0.00168853
gobp regulation of extrinsic apoptotic signaling pathway via death domain receptors	50	0.560271	1.998	0	0.000440435
gobp negative regulation of secretion	163	0.477251	1.99736	0	0.000441642
gobp regulation of extracellular matrix organization	50	0.558706	1.99735	0	0.00044087
gobp cellular lipid catabolic process	220	0.454173	1.99697	0	0.000442056
gobp negative regulation of humoral immune response	16	0.732284	1.99651	0	0.000445279
gobp regulation of systemic arterial blood pressure by renin angiotensin	24	0.661381	1.99641	0	0.000444505
gobp aromatic amino acid family catabolic process	16	0.738336	1.99629	0	0.000443733
gobp regulation of cell shape	151	0.479981	1.99628	0	0.000442964
gobp positive regulation of fatty acid biosynthetic process	21	0.673737	1.99606	0	0.000444158
gobp negative regulation of i kappab kinase nf kappab signaling	47	0.575877	1.9954	0	0.000443391
gobp cell cycle dna replication	44	-0.528446	-1.99518	0	0.00177639
gobp regulation of neutrophil activation	15	0.751258	1.99513	0	0.000442627
gobp response to prostaglandin	31	0.623761	1.99504	0	0.000441865
gobp transcytosis	21	0.687217	1.995	0	0.000443062
gobp regulation of telomere maintenance via telomere lengthening	59	-0.482557	-1.9933	0	0.00180642
gobp biomineralization	170	0.468576	1.99243	0	0.000463867
gobp inflammatory response to wounding	16	0.719003	1.99225	0	0.000463073
gobp response to tumor cell	39	0.589567	1.99121	0	0.000462281
gobp temperature homeostasis	177	0.467891	1.99058	0	0.000463424
gobp positive chemotaxis	57	0.551558	1.99034	0	0.000464575
gobp dendritic cell chemotaxis	26	0.645152	1.98981	0	0.000469581
gobp neutral lipid metabolic process	130	0.484703	1.98969	0	0.000468783
gobp nuclear transcribed mrna catabolic process exonucleolytic	19	-0.646398	-1.98896	0	0.00187979
gobp response to alcohol	231	0.45242	1.98779	0	0.000487249
gobp renal system vasculature development	30	0.63254	1.98768	0	0.000488375
gobp blood vessel endothelial cell migration	148	0.474168	1.98701	0	0.000493252
gobp snrna metabolic process	56	-0.491069	-1.98559	0	0.00197295
gobp regulation of map kinase activity	183	0.461729	1.9853	0	0.000496228
gobp peptide transport	248	0.451563	1.98453	0	0.000501162
gobp antigen processing and presentation of endogenous peptide antigen	19	0.698949	1.98442	0	0.000500319
gobp phospholipid transport	101	0.501638	1.9839	0	0.000509053
gobp positive regulation of mast cell activation	20	0.685414	1.98295	0	0.000519593
gobp nucleobase containing compound transport	214	-0.396559	-1.98254	0	0.00202919
gobp immunoglobulin production	124	0.488441	1.98153	0	0.000530176
gobp artery morphogenesis	73	0.531265	1.98113	0	0.000533083
gobp regulation of actin filament based process	385	0.436516	1.98108	0	0.000534096
gobp dna recombination	313	-0.37486	-1.98074	0	0.0020533
gobp monocarboxylic acid transport	115	0.490698	1.98062	0	0.000537011
gobp negative regulation of t cell apoptotic process	20	0.687801	1.98051	0	0.000536119
gobp cytochrome complex assembly	35	-0.537419	-1.97951	0	0.00206196
gobp dna dependent dna replication maintenance of fidelity	49	-0.506773	-1.97924	0	0.00205051
gobp maintenance of gastrointestinal epithelium	22	0.66171	1.97911	0	0.000542772
gobp chondroitin sulfate proteoglycan metabolic process	35	0.582799	1.97874	0	0.000547484
gobp establishment of protein localization to mitochondrial membrane	30	-0.574663	-1.97842	0	0.00204711
gobp sphingolipid metabolic process	162	0.469391	1.97738	0	0.000565438
gobp protein localization to plasma membrane	283	0.44402	1.97655	0	0.000571992
gobp extrinsic apoptotic signaling pathway	220	0.455504	1.97495	0	0.0005823
gobp regulation of protein localization to cell periphery	123	0.485358	1.97486	0	0.000585084
gobp embryonic digestive tract morphogenesis	17	0.718954	1.97424	0	0.000593476
gobp positive regulation of nf kappab transcription factor activity	150	0.47286	1.9742	0	0.000592503
gobp natural killer cell differentiation	24	0.649133	1.97419	0	0.000591533
gobp myeloid cell development	74	0.519769	1.97352	0	0.000599868
gobp positive regulation of epidermal cell differentiation	27	0.64239	1.97157	0	0.000608148
gobp renal filtration	24	0.647365	1.97109	0	0.000615395
gobp negative regulation of interleukin 12 production	19	0.684267	1.97101	0	0.000616249
gobp negative regulation of innate immune response	71	0.520333	1.96994	0	0.000626279
gobp lymph vessel morphogenesis	22	0.663141	1.96985	0	0.000627112
gobp intracellular protein transmembrane transport	51	-0.497061	-1.96929	0	0.00226395
gobp cytoplasmic translational initiation	25	-0.596678	-1.96898	0	0.00226316
gobp positive regulation of immunoglobulin production	50	0.552809	1.96873	0	0.000642662
gobp extrinsic apoptotic signaling pathway via death domain receptors	85	0.504205	1.96816	0	0.000645288
gobp modulation of process of another organism	21	0.657253	1.96792	0	0.000647881
gobp acute inflammatory response to antigenic stimulus	24	0.653443	1.96677	0	0.000660462
gobp epidermis development	335	0.43687	1.96654	0	0.000659404
gobp water transport	24	0.663577	1.96599	0	0.000669216
gobp exocytosis	358	0.430889	1.96545	0	0.000669953
gobp regulation of extrinsic apoptotic signaling pathway	152	0.471331	1.9644	0	0.000679723
gobp negative regulation of b cell activation	35	0.598479	1.96436	0	0.00067864
gobp nucleic acid phosphodiester bond hydrolysis	257	-0.385945	-1.96375	0	0.00238417
gobp respiratory system development	203	0.454404	1.96221	0	0.00068843
gobp long chain fatty acid metabolic process	109	0.489184	1.96203	0	0.000690907
gobp monovalent inorganic cation homeostasis	152	0.466269	1.9616	0	0.000695245
gobp sterol metabolic process	152	0.460998	1.96107	0	0.00069774
gobp regulation of viral entry into host cell	42	0.571365	1.96104	0	0.000696638
gobp endodermal cell differentiation	46	0.5715	1.96068	0	0.000695539
gobp cell cell junction assembly	147	0.473504	1.96055	0	0.000696237
gobp ras protein signal transduction	345	0.436617	1.9601	0	0.000698771
gobp positive regulation of t helper 1 type immune response	18	0.690228	1.95914	0	0.000708302
gobp positive regulation of mitotic cell cycle phase transition	93	-0.441922	-1.95864	0	0.00250631
gobp bone mineralization	119	0.483759	1.95858	0	0.000714303
gobp positive regulation of blood pressure	35	0.595703	1.95845	0	0.000713186
gobp positive regulation of gtpase activity	261	0.440396	1.95738	0	0.000720969
gobp positive regulation of neutrophil migration	32	0.608603	1.95695	0	0.000719845
gobp defense response to gram positive bacterium	92	0.499979	1.95681	0	0.000718723
gobp positive regulation of nik nf kappab signaling	65	0.538078	1.95676	0	0.000717606
gobp regulation of smooth muscle contraction	63	0.532856	1.95588	0	0.000723573
gobp diol metabolic process	30	0.625912	1.95505	0	0.000738823
gobp regulation of nuclear division	137	-0.412226	-1.95484	0	0.00261315
gobp ncrna transcription	57	-0.479654	-1.95458	0	0.00260306
gobp base excision repair	43	-0.515808	-1.95432	0	0.00259298
gobp positive regulation of ion transport	271	0.440227	1.95414	0	0.000751791
gobp positive regulation of type 2 immune response	17	0.712178	1.95386	0	0.000757633
gobp myeloid dendritic cell differentiation	20	0.672381	1.95243	0	0.000765175
gobp positive regulation of actin filament bundle assembly	61	0.529732	1.95202	0	0.000765735
gobp positive regulation of lymphocyte chemotaxis	20	0.668933	1.95151	0	0.000771547
gobp adenylate cyclase modulating g protein coupled receptor signaling pathway	242	0.443483	1.95057	0	0.000782489
gobp cellular response to lipoprotein particle stimulus	33	0.602544	1.95002	0	0.000784792
gobp dna templated transcription initiation	132	-0.422501	-1.94966	0	0.00270848
gobp negative regulation of interleukin 1 production	46	0.568998	1.94738	0	0.000813266
gobp negative regulation of blood circulation	25	0.628702	1.94703	0	0.000815444
gobp negative regulation of epithelial cell apoptotic process	51	0.549208	1.94702	0	0.000814201
gobp regulation of hormone secretion	233	0.445464	1.94569	0	0.000828401
gobp artery development	100	0.494063	1.94474	0	0.000837459
gobp spindle assembly	134	-0.409007	-1.94414	0	0.00290772
gobp regulation of endothelial cell migration	203	0.45096	1.94355	0	0.00085001
gobp integrin activation	26	0.623742	1.94348	0	0.000850415
gobp keratinocyte proliferation	48	0.562983	1.94331	0	0.000849129
gobp respiratory burst	34	0.591645	1.94268	0	0.000861974
gobp positive regulation of response to wounding	70	0.517964	1.94186	0	0.000869244
gobp negative regulation of lipid localization	57	0.534529	1.94181	0	0.000867937
gobp dna replication independent chromatin organization	33	-0.546531	-1.94167	0	0.00298693
gobp positive regulation of wound healing	57	0.535341	1.94099	0	0.000875198
gobp adenylate cyclase activating g protein coupled receptor signaling pathway	154	0.461041	1.94018	0	0.00088072
gobp inositol lipid mediated signaling	176	0.458149	1.93901	0	0.000887934
gobp immunoglobulin production involved in immunoglobulin mediated immune response	70	0.520593	1.93874	0	0.000889987
gobp regulation of sister chromatid cohesion	21	-0.607473	-1.93709	0	0.00312388
gobp acidic amino acid transport	63	0.519886	1.93636	0	0.000916126
gobp g protein coupled receptor signaling pathway coupled to cyclic nucleotide second messenger	61	0.527327	1.93551	0	0.000926545
gobp regulation of dna strand elongation	17	-0.645281	-1.93433	0	0.00319831
gobp regulation of biomineralization	101	0.48504	1.93393	0	0.000937198
gobp leukocyte apoptotic process	108	0.48533	1.9337	0	0.000939518
gobp intermediate filament organization	42	0.561725	1.93352	0	0.000941459
gobp positive regulation of endothelial cell proliferation	104	0.480598	1.93272	0	0.000948448
gobp extracellular matrix disassembly	63	0.524998	1.93247	0	0.000948742
gobp regulation of sterol transport	73	0.511235	1.93247	0	0.000947347
gobp vascular associated smooth muscle contraction	26	0.639893	1.93237	0	0.000945956
gobp organic acid transport	319	0.429099	1.93189	0	0.000946264
gobp negative regulation of b cell proliferation	18	0.683356	1.9314	0	0.000956529
gobp positive regulation of leukocyte apoptotic process	27	0.617287	1.93137	0	0.000953737
gobp t cell apoptotic process	50	0.543431	1.93078	0	0.000963911
gobp positive regulation of protein secretion	127	0.472074	1.93027	0	0.00096604
gobp ovulation cycle process	48	0.550398	1.93001	0	0.000972854
gobp regulation of protein tyrosine kinase activity	90	0.494558	1.92984	0	0.000973102
gobp regulation of cell matrix adhesion	122	0.470068	1.92972	0	0.000974996
gobp regulation of lipid transport	144	0.470137	1.92954	0	0.000976876
gobp positive regulation of mrna splicing via spliceosome	23	-0.601058	-1.92925	0	0.00334128
gobp rna phosphodiester bond hydrolysis	146	-0.403	-1.92924	0	0.00332414
gobp positive regulation of fatty acid metabolic process	37	0.58415	1.92855	0	0.000983656
gobp monocyte differentiation	36	0.582421	1.92809	0	0.000987066
gobp ceramide metabolic process	105	0.484122	1.92768	0	0.00099255
gobp aorta development	61	0.515027	1.92756	0	0.000996002
gobp positive regulation of peptide secretion	92	0.492354	1.9272	0	0.0010027
gobp positive regulation of hormone secretion	121	0.476429	1.92701	0	0.00100288
gobp hyaluronan metabolic process	29	0.602446	1.92697	0	0.00100145
gobp response to transforming growth factor beta	253	0.43525	1.92607	0	0.00101454
gobp negative regulation of leukocyte chemotaxis	21	0.64566	1.92597	0	0.00101474
gobp cd4 positive alpha beta t cell cytokine production	18	0.683274	1.92556	0	0.00101813
gobp negative regulation of chemotaxis	64	0.529739	1.92553	0	0.00101668
gobp maintenance of blood brain barrier	35	0.585287	1.9251	0	0.00102008
gobp nitric oxide mediated signal transduction	26	0.633206	1.92474	0	0.00102205
gobp import into cell	228	0.440291	1.9246	0	0.00102225
gobp protein localization to chromosome telomeric region	30	-0.544909	-1.92418	0	0.00351412
gobp superoxide metabolic process	69	0.51282	1.92417	0	0.0010336
gobp protein activation cascade	16	0.707617	1.92413	0	0.00103215
gobp rrna transcription	34	-0.527286	-1.92399	0	0.0035034
gobp regulation of superoxide anion generation	22	0.652018	1.92327	0	0.00104025
gobp post embryonic animal organ development	17	0.67235	1.92205	0	0.00105637
[truncated: 3,298 more rows]

## Sheet: Supple. Table 5
ANTIBODIES	SOURCE	IDENTIFIER
[truncated: 33 more rows]

## Sheet: Supple. Table 6
Supplemetal table 6. List of oligonucleotides
[truncated: 19 more rows]

[truncated: 1 more sheets: Supple. Table 7]
