# Supplementary material for: EGFR activation disrupts immunotherapy response via SHP2-mediated suppression of tumor-intrinsic response to IFN-γ
Source: J Clin Invest. 2026 Jan 15;136(5):e194377. doi: 10.1172/JCI194377 (PMC12948428; doi:10.1172/JCI194377)
Supplement: Supporting data values [file jci-136-194377-s013.xlsx]

## Sheet: Fig. 1
F												H									J							N
Days post tumor inoculation	ASB-EV: IgG isotype											Days post tumor inoculation	B16F10-EV: IgG isotype								Days post tumor inoculation	MC38-EV: IgG isotype						Model	Hallmark Gene set	Mapped Fraction (%)	Mapped Counts
0	0	0	0	0	0	0	0	0	0	0		0	0	0	0	0	0	0	0		0	0	0	0	0	0		MC38	Mtorc1 signaling	1.79949	7
5	44	62.208	62.5	58.8245	45.496	66.654	67.416	81.675	96.228	51.772		7	46.746	43.56	50.8475	51.304	93.312	98.315	53.621		5	20.7	24.5	15.75	19.8	18.45		MC38	Uv response up	2.82776	11
7	109.76	139.425	119.164	183.6	71.656	11.52	100.719	121.086	156.775	67.8375		9	193.55	93.312	69.5835	76.832	137.5	158.438	156.325		7	44.7125	90.75	108	56	44.7125		B16F10	Uv response up	1.70999	25
9	202.343	86.151	211.25	154.495	113.4	128.453	163.849	159.528	156.645	93.288		11	322.752	236.25	148.104	177.315	245	358.4	180.336		10	198	252	447.785	486	253		B16F10	Myogenesis	1.77839	26
11	390.062	283.024	298.125	228.69	267.696	300.672	314.87	470.016	361.978	226.148		14	1000	521.324	255.528	486.68	448.592	1108.8	346.286		14	384	416.5	416.5	907.5	367.5		ASB-XIV	Epithelial mesenchymal transition	1.63666	10
13	1002.47	600.25	329.06	285.101	543.414	451.584	517.72	735.958	716.107	343.125		16	1206.58	1142	405	1203.12	722	1383.84	428.968		18	625	769.5	1000	1440	1580		ASB-XIV	Apical junction	1.96399	12
16	2058	1607.2	830	1091.66	1487.2	1028.5	1081.6	2156	1060.94	1169.64		18	1666	1428.84	786.5	936	1019.81	2028.7	727.011		20	1080	769.5	1440	1224	1580		ASB-XIV	Coagulation	2.12766	13
																					22	1436.5	1440	1690	1913.62	2028		ASB-XIV	Hypoxia	2.12766	13
																												ASB-XIV	p53 pathway	2.78232	17
Days post tumor inoculation	ASB-EV: αPD1											Days post tumor inoculation	B16F10-EV: αPD1								Days post tumor inoculation	MC38-EV: αPD1						ASB-XIV	Kras signaling up	3.27332	20
0	0	0	0	0	0	0	0	0	0	0		0	0	0	0	0	0	0	0		0	0	0	0	0	0		ASB-XIV	Apoptosis	3.60065	22
5	74.06	61.2255	73.2305	102.85	72.9	58.725	67.4885	74.36	87.725	71.442		7	69.8625	40	53.6625	59.976	56.3135	45.6	59.904		5	12.5	30.625	22.5	17.5	28.88		ASB-XIV	Il6 jak stat3 signaling	3.92799	24
7	169	100.138	109.44	135.759	115.182	105.966	98.75	147.456	144.869	100.352		9	138.51	78.03	102.528	123.872	107.5	89.856	77.274		7	56	93.8825	52.706	72	90.75		ASB-XIV	Il2 stat5 signaling	4.25532	26
9	156.426	80.4335	57.132	92.16	151.2	97.47	163.154	145.926	173.95	102.689		11	126.405	184.512	95.506	191.1	92.16	119.646	72.828		10	98.315	181.5	213.564	329.476	257.372		ASB-XIV	Complement	5.07365	31
11	171.058	181.675	69.8625	316.224	240.1	161.448	204.912	222.912	186.2	254.144		14	163.607	294	147.994	264.384	142.688	180.589	75.843		14	196	220.5	650	367.5	352		ASB-XIV	Interferon alpha response	6.71031	41
13	249.018	528.22	98.394	516.675	320.346	258.118	280.136	380.538	232.73	336.2		16	176.4	751.712	255.881	492.993	219.7	180	90.944		18	210.938	171.5	393.75	288	288		ASB-XIV	Inflammatory response	6.71031	41
16	526.5	343	1028.5	780	352	405	968	500	520	388.8		18	174.887	675	344.45	496.86	271.95	331.875	183.851		20	205.8	126	162	318.5	245		ASB-XIV	Tnfa signaling via nfkb	7.36498	45
																					22	126	108	62.5	448	175		ASB-XIV	Allograft rejection	8.6743	53
																												ASB-XIV	Interferon gamma response	11.9476	73
Days post tumor inoculation	ASB-EgfrL860R-IgG isotype											Days post tumor inoculation	B16F10-EgfrWT-IgG isotype								Days post tumor inoculation	MC38-EGFRL858R-IgG isotype						B16F10	Allograft rejection	6.63475	97
0	0	0	0	0	0	0	0	0	0	0		0	0	0	0	0	0	0			0	0	0	0	0	0		B16F10	Interferon gamma response	9.37073	137
5	77.326	68.4285	42.598	51.6375	24.5025	98.3125	78.03	149.4	96.25	63.7875		7	174.24	36.1415	71.656	96.9105	102.85	0			5	45.864	14.4	14.112	14.112	9.375		B16F10	Kras signaling up	2.53078	37
7	190.464	113.4	119.382	49.6	62.5	140.4	164.714	303.75	160.2	159.744		9	119.808	77.184	148.838	352.776	293.095	143.65			7	196	55.225	85.176	65.596	48		B16F10	Complement	3.35157	49
9	190.512	321.512	138.51	123.872	40	205.35	184.049	355.914	242.76	143.688		11	337.552	120.6	21.689	605.176	718.628	266.24			10	404.586	154	326.25	386.019	216		B16F10	Interferon alpha response	4.85636	71
11	303.24	451.156	261.121	141.332	166.518	292.783	294.576	400	403.2	176.824		14	1774.19	219.024	913.385	1458.68	1462.1	722			14	421.875	318.5	800	550	648		B16F10	Inflammatory response	4.65116	68
13	503.36	571.05	311.272	210.983	234.423	514.615	405.72	491.834	526.045	235.468		16	1693.55	322.752	1173.19	1521	1747.91	877.189			18	771.75	448	750	500	800		B16F10	Il6 jak stat3 signaling	2.80438	41
16	1169.64	1128.96	1238.33	591.3	599.4	1276.21	974.7	1028.5	1368	700		18	1922	744.188	1322.5	2250	2618.79	2132.32			20	991.875	343	1209.6	486	900		B16F10	Tnfa signaling via nfkb	2.39398	35
																					22	448	512	2003.76	750	1256.38		B16F10	Il2 stat5 signaling	3.96717	58
																												B16F10	Apical junction	2.05198	30
Days post tumor inoculation	ASB-EgfrL860R-αPD1											Days post tumor inoculation	B16F10-EgfrL860R-αPD1								Days post tumor inoculation	MC38-EGFRL858R-αPD1						B16F10	Apoptosis	2.46238	36
0	0	0	0	0	0	0	0	0	0	0		0	0	0	0	0	0	0			0	0	0	0	0	0		B16F10	p53 pathway	1.84679	27
5	105.456	56.448	72.828	78.75	74.06	69.8625	0	85.176	73.728	24.5		7	112.896	103.968	91.25	54.675	126.852	76.25			5	18.432	16.464	19.456	18	27.5625		B16F10	Epithelial mesenchymal transition	2.05198	30
7	211.932	170.586	147.456	160.003	178.608	105.456	118.181	149.916	118.8	91.2925		9	352.8	313.6	134.946	164.714	295.856	305.087			7	94.64	55.594	90	87.5	63.2		MC38	Allograft rejection	8.99743	35
9	310.284	157.3	178.024	215.016	198.288	149.4	62.361	190.125	132.48	94.9765		11	740.602	588.062	178.85	109.8	389.228	331.578			10	296.45	206.848	123.462	215.6	195.352		MC38	Complement	5.14139	20
11	414.176	166.518	227.812	253.127	328.304	272.16	226.576	268.584	214.326	349.83		14	937.692	1554.12	310.005	507.84	758.43	608.256			14	864	171.5	318.5	416	688.5		MC38	Interferon gamma response	11.054	43
13	475.26	172.032	252.486	272.812	421.648	334.036	274.443	297.6	192.821	147.5		16	1214.7	1883.74	405	1352	1470.43	465.831			18	526.5	126	392	320	1296		MC38	Kras signaling up	4.88432	19
16	1364.58	1575	580	552.96	995.072	607.5	653.072	909.72	720.3	645.12		18	1459.34	3156.04	674.16	1529.67	1661.06	684.79			20	487.688	284.2	487.688	546.75	1000		MC38	Apoptosis	2.05656	8
																					22	480	480	512	352	1000		MC38	p53 pathway	2.05656	8
																												MC38	Inflammatory response	7.96915	31
																												MC38	Il2 stat5 signaling	4.88432	19
	K	L	M									P																MC38	Interferon alpha response	6.16967	24
	ASB-XIV	B16F10	MC38									Genesets	Size of geneset	Models	NES1(Red)	NOM.pval	FDR.qval	NES2(Blue)	NOM.pval	FDR.qval								MC38	Hypoxia	2.57069	10
	A430093F15Rik	Acaa1a	Gba									Cellular response to interferon gamma	101	MC38	2.37679	0	0	1.9877	0	0.00152452								MC38	Tnfa signaling via nfkb	4.11311	16
	Il1r2	Por	Abhd16a									Cellular response to interferon gamma	101	B16F10	2.65402	0	0	2.45312	0	0								MC38	Il6 jak stat3 signaling	4.62725	18
	Tarm1	Glb1	Amz1									Cellular response to interferon gamma	101	ASB-XIV	2.37452	0	0	1.40357	0.0150754	0.423721								MC38	Coagulation	1.79949	7
	F10	Scarf1	Bcl2a1d									Jak-Stat signaling pathway	148	MC38	2.27671	0	0	1.69882	0	0.0115572
	Fpr2	Atg7	Bcl2a1b									Jak-Stat signaling pathway	144	B16F10	2.01749	0	5.18219e-05	1.86608	0	0.000872029
	Stx1b	Chst10	Bcl2a1a									Jak-Stat signaling pathway	148	ASB-XIV	2.21873	0	0	1.10422	0.200542	0.415006
	Ifit1	Dok1	Atp6v0b
	Ifit3	Ccm2	Lpxn
	Cmpk2	Atp13a1	Cln3
	Dcstamp	Ubb-ps	Dennd1c
	Usp18	Ubb	Arhgap4
	Rtp4	Aup1	Bin2
	Ifih1	Nr2f6	Pik3r6
	Socs3	Apoe	Cish
	Tgm2	Grcc10	Cd7
	4930430E12Rik	Mvb12a	Cxcr3
	Rnf19b	Vamp8	Lrmp
	Srgn	Arpc4	Slc66a2
	Ly75	Mogat1	Adora2a
	Isg15	Hhatl	Plcb2
	Atp6v0d2	Ephx1	Pik3cd
	Ifit3b	Dhrs11	Myo1g
	Ifi44	Atp6v1b2	1500011B03Rik
	Apol10b	Tcirg1	Parvg
	Gbp11	Tnip1	Rasal3
	Cd274	Trpv2	Rinl
	Irf1	Spsb2	Unc13d
	Ifng	Pitpnm1	Alas1
	Slfn8	Fam129a	Fcrlb
	Gm5970	Ppp1r18	Pim1
	Cxcl10	Tspo	Il7r
	Iigp1	Ecm1	Osm
	Gbp3	Capg	Trafd1
	Gm12250	Zyx	Cd72
	Gm4951	Zfp703	H2-Q5
	Ube2l6	Grina	H2-Q6
	Socs1	Prr13	H2-Q7
	Gm8979	Bglap2	Cd52
	Gbp5	Pqlc3	Il2rg
	Slamf8	Ccl3	Ms4a7
	Serpina3g	Prdx5	Gm5431
	Batf2	Fxyd5	Slamf7
	Irgm1	Ccl4	AW112010
	Ifi47	Glipr2	Cd274
	Zbp1	Csf3r	Slamf8
	Stat1	Acod1	Hrh2
	Irgm2	Pglyrp1	Cdkn1a
	9130208D14Rik	Ankrd33b	Hk3
	Gvin1	Cxcl13	Ptk2b
	Gm4070	Prkg2	Cd4
	Ido2	Lgals3	Ltb
	Ido1	Gzmf	C3
	Gm4841	Tent5c	Apol7c
	Ly6a	Ncf2	Cd6
	F830016B08Rik	Fam117a	Lck
	Apol7e	Rhog	Cd5
	Apol7b	Mrps18a	Cd2
	Gm5424	Elovl1	Hcst
	Slc15a3	Rgs10	Mmp25
	Gm8989	Dusp28	Dnase1l3
	Parp10	Slc9a3r1	Ifi208
	Psme1	St6galnac4	Mcoln2
	Gsap	Icam2	Slamf6
	Unc13d	Gdf15	Mag
	Il1rn	Ifi27	Rab37
	Prdm1	C4b	Tspyl3
	Slc7a2	Bglap	Dbnl
	Il7r	Lgals9	Idnk
	Cysltr2	H2bc4	H2-DMb1
	Tnfaip3	Tcp11x2	H2-DMa
	Nfkbie	Syt7	Cd74
	Tifa	Rgl1	H2-Aa
	Csf1	Mfsd12	H2-Ab1
	Bst2	Tmcc3	H2-Eb1
	Tapbpl	Itgb3	Sting1
	Irf9	H2-T10	Syngr2
	Oasl2	Isg15	Gm8221
	Parp14	Cxcl10	Cst3
	Xaf1	Pmp22	Ly6c2
	Dtx3l	Rab5c	Scimp
	Tapbp	H2-T22	Foxp3
	Stat2	Ube2l6	Tnfrsf4
	Parp9	Ifi211	Tnfrsf18
	Lilra5	Ifi204	Mmp12
	Il18bp	Ifitm3	F7
	Hk3	Oas1a	Tmem26
	Fcgr4	Oas1g	Gapt
	Snx10	Stx11	Ramp3
	Gna13	Mras	Pdcd1lg2
	Gm6344	B2m	Clec7a
	Il15ra	Psme2	Atp6v0d2
	Grap2	Bst2	Msx3
	Itga8	Tap1	Ccr7
	Gm36043	Tapbp	Ccl11
	Ass1	Oas1b	Tubb2a
	Ly6i	Rsad2	Arhgap27
	Gbp10	Ddx60	Scamp2
	Serpina3f	Parp10	Wdfy4
	Cxcl11	Ddx58	Col1a1
	Tnf	Mx1	Igsf10
	Apol6	Pxk	Il3ra
	Igtp	Usp18	Ptpn18
	Tgtp2	Tor3a	Ckb
	Tgtp1	Rnf114	Ncf2
	Gm12185	Oasl2	Csf1r
	Ubd	Ifit3	P2ry6
	Gm43302	Ifit3b	Cyp4f18
	Cxcl9	Rtp4	Pld4
	Gbp2	Xaf1	Tifab
	Gbp4	Batf2	C130050O18Rik
	Gbp6	Apol9b	Ucp2
	Gm17334	Apol9a	Vsir
	Olfr56	Efemp1	Adgre5
	Plekhs1	Dpt	Galnt10
	Gm43511	Wnt2	Tmem104
	Ifi35	Lbp	Plcg2
	Herc6	Tpsb2	Rps6ka1
	Traf1	Abca9	Azin2
	Gm37691	Col14a1	Lpar5
	Rel	Flrt2	Efhd2
	Cd68	Il6ra	Kcnk13
	Cndp2	Atp10a	Aldoc
	Itgb2	Sfrp4	Lpcat2
	Podnl1	AI467606	Pld3
	Wdr95	Setbp1	Man2b1
	Trbv16	Cdkn1c	Ctsa
	Insrr	Eln	Lgals3bp
	Spib	Pi16	Shisa5
	C1s1	Ogn	Dok1
	C3	Chp2	Tarm1
	Scube3	Col6a6	Loxl3
	BC023105	B3galnt1	Hlx
	Rnaset2a	Cxcl14	Rhog
	Gm12216	Mcpt4	Slamf9
	4933412E12Rik	Hpgd	Anpep
	Creg2	Igf1	Plxdc1
	Mylk	Sfrp1	Gaa
	Ebi3	Ago4	Fn1
	Fpr1	Lipe	Litaf
	Lipa	H2-Ob	Nos2
	Lgmn	Evi2	Rftn1
	Pld3	Cd300ld3	Wnt2b
	Ifi207	Dpp4	Naglu
	Bst1	Cd300ld4	Fth1
	P2rx4	Siglec1	Grina
	Inpp5j	Ccl8	Pltp
	Sirpb1b	Phf11a	Ninj1
	Camk4	Ifi208	Prdx5
	Gm6637	Dact1	Mocos
	Trgc2	Apba1	Atp6v0c
	Atp8b4	Pced1b	Atp6v0c-ps2
	Il12rb2	Cyp2e1	Slc35f6
	Sema4d	Cyp2f2	Abhd12
	Ptprcap	Ntrk2	Tgm2
	Hook1	Clic5	Tmem140
	Ipcef1	Smpx	Cnpy3
	Rab19	Actn3	Tmem229b
	Sh2d2a	Mybpc2	Zmynd15
	Stat4	Eef1a2	Fcgr4
	Mmp25	Myom2	Ly6i
	Cd7	Acta1	Aif1
	Gm19585	Clec3b	Ebi3
	Klrk1	C7	Slc15a3
	Skap1	Pcolce2	Pnpla7
	Septin1	Car3	Cd40
	Il18r1	Clec10a	Tnfrsf1a
	Fam169b	Gas6	Cxcl16
	Evl	Inpp5j	Ctsz
	C1rb	Apod	Trpv2
	Gpr18	Sypl2	Selplg
	Stap1	Mylpf	Laptm5
	Cst7	Tnnc2	Ifnar2
	Il2rb	Ldb3	Fcer1g
	Cd69	Tnni2	Cyba
	Satb1	Casq1	Crlf2
	Rab11fip4	Pvalb	Glrx
	Cd247	Ckm	Irf8
	Arnt2	Atp2a1	Il1rn
	Dennd2d	Selenow	Csrnp1
	AI504432	Kcnk13	Mmp13
	Gpr174	Npc2	Hcar2
	Plaat3	Cst3	Mefv
	2010016I18Rik	Sh3bgrl3	Smpd5
	Cxcr6	Ucp2	Socs3
	Nkg7	Shisa5	Rab20
	Trbc2	Glrx	Ppm1j
	Trac	Dnase1l1	Clec11a
	Cd3e	Slc15a3	Cacna1g
	Ubash3a	Gm15925	Megf6
	Itk	Pstpip1	Ecrg4
	Themis	Basp1	Slc16a3
	Map4k2	Serinc3	Furin
	Ltb	Tnfrsf21	Basp1
	Ctsw	Smagp	Ccl4
	Cd8b1	Fbxo6	Trdc
	Cd8a	Mag	Tnfrsf1b
	Cd226	Pltp	Tlr9
	Cd27	Tnfsf12	Rasgef1b
	Lck	Sod3	Hvcn1
	Ms4a4b	Dhrs3	Il4ra
	5430437J10Rik	Mmp19	Gns
	Mcoln2	Cd38	Gbgt1
	Arhgap27os3	Il4ra	Mafb
	Uba7	Alox5ap	Trem2
	Dock10	Pla2g7	Sdc3
	Lax1	Tagln2	Icam1
	Plxnc1	Ugt1a7c	Adamts2
	Ppp1r16b	Pim1	Abcc3
	Il27ra	Cd300lf	Slc43a2
	Fcho1	Socs3	Arl5c
	Tbc1d10c	Ier5	Gm10134
	Gimap8	Wfdc17	C5ar1
	AU020206	Cytip	Slc7a8
	Gimap4	Tgfbi	Fcgr1
	Ptger4	Itgam	Lcp2
	Tox	Lgmn	Pik3ap1
	Faah	Fam107b	Sema4d
	Rgs8	Cd37	Slc37a2
	Gm4759	Tgfb1	Creg1
	Tnfrsf18	Scn1b	C3ar1
	Ifi213	Tpst2	Tlr2
	Sectm1a	Rab20	Ctsc
	Trbc1	Gpsm3	Itgb2
	Cd6	Itm2c	Tbc1d9
	Slc2a6	Emp3	Prex1
	Clec7a	Tmem205	Itga9
	Fgl2	Ehbp1l1	Ticam2
	Pdcd1	Capn5	Cybb
	Gm5431	Ubl7	Mpeg1
	Ifit2	H2-Oa	Aoah
	Mx1	Syngr2	Pid1
	Ocstamp	Bak1	Bst1
	Nuak2	Rab8a	Abca1
	Lgals3bp	Flot2	Rab32
	Ifi203	Mon1a	Calhm6
	Cd4	Mapkapk3	Ctss
	Icos	Leprotl1	Entpd1
	Sh2d1a	Fam83f	Nectin4
	Fasl	Gltp	Tnfsf13
	Slamf7	Abcd1	AI467606
	Cd2	Cmtm7	Pygl
	Lat	Gpx1	Abcg1
	Gzmk	Orai3	Pigz
	Ikzf3	Mgll	Zfp467
	Pglyrp2	Kcnj13	Atp13a2
	Gimap3	Ctsd	Dpep2
	Cd3d	Reep5	Nfam1
	Bcl11b	Abhd12	Ncf1
	Cd5	Pld3	Ptpro
	Mpeg1	Bscl2	Sirpb1a
	H2-Q7	Laptm4a	Clec4a1
	H2-Q6	Gpr35	Hck
	Cyfip2	Parp3	Dapk1
	Cd74	Gm20634	Fgr
	H2-Aa	Suox	Csf2rb2
	H2-Ab1	Vamp5	Csf2rb
	H2-Eb1	Cln8	Gm5150
	Itgal	Ccl22	Tmem221
	Rasal3	Gpr183	Neurl3
	Gpr31b	Cish	Acvrl1
	Zc3h12d	Colgalt1	Scarf1
	Cd72	Cln3	Alox5ap
	Cd83	Ctso	Sirpb1c
	Creg1	Atp8a1	Zdhhc14
	C1ra	Nagk	Ppt2
	Asap3	Aig1	Slc11a1
	Lag3	Mob3a	Ctsd
	Zap70	Egr2	A530064D06Rik
	Cd200r4	Kcnj10	Ctsb
	AW112010	C130026I21Rik	AB124611
	Cd3g	Skap1	Tnfrsf21
	Dram1	Ctsw	Fabp5
	P2ry14	Slamf6	Tmem86a
	Cd53	S1pr4	Spi1
	Pik3ap1	Thbs4	Lrrc25
	Cybb	Gpr31c	Snx20
	Ctss	Hsh2d	Pilra
	Ctsc	Clec11a	Tnfaip8l2
	Klra2	Rnf150	Pdlim4
	Ccr5	Ccn3	Fcgr3
	Cxcl16	Cilp	Cd68
	Cd86	Lyz1	Unc93b1
	Gm18852	Tbc1d10c	Cd300c2
	Gm18853	Gpr31b	Tyrobp
	Gm8995	Il2ra	Psap
	Gm15931	Ptprcap	Sirpb1b
	Phf11b	Gpr68	Creld1
	Ifi206	Itgae	Rasa4
	9330175E14Rik	Hivep3	Pycard
	Gbp7	Flt3	Scn1b
	Gbp8	Lyl1	Scamp5
	Gbp9	Col8a1	Plpp7
	Trafd1	Trim12a	Ampd3
	Tnfsf10	9930111J21Rik1	Ms4a6d
	Rab43	Uty	Lgmn
	Tlr12	Myh10	Plagl1
	Apol7c	Cd300ld	Pi16
	Gpr155	Gja5	Lrrc17
	Gm8369	Gimap8	Mmp23
	Cbx7	Wnt9a	Cd37
	Cd300e	Rasl11b	Slc44a2
	Gimap1os	P4ha3	Ripk3
	H2-K2	Spon1	Eng
	Klrb1b	Tmem98	Apobec1
	Gzmb	Mrc2	Adora3
	Amz1	Twist1	Ikbke
	H2-T23	Galnt10	Fgd2
	Psmb9	Dgka	Rasgrp4
	Tap1	Abcd2	Arrb2
	Il12rb1	Igfbp5	Clec4a3
	Parp11	Satb1	Col6a5
	Lsr	Aim2	Idua
	Ly6c1	Rnf122	Slfn1
	Dnaaf3	Tmem154	Slfn2
	AC167036	Sh3bp5	Lst1
	Tnip3	Cybc1	Milr1
	AC147806	Casp4	Il10ra
	Sp140	Clec2d	Ptpn6
	Sdc3	Cryzl2	Cfp
	Cyp4v3	Cpa3	Gpr132
	C130026I21Rik	Atp1b3	Gmfg
	A530032D15Rik	Kctd12	Trpm2
	Casp12	4930430E12Rik	Themis2
	Gm7609	Nipsnap3b	Sema4a
	Tmem26	Tnfrsf13b	Zfp36
	Tbx21	Themis	Batf
	Zmynd15	Sirpb1b	Btg2
	H2-Q5	Gm12216	B430306N03Rik
	Lrch1	Marco	Rtl5
	Tigit	Il7	Rab3il1
	9930111J21Rik2	Gm19585	Cebpa
	9930111J21Rik1	Zfyve28	Trf
	H2-M2	Hgf	Gpr146
	Serpina3i	Gk	Mcam
	Idnk	Atp8b4	B3gnt8
	Ctla4	Klf8	Prkcd
	Ccl5	Jade2	Dok2
	Tent5c	Slc25a28	Snx8
	Klri1	Il18r1	Gna15
	Cflar	Card9	Gm2a
	Adamdec1	Bcl11b	Plbd1
	Birc3	Gpr171	C1qb
	Vwa5a	Trim25	C1qc
	Mndal	Rnf180	C1qa
	Ifi211	Asah1	Bscl2
	Ifi204	Dhrs7	Col15a1
	Aph1c	Rgs2	Aldh1b1
	Bcl3	Kdm5d	Irf9
	Idua	Serpinb6b	Apol9b
	Scly	Cept1	Tapbp
	Klf3	H2-Q1	Plod3
	Ccdc141	H2-K1	Ifitm3
	Styk1	H2-D1	Oasl1
	Ptpn13	Tap2	Trex1
	Egfr	Psmb9	Ly6e
	Akr1b10	Psmb8	Ube2l6
	Arel1	C1ra	Prr13
	Itga1	Lgals3bp	Psme1
	Il6st	Ifi35	Psmb10
	Susd6	Psmb10	Rnf31
	Tmem140	Psme1	Apol9a
	Mmp9	Il17rc	Bst2
	Rnf31	Myo1e	Oasl2
	Clcn7	Psme2b	Rtp4
	Tnfaip2	Casp7	Irf1
	Jak2	Ptpre	Psmb8
	Hexb	Rnf135	Parp10
	Cd47	4933412E12Rik	H2-D1
	Ifi205	Serpinb9	H2-Q1
	Havcr2	Irgm2	Tvp23a
	Litaf	Casp1	Ifi47
	Hpse	Traf3ip3	H2-T23
	Rsrp1	Vwa5a	Psmb9
	Npc2	Gmip	Rnf114
	Stat3	Apobec3	H2-K1
	Gm17017	Samhd1	Ttc39c
	Fabp5	Tagap	Uba7
	Shank1	Sp110	Psme2
	Gm35551	Tmem229b	Gbp5
	Clu	H2-M3	Irgm1
	Mylip	BC023105	Gm12250
	Phf1	Nod1	Gbp2
	Col11a2	Tnfsf10	Cxcl10
	Plekha6	Dock8	Stat1
	AW011738	Sp140	Zbp1
	Prl2c3	Prkcd	Tap2
	Cblb	Irf2	H2-T22
	Ccr4	Gbp5	Tap1
	Isl1	Ciita	Batf2
	Gm16685	Gm12250
	Fdx2	Igtp
	Pde1b	Tapbpl
	Gldn	Irgm1
	Gaa	Tgtp2
	Slc37a1	Tgtp1
	Syt17	Gbp2
	Gabbr1	Irf1
	Dtx3	Ifi47
	Twist1	Stk26
	Vill	Apol7e
	Rasgef1a	Gm12185
	Gm13230	Gm4841
	Ikbkg	Gatm
	Smim1	Keap1
	Ccl24	Nub1
	Foxf1	M6pr
	Samd5	Olfr56
	Mgat4a	Bid
	Acsl4	Lap3
	Slc39a4	Stat1
	Mcc	Parp11
	A930007I19Rik	Parp12
	Ctsz	Herc6
	Rnf114	Trim21
	Chpt1	Gm4951
	Mapk9	Iigp1
	Tmtc1	Casp12
	Enpp2	Cxcl9
	Scara5	Parp9
	Fap	Gbp3
	Cttnbp2	Wdfy4
	Smarcd3	Arl5c
	Tnfrsf11b	Psd4
	Dcun1d4	Rinl
	Boc	Elmo1
	Col24a1	Dennd1c
	Ncald	Il16
	Setbp1	H2-Q5
	Trim44	Nlrp1b
	Sema3f	Tnfrsf18
	Numbl	Trpm2
	Zfp354c	AC167036
	Mib2	Rasgrp1
	Kif21b	BC035044
	Sik1	Pik3cg
	Dyrk2	A530040E14Rik
	Gpsm3	Tifab
	Ralgds	Csf2rb
	Spn	Nedd9
	Gm16118	Csf2rb2
	Egr2	Lyz2
	Cd28	Fgd3
	B2m	Sorl1
	Rab20	Hhex
	Ifitm3	Arhgap25
	Phactr1	Blnk
	Masp1	Gimap1
	Gypc	Cebpa
	Dpt	Crlf2
	Gpr153	Naip2
	Ext1	Cyp4v3
	Rcn1	Vcam1
	Casp1	Trem2
	Eif4e3	Abcc3
	Ppp1r16a	Hsd3b7
	Apobec3	Mvp
	Map2	Psap
	Sertad4	Lck
	Lrpap1	Arrb2
	Crot	Pparg
	Tnip2	Slc28a2
	Chpf2	Slamf9
	Akap9	Cd247
	Nub1	Cd200r4
	Snx18	Nr1h3
	Tmem214	Snx20
	Krit1	Slfn2
	Zfp513	Dram1
	Rnaset2b	Gm14548
	Plcb4	Fpr2
	Scarb2	Fpr1
	Dgka	AB124611
	Ly6e	Gm15922
	Arap1	Lrrc25
	Slc35f6	Mcub
	Axl	Lpxn
	Trim8	Cyp4f18
	Fam107b	Fcer1g
	Tmed3	C1qb
	Psme2b	C1qc
	Arsj	C1qa
	E230013L22Rik	Tyrobp
	Igsf10	Cd300c2
	Gdf3	Glipr1
	Il11	Gm15448
	Mapkapk3	Trbc1
	Pfkfb4	Tspan32
	Trib1	Carmil2
	Copz2	Cd2
	Fosl2	Trac
	Naglu	Lrmp
	Nr1h2	Klrb1b
	Bach1	Cd3e
	Fbxl5	Fut7
	Gpr108	Cxcr6
	Plcd1	Ubash3a
	Rgmb	H2-DMb1
	Wipi1	Il18bp
	Gm44275	H2-DMa
	Serinc5	H2-Aa
	Arsa	Il12rb1
	Adcy6	Cd74
	Dmtf1	Smim24
	2510009E07Rik	Ly9
	Rgl3	Parvg
	Tanc2	Tbxas1
	Utrn	Ctsc
	Kmt2c	Lair1
	Kctd11	Lyn
	Hivep2	Sla
	G730013B05Rik	Ptprc
	Syde2	Btk
	Bid	Plaat3
	Itgb5	Cd200r1
	Rgs16	Tlr2
	Relb	Ms4a6c
	Csf3r	Fgr
	Slfn4	Il2rg
	Lilrb4a	Cxcl16
	Cd300lf	Coro1a
	Pfkfb3	Fes
	Gsdmd	Tnfrsf4
	Acvrl1	Pilrb2
	Dennd6b	Bin2
	Acod1	Ms4a4b
	Ccl4	Itk
	Clec4e	Cd226
	Ccl3	Klrc1
	Lilr4b	Tbx21
	Il1b	Ppfia4
	Cotl1	Ly6c2
	Rasgef1b	Gm15931
	Zeb2	Neurl3
	Serf2	Ctss
	Cd14	Mpeg1
	Clec4d	Was
	Il1a	Hcls1
	Adam8	Cybb
	Gpr137b-ps	Ly86
	Stx11	Itgb2
	G930009F23Rik	Clec12a
	Gpr137b	Cd52
	Tnfsf15	Sash3
	Fcrlb	Spn
	Ttc39c	Itgal
	Usp25	Ptpn6
	Htra1	Itgax
	Ninj1	H2-Eb1
	Prkar1b	H2-Ab1
	Abcb1a	Cndp2
	Atp6v0b	Tlr1
	Ctsd	Gna15
	Larp6	Ikzf3
	Metrnl	Card11
	Sbno2	Dnase1l3
	Ctsb	Apbb1ip
	Chac1	Icam1
	F3	Myo1g
	Trim29	H2-Q7
	Notch1	Syk
	Fn1	Dok2
	Hgf	Nckap1l
	Laptm4a	Arhgef6
	Has2	Ccdc88b
	Fam114a1	Prex1
	Ccrl2	Csf2ra
	Gadd45b	Dock2
	Csrp1	Calhm6
	Cacnb3	Pld4
	Lhfpl2	Themis2
	Wdyhv1	Cd8a
	Lima1	Il2rb
	Lpin2	Ptpn22
	Casp4	Cfb
	Fas	Zap70
	Cp	Inpp5d
	Tmem221	Cd84
	Irak2	Lmo2
	Tnfrsf9	P2ry6
	Cebpd	Slc8a1
	Rras	Plcl2
	Cpq	Frmd4b
	Pakap	Cd300a
	Nr3c1	Otulinl
	Lyst	Naip5
	Apc2	Prcp
	Rnf125	Evi2a
	Foxs1	Flt3l
	Sesn3	Rtl5
	Col6a4	Xdh
	Gm43054	Ly6a
	Xylt1	Rab7b
	Cdkn1b	Il21r
	Klhl24	Fmnl1
	Ypel3	Pak1
	Zfyve1	Irf5
	Iglon5	Cd40
	1810058I24Rik	Naaa
	Gpnmb	Irf8
	Extl1	Ikzf1
	Myo7a	Coro2a
	Fam189a2	Tlr9
	Nos2	Phf11b
	Xdh	Myo1f
	Apol9b	Ctsb
	Apol9a	Grn
	Fth1	Efhd2
	Rgs1	Cyba
	Mmp12	Cd68
	Mmp13	Ppt1
	Ccl2	Ncf4
		Tgm2
		Gsap
		Tmem106a
		Myd88
		Ptk2b
		Lat2
		Slc11a1
		Hk3
		Pla2g15
		B4galnt1
		Lfng
		Vsir
		Laptm5
		H2-T23
		H2-DMb2
		Slamf8
		Itm2b
		Pira2
		Rnf19b
		Hpcal1
		Tmem140
		Idnk
		Gns
		Plekho2
		Oasl1
		Trafd1
		Rasa4
		Slc29a3
		Clec4b1
		Cysltr2
		C130050O18Rik
		Tlr11
		Trim14
		B430306N03Rik
		Cd69
		Klrd1
		P2ry10b
		Tnip3
		Il12rb2
		Ifng
		Tnfsf13b
		Cd96
		Chga
		Pdcd1lg2
		Scimp
		Tlr12
		Clec9a
		Fasl
		Cpq
		Nlrp1a
		Treml4
		Gzma
		Abcg3
		Rnase6
		Camk1d
		Gpr174
		Adrb2
		Nectin4
		Slc31a2
		Dnaaf3
		Bambi-ps1
		Septin1
		Gimap3
		Cd83
		Cd28
		Klrk1
		Il10ra
		Naip6
		Ipcef1
		Nuak2
		Cdh11
		Map3k8
		H2-T-ps
		Il27
		Pou2f2
		Ifi213
		Ticam2
		Cd27
		Slamf7
		Rassf4
		Gm21188
		H2-T24
		Ighm
		Arhgef3
		Adgre4
		Ifi206
		Epsti1
		Ifi209
		Serpina3f
		Socs1
		Gbp8
		Zc3h12d
		Prune2
		Slc16a10
		Slc28a2b
		Rhoh
		Crybg1
		Pik3r5
		Ebi3
		Serpina3g
		Fgl2
		Shtn1
		Gm36161
		AW112010
		Lcp2
		Clec4a1
		Fermt3
		Adgre1
		AI504432
		Cd180
		Tlr8
		Sh2d2a
		Tox
		Pigz
		Prf1
		Sdc3
		Rap1b
		Batf3
		Slc13a3
		Marchf1
		Gm6377
		Tmsb4x
		Ptger4
		Adap2
		5430427O19Rik
		Lpl
		Tnfrsf11a
		Rnf144b
		Eif2s3y
		Stk17b
		Il15ra
		Arhgap15
		Lipo3
		Dok3
		Plek
		Ms4a6d
		Gmfg
		Sirpb1c
		Clec4a2
		Tnfaip8l2
		Cd53
		Cd244a
		Arhgap4
		Pik3ap1
		Vav1
		Ccr5
		Cd48
		Ms4a7
		Gpr65
		Rasgef1b
		Cyth4
		Adap1
		Unc93b1
		Rac2
		Selplg
		Pik3r6
		Aoah
		Ctsh
		Ncf1
		Klhl6
		Csf1r
		Ms4a6b
		Lcp1
		C3ar1
		Tm6sf1
		Spi1
		Fcgr1
		Pnp
		Fyb
		Abhd16a
		P2rx4
		Tnf
		Rilpl2
		Lipa
		Clec2i
		Tspyl3
		Tmem171
		Rab3il1
		Gpr160
		Gapt
		Irf7
		Oas3
		Cd300ld5
		Slco2a1
		Hrh2
		Fam102a
		Mertk
		Misp
		Treml2
		Bank1
		Apobec1
		Ptpn7
		Igsf6
		Ms4a4c
		Pstpip2
		H2-Eb2
		Ubd
		Gm43302
		Gbp10
		Gm1966
		Stap1
		Havcr2
		Ptger2
		Irf9
		Sp100
		Phf11d
		Gbp9
		Gbp4
		Gbp6
		Slfn8
		Stat2
		Apol10b
		Cmpk2
		Ifi203
		Parp14
		Ifi44
		Trim30a
		Ifi205
		Ifit2
		Gm8995
		Gvin1
		Gm4070
		I830077J02Rik
		Ccr2
		Cmklr1
		Nod2
		Tnfrsf14
		Klrb1c
		Prr5l
		Plbd1
		Cd86
		Slco3a1
		Tbc1d9
		Ifi207
		Fut4
		Septin3
		Fcho1
		Cd274
		H2-Q6
		Trim30d
		Apol6
		Uba7
		Axl
		Zbp1
		Dhx58
		Rnaset2b
		Pmaip1
		Gimap5
		Abca1
		Prdm1
		Prxl2b
		Gpr141
		Fam217b
		Vav3
		Gm5150
		Cd300lb
		Gimap4
		Lilrb4a
		Ggta1
		Syce2
		Birc3
		Dtx4
		Prkch
		Mafb
		Sqor
		Tlr7
		Tlr13
		Fcgr3
		Pid1
		Rftn1
		Tnfrsf1b
		Entpd1
		Rnh1
		Dipk2a
		Kmo
		Cx3cl1
		Olfm1
		Diaph1
		Ifi27l2a
		Thbs3
		Plcg2
		Plcb2
		Napsa
		C3
		Lrp1
		Ssh3
		Slfn1
		Traf1
		Lsp1
		Arl4c
		Nrros
		Tor4a
		Rap1gap2
		Grk3
		Ptpro
		Sema4a
		Rassf5
		Arap1
		Esyt1
		Iqsec2
		Ecrg4
		Agap2
		Eomes
		Baiap3
		Il10
		Myo18b
		Xirp1
		Fhl1
		Ly6c1
		Serping1
		Lilr4b
		Ms4a4d
		Arrdc4
		Plac8
		Bst1
		Insl6
		Fas
		Atp6v0d2
		Fhdc1
		Spic
		Tmem150a
		Cmtm3
		H2aw
		Flot1
		Aip
		Coro1b
		Arhgap9
		Stat4
		Pycard
		Rab29
		Daglb
		Cdk2ap2
		Irak2
		Msr1
		Sting1
		Slc37a2
		Tmed3
		Slc7a8
		1600014C10Rik
		Hexa
		Agtrap
		Hacd4
		Tlnrd1
		Batf
		Lysmd2
		Zpr1
		Gbp11
		Gm17334
		Gm5970
		Rnpep
		Nagpa
		Akr1b10
		Abr
		Rmdn3
		Nrp1
		Lifr
		Pik3cd
		Carmil1
		Rcbtb2
		Tyk2
		Eif4e3
		Cyld
		Myo9b
		Enpp4
		Tep1
		Enpp1
		App
		Acot9
		Hexb
		Ankrd44
		Cx3cr1
		Ctps2
		Il13ra1
		Pla2g4a
		Sh3kbp1
		Arl6ip5
		Pla2g4c
		Rab19
		Elf4
		Fbxo40
		Ccl7
		Slfn5
		Cysltr1
		Pdgfd
		Helz2
		Pml
		Znfx1
		Ikbke
		Tbc1d2b
		Ankfy1
		Mapk9
		Cflar
		Adar
		Parp8
		Zbtb5
		Arhgap17
		Nbeal2
		Jam3
		Aspa
		Ly75
		Erap1
		Nmi
		Dennd2d
		A730011C13Rik
		Usp25
		Tmem168
		Kat2b
		Rnf115
		Rab8b
		Rbms1
		Lamc3
		Fam49a
		Ch25h
		Jcad
		Plau
		Csf1
		Trim34a
		Rbm43
		Tlr3
		Snx10
		Acsl5
		Rcn1
		AU020206
		Nlrc5
		Rnf213
		H2-Q4
		Rgs1
		Ifit1
		Gm43197
		Etv6
		Pgs1
		Ripk1
		Angpt1
		Gm18852
		Gm18853
		Trim12c
		Trim5
		Gbp7
		Dtx3l
		9930111J21Rik2
		Samd9l
		Ifih1
		Mndal
		Slfn10-ps
		Gm20559
		Cds1
		F830016B08Rik
		Gm8979
		Nxn
		Cdk18
		Cp
		Adamts14
		Tcf7
		Noc4l
		C1rb
		Btla
		Aida
		Rnf31
		Trim26
		Nfix
		Daxx
		9530082P21Rik
		Stxbp1
		Mlkl
		9330175E14Rik
		Ogfr
		Dusp10
		Rnaset2a
		Gzmc
		Rnd3
		Prph
		Ttc39c
		Igha
		Igkc
		Jchain
		Diras1
		Hsd17b10
		Maged2
		Tubb2b
		Gsn
		Anxa6
		Evi2b
		Pcbp3
		Serinc2
		Ptprn
		Krt18
		Krt8
		Fam83g
		Acsl6
		Egr3
		Sertad4
		Il18rap
		Icos
		Irf4
		Acap1
		Adgrg5
		Cd4
		Foxp3
		Cyp27a1
		Trgc2
		Zmynd15
		Plb1
		Podnl1
		St14
		Kcnk6
		Lat
		Limd2
		Gzmb
		Gngt2
		Cd3g
		Cd3d
		Cd8b1
		P2ry14
		Ccl5
		Cd5l
		Unc13d
		Nkg7
		Lag3
		Tigit
		Abcg1
		Pglyrp2
		Cd82
		Ptpn1
		Itgb7
		Runx2
		Nrn1
		Ston2
		Ifitm10
		Nxpe1-ps
		Pilrb1
		Lilra5
		Cd5
		Gzmk
		Ly6i
		Syn1
		Ntn1
		Ptgfrn
		Igfbp6
		Cadm3
		Fam189b
		Mgl2
		Flnc
		Gem
		Crip1
		Htra1
		Tppp3
		Tlr6
		Susd3
		Tmem86a
		Tusc1
		Tmem26
		Anpep
		Pdlim4
		Cfp
		Pirb
		Ly6e
		Nfam1
		Tmem37
		Hcst
		Apobr
		Dpep2
		S100a4
		Arhgap22
		Nptxr
		Igfbp2
		Abi3bp
		Ear2
		Iglv1
		Iglc1
		Ighv1-12
		Fmod
		Cpxm2
		C1qtnf3
		Stk32c
		Gfi1b
		Retnla
		Saraf
		AC147806
		Gm7609
		Clec7a
		Cd22
		Gsdmd
		Creb5
		Mgst1
		Gm10552
		Cd7
		Rrad
		Man2b1
		Il27ra
		Txk
		Jak3
		Mocos
		Penk
		Sla2
		Ido1
		Col8a2
		Itgbl1
		Fxyd6
		D16Ertd472e
		Olfml3
		Atp2a3
		Pdgfrl
		Gm5431
		BC147527
		Gpr132
		Adgrg6
		Pdgfc
		Zfp521
		Akap13
		Tgfbr2
		Sema4d
		Tifa
		Cd47
		Wipf1
		Mospd2
		Sh3bp2
		Lacc1
		Fgd2
		Itm2a
		Rhof
		Spon2
		Cox6a2
		Lipg
		Gm15987
		P2ry10
		Milr1
		Ifit1bl1
		Gpr18
		BC064078
		Trbc2
		Grap2
		Prkcb
		Itgad
		Traf5
		Gcnt1
		Gbp2b
		Klra3
		Klra17
		Klra2
		Bcl2a1d
		Aif1
		Smyd1
		Bcl2a1a
		Lst1
		Cst7
		Sirpb1a
		Pdcd1
		Cd300e
		Sh2d1b1
		Clec4a3
		Fcgr4
		Cd79b
		Cd72
		Gimap7
		Xcr1
		Hck
		Gla
		Ifi30
		Hebp1
		Klrg2
		Tmco4
		Trex1
		Khk
		Gm35853
		Pnp2
		Klf2
		Rab43
		Slc8b1
		Myof
		Blvrb
		Capn1
		Stom
		Gm2a
		Itgb5
		Clic1
		Zbtb32
		Plxnb3
		Esd
		Atp1a3
		Ehd4
		Abi3
		Nlrc3
		Sh3bgrl
		Igkv19-93
		Gm49368
		Igkv15-103
		Ighg2c
		Ighj2
		Ighg2b
		Trbv16
		Hapln4
		Ralgps2
		Gm49497
		Retsat
		Aass
		Nceh1
		C2
		Igsf8
		Gsta2
		Gm10639
		Trpm1
		Calr
		Bace2
		Axin2
		Smpd1
		Ywhah
		Gpr143
		Dpp7
		Rapgef5
		Ap1s2
		Cdkn2c
		Plxnc1
		Eci1
		Tec
		1810037I17Rik
		BC031181
		Bet1
		Ube2b
		Hps3
		Hsd17b11
		Samd12
		Tpra1
		Lratd2
		Gjb2
		Nudt9
		Plpbp
		Scpep1
		Arhgap10
		Gusb
		Slc12a7
		Pygb
		Gimap9
		Rpia
		Mov10
		Enc1
		Gpd1l
		Csk
		Atg4d
		Smco4
		Ppa1
		Isoc1
		Elovl5
		Cln6
		Cpne4
		Hibadh
		Nmnat2
		Drg1
		Stard3
		Dalrd3
		Tcf19
		Fkbp2
		Epdr1
		Chid1
		Asb2
		Coa3
		Rmi2
		H2ax
		Ppm1m
		Rgs19
		Twf2
		Nadk
		Creg1
		Mfsd11
		Sirpa
		Clcn7
		Mlx
		Cmtr1
		Plekhm1
		Snx9
		Gm10705
		Igkv12-41
		Gm10076
		Igkj1
		Igkv10-96
		Ccl21a
		Igkv1-110
		Isyna1
		Sh3pxd2b
		Tbc1d9b
		Armcx3
		Ubqln2
		Flii
		5830432E09Rik
		Esr1
		Pcdha8
		Ddx41
		Ext2
		Ttc7
		Mapre2
		Mmd
		Tmem164
		St3gal4
		Dbnl
		Dynll2
		Arhgap6
		Phka2
		Dpyd
		Sytl4
		Prps2
		Eda2r
		Trmt1
		Cpt1c
		S100a1
		Zfp503
		Gyg
		Tcaf2
		P2ry1
		Ptprd
		Vrk3
		Snca
		Wls
		Slc5a1
		Fabp5
		Rpl36a
		Fmo5
		2610001J05Rik
		Slc25a24
		Cdc42se1
		Sectm1a
		Hnrnph2
		Pon2
		Prps1
		Mrpl35
		Reep4
		Cdh6
		Slc39a2
		Cenpv
		Akr1b3
		Tsr2
		Lime1
		Gstp3
		Acp5
		Htra4
		Cd6
		Fcrl5
		Siglece
		Ptpn18
		Ltb
		Bcl2a1b
		Pilra
		Cd160
		Gdf3
		Btbd11
		Prdx4
		Negr1
		Slc16a2
		Phyhipl
		Tnfsf13
		A530032D15Rik
		Lax1
		Crtam

## Sheet: Fig. 2
A			B														C							D										N
EV	L858R		gene_name	A549_Vec_1	A549_Vec_2	A549_Vec_3	A549_Vec_IFNg_1	A549_Vec_IFNg_2	A549_Vec_IFNg_3	A549_EGFR_L858R_1	A549_EGFR_L858R_2	A549_EGFR_L858R_3	A549_EGFR_L858R_IFNg_1	A549_EGFR_L858R_IFNg_2	A549_EGFR_L858R_IFNg_3		NAME	SIZE	ES	NES	NOM.pval	FDR.qval		CXCL9											B16_Vec_IgG_1	B16_Vec_IgG_2	B16_Vec_IgG_3	B16_Vec_IgG_4	B16_Vec_aPD1_1	B16_Vec_aPD1_2	B16_Vec_aPD1_3	B16_Vec_aPD1_4	B16_Vec_aPD1_5	B16_Egfr_wt_IgG_1	B16_Egfr_wt_IgG_2	B16_Egfr_wt_IgG_3	B16_Egfr_wt_IgG_4	B16_Egfr_wt_IgG_5	B16_Egfr_wt_aPD1_1
0.96	7.64		CXCL10	0.323442	0.043716	0.172437	50.7927	52.1838	56.6833	0.094541	0.065217	0.042211	4.84103	4.7261	6.25141		neutrophil chemotaxis	59	-0.806067	-2.36601	0	0			A549-EV				A549-EGFRL858R					B_cell	0.0283	0.0786	0.007	0.0605	0.0422	0.0078	0.0243	0.0352	0.0543	0.1075	0.226	0.105	0.0528	0.0818	0.0961
0.92	9.24		MAGEA4	5.38389	4.50331	5.08197	5.26055	5.44269	4.66265	0.0188296	0.013607	0.0150203	0.0428618	0	0		chemokine mediated signaling pathway	44	-0.8177	-2.29548	0	0		Vehicle	1.46	0.63	0.97	1.12	1.97	0.51	0.58	1.7		Dendritic_cells	0.1817	0.1433	0.2278	0.1149	0.2545	0.2461	0.2061	0.225	0.2769	0.2383	0.0046	0.0961	0.1577	0.0998	0.1205
1.03	7.56		HELZ2	1.40041	1.2935	1.31338	10.316	10.4097	9.58306	2.69475	2.90674	3.39549	10.0384	10.5044	8.33981		cytokine activity	157	-0.659699	-2.27753	0	0		IFNγ	199.19	146.72	157.79	188.13	139.72	138.01	126.53	148.66		Granulocytes	0.2813	0.2454	0.2423	0.2685	0.1004	0.2136	0.2083	0.1309	0.1292	0.2622	0.3335	0.2872	0.2864	0.2808	0.2515
			NLRC5	1.0405	1.24504	1.36392	12.1816	12.069	11.7361	3.87645	4.43255	5.38798	12.7053	13.0255	11.1202		chemokine activity	29	-0.871721	-2.2689	0	0												Macrophage	0.2486	0.3134	0.2171	0.2478	0.2556	0.2959	0.3072	0.2412	0.2481	0.1627	0.2208	0.2061	0.3074	0.2943	0.2782
			CXCL11	0.178731	0.115268	0.108801	18.2491	17.9807	20.1515	0.0529542	0.0643668	0.240527	3.47125	4.459	3.50793		defense response	77	-0.691695	-2.12465	0	0		CXCL10										Monocytes	0.0196	0.0892	0.0451	0.049	0.0938	0.052	0.063	0.0416	0.0369	0.0745	0.0436	0.0078	0.1322	0.1289	0.065
			PLSCR1	8.18158	8.15046	8.60939	35.1096	36.1057	36.121	10.9154	11.3912	13.8297	36.7571	35.5737	38.6733		chemotaxis	117	-0.646666	-2.12199	0	0			A549-EV				A549-EGFRL858R					NK	0.1273	0.063	0.1225	0.1373	0.0521	0.0487	0.0619	0.1201	0.0706	0.066	0.0558	0.2229	0.0624	0.0387	0.0711
			SOCS3	11.1676	11.7864	11.3985	39.4643	41.577	39.8596	9.72238	10.7749	11.9992	35.6629	37.211	34.1026		inflammatory response	337	-0.563608	-2.09207	0	0.000165841		Vehicle	1.06	1.3	0.85	0.86	1.04	1.17	0.95	0.86		T_cell	0.1132	0.0669	0.1381	0.122	0.2013	0.1359	0.1293	0.2061	0.184	0.0887	0.1156	0.0749	0.0011	0.0757	0.1177
			STAT2	3.31931	3.38191	3.78792	15.8027	15.155	14.6617	5.86839	5.85657	6.68436	15.7646	14.9534	13.9526		leukocyte cell cell adhesion	24	-0.830333	-2.07594	0	0.000394194		IFNγ	125.39	84.01	96.05	123.59	88.39	69.68	57.92	87.38		CD4_T_cell	0.0007	0.0145	0.0139	0.0032	0.0157	0.0142	0.0079	0.0178	0.0144	0.0532	0.0581	0.0241	0.0002	0.0491	0.0041
			HAPLN3	1.27173	1.46942	1.31037	27.2807	27.2994	27.6307	2.75474	2.8487	5.22755	28.5447	30.2998	26.9212		acute phase response	30	-0.795606	-2.08133	0	0.000443468												CD8_T_cell	0.0433	0.0074	0.0426	0.038	0.065	0.0409	0.0431	0.0637	0.0581	0	0.0186	0.015	0.0003	0	0.042
			CFH	0.68538	0.631264	0.816274	6.03814	5.58821	5.87499	2.0544	2.28374	3.36551	11.4093	10.7572	11.2521		cytoplasmic translation	87	0.658522	2.2216	0	0.000786507		CXCL11										NKT	0.045	0.02	0.0285	0.0465	0.0535	0.0364	0.0328	0.0582	0.0445	0	0.0069	0.0203	0.0003	0.0066	0.0243
			CCDC80	7.33918	7.48269	7.40283	3.08591	3.09189	2.99987	12.949	13.6032	12.2051	6.05982	6.19171	5.74535		proton motive force driven mitochondrial atp synthesis	64	0.643876	2.08227	0	0.00113468			A549-EV				A549-EGFRL858R					Tgd	0.0242	0.025	0.0531	0.0344	0.067	0.0444	0.0455	0.0664	0.067	0.0355	0.032	0.0155	0.0003	0.0199	0.0473
			PARP12	3.94066	3.78146	3.81586	16.6453	17.2768	15.3533	6.54268	6.7402	8.05468	17.5958	17.6401	17.4023		extracellular matrix structural constituent conferring tensile strength	36	0.733377	2.11928	0	0.00113634		Vehicle	0.93	1.45	0.84	0.88	1.06	0.88	0.94	1.15		B1_cell	0.0002	0.0001	0.0005	0	0.0097	0.0014	0.0023	0.0072	0.0105	0.021	0	0	0.0003	0.0042	0
			HMOX1	53.7327	56.9295	53.5064	18.8965	20.7516	20.1417	42.3601	43.6455	47.2326	17.7178	17.8185	16.7413		cytosolic ribosome	76	0.633602	2.08839	0	0.00126291		IFNγ	89.32	61.12	70.04	79.89	50.52	37.81	35.89	47.87		Follicular_B	0	0	0	0	0	0	0	0	0	0	0	0	0	0	0
			JAK2	1.3943	1.45245	1.34662	6.00643	5.47779	6.15746	1.36143	1.29001	1.57903	5.05596	5.33503	5.28401		cellular response to lipopolysaccharide	140	-0.59943	-2.02839	0	0.00129448												Germinal_center_B	0.0175	0.0384	0.0036	0.0305	0.0005	0.0033	0.0122	0.007	0.0097	0.0261	0.0979	0.0626	0.0308	0.0292	0.0622
			TRIM22	0.21541	0.27124	0.236417	7.63261	7.6785	7.55043	0.690991	0.832134	1.59673	8.40128	7.98762	7.79838		lymphocyte chemotaxis	17	-0.862631	-2.01381	0	0.00181607		IRF1										Marginal_Zone_B	0.0026	0.0102	0.0005	0.0064	0.0152	0.0025	0.0045	0.008	0.0065	0.0254	0.0427	0.0277	0.0118	0.0147	0
			RHOXF2	1.89518	1.8663	2.07259	2.04773	1.83581	1.90926	0.00564	0	0	0	0	0		positive regulation of t cell migration	18	-0.84796	-1.9989	0	0.0027445			A549-EV				A549-EGFRL858R					Memory_B	0.0063	0.016	0.0008	0.0069	0	0.0005	0.0019	0	0	0.0168	0.0272	0.0147	0.0061	0.0042	0.0094
			DDX58	0.775079	0.779792	0.874865	6.65943	6.20412	6.6523	1.54173	1.61196	2.45121	6.44519	6.18269	6.14099		cytosolic small ribosomal subunit	47	0.675368	2.0279	0	0.00500775		Vehicle	1.09	1.05	0.91	0.97	1.03	1.06	0.98	0.93		Plasma_cell	0.0018	0.0139	0.0017	0.0167	0.0168	0.0001	0.0034	0.0131	0.0275	0.0182	0.0582	0	0.0038	0.0296	0.0245
			TDRD12	1.4978	1.43891	1.3394	1.42267	1.53677	1.40224	0.0225218	0.0480504	0.0216128	0.0348622	0.0482546	0.0219497		cellular response to tumor necrosis factor	99	-0.608166	-1.97406	0	0.00551632		IFNγ	64.66	76.52	62.53	68.39	35.72	28.96	40.32	33.02		cDC1	0.0405	0.0284	0.0545	0.0272	0.0644	0.0679	0.0554	0.0628	0.0663	0.0643	0.0009	0.0229	0.0399	0.0185	0.0162
			BST2	1.07462	0.977861	1.40629	28.4235	26.4732	24.8383	3.55261	4.99262	6.87413	29.7319	29.3646	27.1531		cellular response to heat	43	-0.709336	-1.9575	0	0.00689909												cDC2	0.0681	0.0461	0.0909	0.0396	0.0692	0.0947	0.0751	0.067	0.0816	0.0687	0.0016	0.0284	0.0595	0.0382	0.0406
			SOD2	6.42733	6.31133	6.22211	17.5582	17.3891	17.0606	4.71454	5.5158	5.67612	10.8939	10.6856	11.2265		positive regulation of smooth muscle cell proliferation	53	-0.668226	-1.94765	0	0.00780547												MoDC	0.0488	0.0561	0.0614	0.041	0.11	0.078	0.0604	0.0862	0.1128	0.0845	0.0017	0.033	0.0518	0.0394	0.0609
			PMEPA1	10.1726	10.3714	10.8198	7.93959	7.76932	7.87862	21.7951	24.04	24.1134	17.5602	17.4406	17.565																			pDC	0.0243	0.0127	0.021	0.0072	0.0109	0.0055	0.0152	0.0089	0.0161	0.0208	0.0004	0.0118	0.0066	0.0037	0.0029
			NMI	3.57019	3.50663	3.83626	24.204	24.0932	24.2073	7.89145	8.45437	12.4132	25.3907	25.0361	27.3546																			Basophil	0.0264	0.0552	0.0722	0.0329	0.0205	0.0473	0.0404	0.0223	0.036	0.0533	0.0215	0.0255	0.0626	0.0358	0.0089
			RHOXF2B	4.18585	3.58453	4.61617	4.12265	3.5763	3.81483	0.007239	0	0	0	0	0		E																	Eosinophil	0.0804	0.0453	0.0623	0.0347	0	0.0162	0.0273	0.0009	0.0122	0.1103	0.1302	0.1015	0.1467	0.0535	0.0471
			COL5A1	1.50389	1.5669	1.36762	1.01205	0.997413	0.929168	4.15356	4.23846	4.19193	3.13021	3.15385	2.98723		Beas-2B																	mast_cell	0.1123	0.0897	0.0637	0.1358	0.0588	0.0777	0.0818	0.0982	0.0657	0.0726	0.0969	0.1027	0.0455	0.0551	0.0873
			SAMD9L	0.276212	0.296838	0.307734	5.28728	5.73722	5.76825	1.12516	1.24943	2.35452	7.73967	7.63402	7.07055		Gene	—/—			—/EGF			IFNγ/—			IFNγ/EGF							Neutrophils	0.0622	0.0552	0.0441	0.065	0.0211	0.0723	0.0588	0.0096	0.0152	0.026	0.0849	0.0574	0.0316	0.1364	0.1082
			CFB	1.70184	1.85558	2.30852	11.7721	11.3084	11.4797	1.50396	1.84379	2.12801	7.1561	6.16395	5.57241		IRF1	0.893323	1.06502	1.05108	0.953567	1.06021	1.0714	34.2116	31.421	34.2733	16.232	16.9642	13.3425					M1_macrophage	0.128	0.1643	0.1069	0.1321	0.1568	0.1621	0.1758	0.155	0.1506	0.0838	0.104	0.0352	0.1777	0.1535	0.1739
			NFE2L3	5.12821	5.46097	5.68649	17.8426	19.6316	18.6285	7.75103	8.02599	9.42192	18.0523	17.3753	18.2861		CCL5	0.894285	1.13976	0.981096	0.604179	0.641116	0.779923	43.3606	36.5914	32.7047	6.66968	6.59568	4.83467					M2_macrophage	0.1206	0.1491	0.1102	0.1157	0.0988	0.1338	0.1314	0.0862	0.0975	0.0789	0.1168	0.1709	0.1297	0.1408	0.1043
			ARNTL2	4.17569	4.35736	4.24921	11.9941	12.298	12.4565	5.5047	5.59469	6.39991	12.5599	12.5556	14.0627		CXCL9	0.738613	1.83302	0.738613	1.39283	1.39283	1.39283	477044	352894	386765	45020.1	62641.6	69262.1					CD4_Tm	0.0001	0.0015	0.0019	0.0016	0.0007	0.0007	0.0002	0.0019	0.0016	0.0202	0.0129	0.0051	0.0001	0.0125	0.0006
			SMTNL1	0.139645	0.259115	0.207684	5.43062	5.95853	5.74623	0.532607	0.481052	0.540637	5.62057	5.60618	5.30192		CXCL10	0.831992	1.27762	0.94076	0.288046	0.255523	0.231019	2185.84	1744.18	2093.78	352.071	281.128	273.578					Naive_CD4_T	0.0004	0.0077	0.0065	0.0011	0.0061	0.0069	0.0037	0.0071	0.0061	0.0205	0.0234	0.0104	0.0001	0.0158	0.0016
			C1orf116	7.26891	7.90678	7.5867	1.89796	2.19942	1.93421	7.49327	8.09733	7.01463	2.981	3.02217	3.0676		CXCL11	0.90574	0.921001	1.19877	0.221203	0.463873	0.433465	4036.63	4761.74	4661.57	798.28	954.919	1034.37					T_helper_cell	0.0001	0.0016	0.0011	0.0002	0.006	0.0029	0.0022	0.0057	0.0039	0.0083	0.011	0.004	0	0.0129	0.001
			GBP3	1.23872	1.39232	1.90622	16.6117	17.414	17.678	3.47956	4.47116	6.42595	19.0159	18.5771	18.3786																			Treg	0.0001	0.0037	0.0044	0.0004	0.0029	0.0037	0.0018	0.0031	0.0027	0.0042	0.0108	0.0046	0	0.0079	0.0008
			CXCL5	30.8017	30.9427	33.1214	98.0438	97.9484	107.01	25.9785	26.8429	31.107	57.4621	60.0063	71.6084																			CD8_Tc	0.007	0.0013	0.0078	0.0055	0.0094	0.0063	0.007	0.0107	0.0089	0	0.0035	0.0024	0.0001	0	0.008
			PHLDB2	5.64701	6.31728	6.13439	16.2635	16.3999	16.5065	10.171	10.7263	11.6737	19.1694	18.8361	19.1182																			CD8_Tcm	0.0105	0.0018	0.0098	0.0083	0.0129	0.0095	0.0096	0.0127	0.0114	0	0.0063	0.0042	0.0001	0	0.0099
			HLA-B	2.70122	2.55727	2.81759	15.191	14.2217	15.099	4.97887	6.57142	8.04102	15.9081	16.7571	16.0982		F																	CD8_Tem	0.0097	0.0016	0.0089	0.009	0.017	0.0102	0.0105	0.0152	0.0155	0	0.0029	0.0032	0.0001	0	0.0094
			PSMB8	4.17991	3.44975	4.40211	19.9112	21.7067	20.5572	13.4983	15.4314	21.4288	32.6606	33.6797	33.9529		PC9																	CD8_Tex	0.0078	0.0012	0.0066	0.0069	0.0164	0.0078	0.0088	0.0138	0.0131	0	0.0001	0.0013	0	0	0.0055
			CP	8.40317	8.28506	9.21326	27.3377	26.9716	25.2361	6.64249	7.67363	8.50902	15.6807	14.6507	13.3472		Gene	—/—			—/TKI			IFNγ/—			IFNγ/TKI							Naive_CD8_T	0.0082	0.0016	0.0095	0.0083	0.0093	0.0071	0.0073	0.0111	0.0091	0	0.0058	0.0038	0.0001	0	0.0091
			RPS4Y1	0.792559	0.583536	0.515128	0.871549	1.0157	0.957896	6.45478	7.06079	8.03254	7.15617	7.7808	8.11958		IRF1	0.805307	1.15772	1.07259	4.38832	4.29548	6.15866	37.2983	48.5371	56.0791	61.3128	57.3536	75.6358
			IL18BP	2.28075	2.43473	2.90414	24.4959	23.9062	23.1553	5.09355	5.60306	9.57086	24.3775	24.7525	23.6436		CCL5	0.935614	1.18644	0.900863	3.90785	8.84284	6.17937	2.68289	7.92015	3.7318	14.1567	17.36	8.87148
			ISG20	1.1706	0.965095	1.12951	5.21904	5.23922	5.98907	1.35336	1.36515	1.89176	5.48707	5.64632	5.48533		CXCL9	0.893431	1.18696	0.942982	2.71274	3.02826	2.41471	100.918	121.627	110.112	1281.05	1429.49	1236.54
			IRF1	2.70861	2.60757	2.91548	64.0495	63.8053	64.5117	7.83358	9.91712	19.3238	62.2811	61.5466	59.4021		CXCL10	0.835613	1.00543	1.19027	6.48881	7.62934	9.48327	84.052	97.9656	111.015	568.506	574.848	640.762
			PARP14	4.43458	4.82226	5.44371	56.9346	57.0804	57.3051	11.436	13.0077	22.4669	56.1486	54.2915	53.6234		CXCL11	1.12075	1.14707	0.777861	3.33071	4.15969	2.80323	91.8106	112.022	117.245	368.376	370.597	292.546
			MME	0.55741	0.430235	0.424082	0.572472	0.595494	0.604642	0	0.00929852	0	0.00488175	0	0
			TRIM31	1.34158	1.59028	1.85253	23.0684	22.4296	23.8486	3.22165	3.8587	7.04017	24.0614	22.1589	20.3795
			RNF213	10.3199	10.0559	10.9618	92.391	84.4363	86.5447	16.584	19.3458	27.9074	85.4251	83.1727	77.6127		H
			DDX60	0.837647	0.892488	0.869683	5.92054	5.53652	5.64367	1.95907	2.08336	3.28828	5.89388	5.61312	6.12774		PC9
			SOCS1	0.160723	0.381856	0.169978	5.6215	5.8161	5.65542	0.417818	0.321348	0.372013	5.70029	6.87466	5.40241		—/—	IFNγ/—	Osi	IFNγ/Osi
			UBD	2.09663	2.89298	2.09323	56.0616	52.3689	54.6916	5.22497	6.24938	12.3696	55.281	52.7849	77.4164		0	6.25	0	8.33
			KRT80	26.8896	28.0081	28.7756	11.4395	12.4948	12.419	30.8967	32.3439	33.2109	17.1874	17.278	16.1704		0	4.54	0	26.92
			ENSG00000287839	2.40309	3.07001	3.17025	18.1423	15.8283	17.335	6.22435	6.01407	7.31397	20.9541	20.4103	21.4127		0	0	0	22.22
			BTN3A1	2.35354	2.52926	3.00671	10.1037	9.23638	9.57862	4.55941	4.36441	5.0095	9.45526	9.8165	8.84989
			IFI6	6.29913	6.37871	6.78197	37.744	38.8459	39.9877	9.52394	10.4756	15.1309	39.8823	37.9669	35.719
			TAP2	9.72539	10.1068	10.672	46.8049	46.892	46.0057	17.2326	18.7117	25.5472	44.8123	45.1042	44.1183		I
			GBP1	1.31779	1.15317	1.3303	40.6739	40.9066	42.8383	5.36523	6.97539	15.4332	45.9152	46.0362	46.8695		Beas-2B
			OGFR	10.1668	10.5367	11.1643	33.1587	34.6457	33.7906	15.6893	17.1908	20.8138	34.8607	34.3979	31.5861		Secreted chemokines	—/—			IFNγ/—			—/EGF			IFNγ/EGF
			SP140L	1.11751	1.0875	1.10688	6.33604	6.81303	6.86099	2.38513	2.45317	3.57414	6.94636	6.34976	7.23518		CCL5	0	0	0	123	114.2	219.25	0	0	0	0	0	0
			CCL5	1.22376	1.48303	0.936067	6.48108	6.84244	7.21575	0.0943748	0	0	0.183234	0.125765	0.16387		CXCL9	59.5	55	0	1661.7	1657.8	961.5	391.8	284.7	381.6	646.8	504.6	440.1
			DDX3Y	0.150689	0.134491	0.121272	0.223102	0.213758	0.151943	1.64412	1.53151	1.60542	2.07181	1.73341	1.92959		CXCL10	30.15	41.9	12.8	1333.5	1495	1507.5	36.8	15.9	54.4	793	872	881.5
			APOL6	1.85126	1.79322	2.05857	26.0389	25.7037	24.9091	6.60943	8.3288	14.5678	25.088	24.5451	24.2109
			C4B	0.123572	0.129864	0.13721	3.01224	3.41572	3.52312	0.363243	0.533198	0.907	3.87883	3.8394	3.14074
			SP110	1.23541	1.21193	1.16401	6.91146	7.64029	7.08543	1.78199	1.92719	3.1514	7.45591	7.24601	7.1639		J
			XAF1	0.0392781	0.0644575	0.205335	22.8736	23.0115	23.3279	1.14724	1.31174	2.66395	23.0649	23.106	21.1971		PC9
			TAP1	19.5976	18.9654	22.3217	182.451	190.154	192.347	41.0948	50.4285	79.4212	173.787	178.622	166.593		Secreted chemokines	—/—			IFNγ/—			—/TKI			IFNγ/TKI
			PXDN	4.25148	4.51566	4.56851	3.27652	2.97965	3.28475	9.00836	9.15419	8.76175	7.23008	6.84125	6.25543		CCL5	0	0	0	79.05	94.9	91.95	0	0	0	207.8	161.65	153.85
			FGF5	0.482072	0.41756	0.472959	0.670624	0.578533	0.549761	0	0	0	0	0	0		CXCL9	190.96	138.42	117.34	1681.8	1584.6	1667.7	110.9	109.32	108.52	1796.9	1866.05	2422.85
			CD40	1.21818	1.07395	1.33588	6.54013	6.92089	7.18948	1.15189	1.44477	1.94893	5.56991	6.01854	5.72398		CXCL10	15.74	8.14	9.86	33.5	28.44	28.44	12.6	5.76	9.3	133.02	138.6	136.2
			RFLNA	1.05945	0.838753	0.984112	0.873999	0.951301	0.935111	0	0	0	0	0	0
			CXCL9	0.013857	0	0	2.47013	1.95497	2.79854	0	0	0.017349	0.363517	0.207842	0.420911
			IFIT3	1.19187	1.04705	1.18196	34.8822	34.0699	33.7738	3.26765	4.95837	10.2813	35.4736	35.4721	34.1287		M
			ST8SIA4	1.34127	1.09912	1.49687	6.24407	5.93608	6.25933	1.81423	2.11748	2.61102	5.84736	5.71599	5.41738		ASB-XIV s.c. tumors
			PARP9	3.03145	3.26689	3.76952	29.9187	29.7573	30.0927	8.38568	10.1269	16.5109	31.0754	29.0023	30.0169		EV		Egfr-L860R
			IFIT5	5.24044	5.93527	5.76854	15.6563	15.386	15.7311	7.03852	8.27407	8.34722	15.1663	14.7575	14.8393		IgG isotype	aPD1	IgG isotype	aPD1
			SP100	2.12272	2.13248	2.23962	9.0552	9.05549	9.3763	3.25965	3.87191	5.23743	9.12029	9.05784	9.42623		0.623	0.542	0.62	0.253
			APOL4	0	0	0	0.664905	0.652836	0.777741	0.0160029	0.0162229	0.0229039	0.87083	0.779278	0.838617		0.184	1.373	0.82	1.903
			PARP10	0.607337	0.592138	0.761982	12.5695	12.4771	12.3228	2.13402	2.94401	5.4144	12.8841	12.7363	11.1656		0.715	2.997	1.009	2.055
			LGALS17A	0.209314	0.134036	0.084592	50.5325	47.2635	48.6021	0.837045	1.4068	4.59995	58.9191	56.8811	58.1452		1.096	2.287	2.389	1.525
			APOL2	14.0528	14.986	15.158	91.7745	90.5554	88.5376	22.8783	25.951	43.0626	93.2815	93.9853	93.2828		0.89	1.596	0.779	0.475
			DDX60L	2.18717	2.41766	2.56266	7.22983	7.57325	7.42743	4.71907	4.94163	6.15855	8.73519	8.03607	9.24072
			EPHB2	3.62541	3.96207	3.74552	2.47288	2.62684	2.65972	7.1816	6.94044	7.99277	5.0965	4.7959	4.9447		B16F10 s.c. tumors
			C4A	0.173203	0.148403	0.132303	3.19682	3.12486	2.99325	0.411169	0.467611	0.942823	3.73703	3.82809	3.13242		EV		Egfr-WT
			PREX1	5.10208	5.28163	5.15694	1.46437	1.60773	1.70665	5.27177	5.1028	4.30839	1.76282	1.80349	1.46356		IgG isotype	aPD1	IgG isotype	aPD1
			CTSS	1.14561	1.24205	1.35928	8.78702	8.34341	8.94645	1.99007	2.49022	4.10528	10.2381	10.6199	10.3313		0.93	2.851	0.028	0.182
			INHBB	59.8363	61.0014	59.6295	29.2319	29.4287	28.9018	44.2564	45.9844	40.1059	23.7717	24.5494	21.1457		1.077	1.84	0	0.294
			IFITM3	2.30751	2.02208	1.90657	15.5241	14.8969	15.2162	1.85266	2.49514	3.83555	11.5925	12.2351	12.3435		0.508	2.253	0	0
			GAGE12G	7.28935	6.56721	5.2844	4.21483	5.5519	5.566	0	0	0	0	0.079996	0		0.946	2.406	0.019	0.175
			FLNC	0.849171	0.74877	0.92625	0.602936	0.717606	0.558372	0.0370845	0.0500998	0.0282027	0	0.00923622	0.0190754			2.564	0.424	2.209
			C3	6.86599	7.58443	7.6852	27.3739	26.9662	25.5263	9.35679	10.3305	13.7453	24.5301	23.8112	22.3377
			PASD1	0.658564	0.653478	0.532986	0.720873	0.62571	0.579918	0	0	0	0.00793847	0	0
			IRF2	2.3448	2.39477	2.42914	8.37744	8.18366	8.78141	3.2012	3.29951	4.54973	7.93	8.10958	8.62464
			NRP2	4.04529	4.26237	4.29725	4.08857	3.70246	3.75563	8.47147	9.35243	9.11774	7.70572	7.16714	6.82907
			APOL3	0.210731	0.207428	0.256219	10.554	10.3046	10.1782	1.04035	1.88879	3.86043	11.7806	11.3538	11.4238
			SHFL	2.69428	2.71962	2.97302	7.94593	8.08577	8.67443	3.44491	3.67053	3.24642	7.95017	7.67715	7.67688
			DRAM1	4.64955	4.84382	5.04492	15.3264	14.1601	14.2961	6.52733	6.79218	8.54788	13.5867	14.2541	13.8209
			ISG15	3.34063	3.99275	4.97248	41.1064	42.6082	44.9402	8.31652	9.65117	17.1771	49.1236	46.7074	46.3273
			LGALS3BP	21.8104	20.9792	23.9373	117.176	117.137	120.398	49.7095	56.5513	85.5835	139.079	137.537	126.101
			CEACAM1	0.823327	0.625206	0.931877	9.51493	8.88985	9.43569	1.30619	1.41628	2.79206	7.74522	7.55603	7.388
			RBCK1	12.7817	12.6858	12.8456	29.2849	29.5462	29.6966	15.385	15.2664	17.0829	29.1388	29.6717	27.1934
			MOV10	6.06501	5.6642	6.56326	16.4971	17.0158	16.4918	7.71974	8.32751	10.0047	16.738	16.3559	15.5284
			TNFRSF14	0.0256949	0.0233285	0.023716	0.866303	1.03088	1.16104	0.143599	0.0974666	0.16972	1.13702	0.978713	0.958981
			IFIT2	0.35624	0.416939	0.383098	4.48757	3.69256	4.14415	0.866563	0.932037	1.48411	3.93713	3.91833	3.90159
			UBA7	0.562109	0.823758	0.717131	7.99967	6.88084	6.92925	2.12645	2.79463	4.36547	8.86164	8.80808	8.15131
[truncated: 4 more columns]

## Sheet: Fig. 3
B
MC38-hEGFR-L858R, Average tumor volume (mm3)
Days post tumor inoculation	IgG isotype+DMSO					αPD1+DMSO					IgG isotype+Osimertinib					αPD1+Osimertinib					αPD1+Osimertinib+TAK779
0	0	0	0	0	0	0	0	0	0	0	0	0	0	0	0	0	0	0	0	0	0	0	0	0	0
5	10.14	10.5705	20.23	12.844	17.92	33.6	16.25	28.88	21.56	24.5	36.822	14.4	20.808	12.615	17.408	24.5	25.3265	16.5625	17.92	19.6	21.6	21.504	28.9	36	23.8875
7	58.752	40	69.12	20.25	44.1	55.225	30.6	80.19	36	40	56	32	60.75	62.5	30.324	44	50.625	44.8	36.1	38.115	32.67	45.63	71.7925	77.5	72.5
9	96.8	77.5	93.75	36.75	56	84.035	61.37	81.12	103.68	30.625	125.087	36	83.75	62.5	56.7	50.625	97.556	40	60.7475	80	84.0375	93.75	154.327	165.292	87.5
11	135	158.812	233.472	125.44	174.96	87.1335	42.768	98.784	144.356	44.1	363.384	109.33	144	69.12	219.7	46.575	92.5965	22.5	36.1	61.25	77.44	60.8	167.67	270	160.55
13	184.96	233.798	189	158.108	210.112	176.128	44.8	111.6	94.162	159.526	364.8	126.514	168.192	111.925	247.162	71.25	81.461	40.432	68.4285	239.58	141.332	60.8	183.6	233.289	184.32
15	245.48	377.3	282.528	155.232	271.633	130.075	81.792	199.584	96.1875	410.432	514.615	191.558	197.392	202.176	164.64	36.1415	55.016	17.1	26.136	172.8	140.4	90.1125	197.213	239.805	213.15
17	288	573.19	273.8	151.25	344.337	226.482	91.125	518.616	94.162	496.375	608.634	169.884	226.875	258.75	202.554	32.856	32.856	21.78	17.1	34.65	149.683	76.95	228.15	309.304	247.5
20	406.56	859.329	596.288	205.2	483.75	239.062	140.608	576.356	65.824	575	874.64	227.254	297	663.062	349.83	6.6	10.9375	15.75	14.85	63.7905	139.606	78.975	191.748	302.58	292.494
23	708.736	1666	991.942	395.46	650.25	247.5	224.249	678.038	171.396	647.149	1169.35	288	311.4	1008	694.925	4	4	13.5	13.5	110	134.56	100	228.752	281.6	329.252
26	1015.62	2025	1149.5	812.25	936.36	606.375	187.974	1114.76	480.2	991.875	2324.79	552.23	640	1113.92	936.36	4	4	13.5	50.625	208.08	224.45	151.25	369.92	388.8	443.576
C						D						E
MC38-hEGFR-L858R, Tumor weight						MC38-hEGFR-L858R，CD45+ live cells (%)						MC38-hEGFR-L858R，CD3+ T cells (%)
IgG isotype+DMSO	αPD1+DMSO	IgG isotype+Osimertinib	αPD1+Osimertinib	αPD1+Osimertinib+TAK779		IgG isotype+DMSO	αPD1+DMSO	IgG isotype+Osimertinib	αPD1+Osimertinib	αPD1+Osimertinib+TAK779		IgG isotype	αPD-1	Osimertinib	αPD-1+Osimertinib	αPD-1+Osimertinib+TAK779
810	550	1800	20	180		5.87	6.79	4.97	27.4	17.5		18.5	13	11.8	49.5	20.4
1730	180	460	22	160		2.27	8.22	12.6	49.6	13.5		17.3	14.2	22.3	31	19.9
1010	940	600	25	380		4.29	7.12	5.76	45.8	9.27		14.7	19.5	8.49	30.9	11.9
750	420	1050	60	240		5.5	4.4	2.18	52.7	11.1		13.5	18.3	19.1	30.3	20
850	780	900	190	430		3.68	6.33	8.32	45.4	11.6		11.6	15.7	23.5	29.5	21.8
G
MC38-hEGFR-L858R, Serum concentration of .
CCL5						CCL20						CCL11
IgG isotype+DMSO	αPD1+DMSO	IgG isotype+Osimertinib	αPD1+Osimertinib	αPD1+Osimertinib+TAK779		IgG isotype+DMSO	αPD1+DMSO	IgG isotype+Osimertinib	αPD1+Osimertinib	αPD1+Osimertinib+TAK779		IgG isotype+DMSO	αPD1+DMSO	IgG isotype+Osimertinib	αPD1+Osimertinib	αPD1+Osimertinib+TAK779
75.25	69.39	50.797	289.044	108.218		12.76	14.41	12.18	29.8	16.82		476.5	852.41	452.93	368.01	507.17
70.866	71.073	48.655	192.002	107.991		32.53	12.72	13.68	33.96	16.74		334.85	401.3	315.1	409.62	572.97
46.95	87.953	88.631	103.705	100.06		0	13.28	13.43	30	14.35		396.99	416.79	472.94	461.67	579.61
68.487	99.682	46.826	89.158	99.111		20.38	14.94	11.56	20.57	20.91		399.03	600.92	570.69	451.59	585.48
53.828	57.534	46.026	78.029	101.085		0	15.3	12.75	12.78	15.21		458.22	376.18	344.22	257.84	652.17
CCL17						CXCL1						CCL2
IgG isotype+DMSO	αPD1+DMSO	IgG isotype+Osimertinib	αPD1+Osimertinib	αPD1+Osimertinib+TAK779		IgG isotype+DMSO	αPD1+DMSO	IgG isotype+Osimertinib	αPD1+Osimertinib	αPD1+Osimertinib+TAK779		IgG isotype+DMSO	αPD1+DMSO	IgG isotype+Osimertinib	αPD1+Osimertinib	αPD1+Osimertinib+TAK779
11.46	20.63	17.08	45.98	29.05		35.16	39.09	52.76	88.39	105.39		0	32.719	0	146.872	34.028
24.94	17.68	0	43.59	23.59		152.4	29.97	15.12	81.94	38.25		80.649	0	0	96.891	22.474
19.91	13.25	17.63	34.26	24.96		27.05	35.63	42.41	53.78	39.76		0	18.164	23.361	33.879	22.712
14.31	21.68	14.3	27.5	24.65		51.24	35.12	23.17	40.05	66.23		29.473	24.287	17.887	26.278	29.537
16.84	23.5	11.49	27.27	23.91		53.2	57.59	31.41	52.78	62.18		17.776	43.305	17.488	29.34	27.734
CXCL9						CXCL10						CCL3
IgG isotype+DMSO	αPD1+DMSO	IgG isotype+Osimertinib	αPD1+Osimertinib	αPD1+Osimertinib+TAK779		IgG isotype+DMSO	αPD1+DMSO	IgG isotype+Osimertinib	αPD1+Osimertinib	αPD1+Osimertinib+TAK779		IgG isotype+DMSO	αPD1+DMSO	IgG isotype+Osimertinib	αPD1+Osimertinib	αPD1+Osimertinib+TAK779
130.216	227.264	87.95	318.222	229.26		17.76	24.17	6.47	64.58	29.32		7.865	10.885	7.151	23.498	27.218
130.675	214.151	68.189	274.849	301.243		23.46	8.83	6.14	54.81	12.97		27.77	6.936	6.412	16.864	11.609
103.233	163.275	154.7	277.104	281.408		7.92	8.96	13.55	41.61	24.15		6.552	11.582	12.508	9.376	19.382
129.666	206.702	107.574	286.006	257.447		24.03	17.02	7.62	38.12	25.35		9.165	11.15	6.973	7.746	14.094
94.306	196.474	123.79	269.851	301.576		6.46	24.28	12.93	32.28	26.87		7.14	17.887	1.642	9.299	11.033
CCL4						CXCL13						CXCL5
IgG isotype+DMSO	αPD1+DMSO	IgG isotype+Osimertinib	αPD1+Osimertinib	αPD1+Osimertinib+TAK779		IgG isotype+DMSO	αPD1+DMSO	IgG isotype+Osimertinib	αPD1+Osimertinib	αPD1+Osimertinib+TAK779		IgG isotype+DMSO	αPD1+DMSO	IgG isotype+Osimertinib	αPD1+Osimertinib	αPD1+Osimertinib+TAK779
0	0	0	17.822	20.668		499.53	445.89	299.42	3485.09	615.86		1305	1912.92	1266.44	789.28	1532.26
23.478	0	0	12.444	0		454.8	526.71	343.57	2125.69	819.47		1167.65	1938.66	1709.92	1153.5	1680.37
0	0	14.592	8.326	8.42		290.44	482.16	547.02	475.41	673.85		1901.93	1144.51	1976.77	1134.5	1788.61
0	0	0	9.098	13.744		365.84	523.47	273.73	366.7	598.37		1351.81	1511.12	1275.04	746.96	1772.19
0	9.144	0	0	8.068		298.08	398.06	0	445.47	629.76		1247.88	1120.99	1234.9	1650.59	1590.98
CCL22
IgG isotype+DMSO	αPD1+DMSO	IgG isotype+Osimertinib	αPD1+Osimertinib	αPD1+Osimertinib+TAK779
109.17	209.18	119.69	107.83	214.85
192.28	123.81	63.73	222.54	185.48
111.31	119.34	183.35	269.71	221.28
160.35	218.86	106.91	200.31	184.68
120.88	212.24	132.12	179.36	218.74

## Sheet: Fig. 4
A				E								F
geneset	cor	log10(pVal)		Beas-2B								ASB-XIV-OVA
RESPONSE_TO_INTERFERON_GAMMA	0.89183	241.591			EV			EGFR-19del					EV			hEGFR-L858R
RESPONSE_TO_INTERFERON_BETA	0.884794	232.613		IFNγ	-	+	+	-	+	+		IFNγ	-	+	+	-	+	+
INTERFERON_GAMMA_MEDIATED_SIGNALING_PATHWAY	0.875229	221.307		EGF	-	-	+	-	-	-		EGF	-	-	+	-	-	-
RESPONSE_TO_VIRUS	0.868414	213.806		Osi	-	-	-	-	-	+		Osi	-	-	-	-	-	+
PATTERN_RECOGNITION_RECEPTOR_SIGNALING_PATHWAY	0.864636	209.826		HLA-A	0.971836	2.10811	1.49467	0.411475	1.0154	1.44013		MFI(H-2Kb/SIINFEKL)	2831	5051	3165	1855	3333	5637
CELLULAR_RESPONSE_TO_INTERFERON_GAMMA	0.864331	209.51			0.979793	2.17134	1.68871	0.4555	1.13639	1.53852			2051	5559	2990	1751	3569	5765
DEFENSE_RESPONSE_TO_SYMBIONT	0.863198	208.342			0.988547	2.4564	1.785	0.502012	1.15096	1.58753			2074	4232	3573	1781	3701	5948
RESPONSE_TO_PROTOZOAN	0.862696	207.829			1.06237	2.47855	1.83138	0.564041	1.21023	1.80316
REGULATION_OF_RESPONSE_TO_BIOTIC_STIMULUS	0.859842	204.946		HLA-B	0.934885	1.5661	1.23402	0.315648	0.807947	1.29206		H
POSITIVE_REGULATION_OF_TUMOR_NECROSIS_FACTOR_SUPERFAMILY_CYTOKINE_PRODUCTION	0.848797	194.361			0.964421	1.75597	1.27007	0.341176	0.818503	1.35253		ASB-XIV-OVA Co-culture with OT-1 CD8+ T cells）
ANTIGEN_PROCESSING_AND_PRESENTATION	0.842774	188.94			1.01212	1.98304	1.31202	0.354249	0.946194	1.37539			EV			hEGFR-L858R
TOLL_LIKE_RECEPTOR_SIGNALING_PATHWAY	0.840942	187.336			1.09583	2.07983	1.88143	0.356831	0.951889	1.47593		IFNγ	-	+	+	-	+	+
NEGATIVE_REGULATION_OF_LEUKOCYTE_CELL_CELL_ADHESION	0.832749	180.406		B2M	0.943049	1.58084	1.37486	0.364244	0.891109	1.39368		EGF	-	-	+	-	-	-
INTERFERON_GAMMA_PRODUCTION	0.831683	179.531			0.976016	1.69187	1.42208	0.378303	0.970711	1.39975		Osi	-	-	-	-	-	+
PYROPTOSIS	0.830267	178.379			0.996324	1.79127	1.47888	0.398166	1.0164	1.45763		Apoptotic tumor cells (%)	51.1	64.1	50.9	38	44.4	74.7
POSITIVE_REGULATION_OF_TYPE_2_IMMUNE_RESPONSE	0.829234	177.546			1.09046	2.27847	1.65979	0.425815	1.01955	1.60033			51.7	65.4	43.5	33.4	54.2	69.7
NEGATIVE_REGULATION_OF_LYMPHOCYTE_ACTIVATION	0.823532	173.044		TAP1	0.96078	12.8883	9.96783	0.891518	6.805	9.1001			56.3	62.2	43.2	36.7	55.8	71.3
CELLULAR_RESPONSE_TO_INTERFERON_BETA	0.821743	171.666			0.980604	14.5123	10.3864	0.929661	6.87775	9.16958
TUMOR_NECROSIS_FACTOR_SUPERFAMILY_CYTOKINE_PRODUCTION	0.820443	170.673			0.986354	15.2754	11.4845	0.934323	6.9206	10.1108
LEUKOCYTE_APOPTOTIC_PROCESS	0.820192	170.482			1.07609	16.0152	11.6871	0.944893	6.97713	10.1924
POSITIVE_REGULATION_OF_INTERFERON_GAMMA_PRODUCTION	0.817314	168.317										I
INTERLEUKIN_10_PRODUCTION	0.817052	168.122										OT-1 CD8+ T cells （Co-culture with ASB-XIV-OVA）
POSITIVE_REGULATION_OF_LEUKOCYTE_APOPTOTIC_PROCESS	0.816815	167.945											EV			hEGFR-L858R
INTERLEUKIN_12_PRODUCTION	0.816715	167.871										IFNγ	-	+	+	-	+	+
INTERLEUKIN_2_PRODUCTION	0.814836	166.483										EGF	-	-	+	-	-	-
POSITIVE_REGULATION_OF_DEFENSE_RESPONSE	0.814125	165.961										Osi	-	-	-	-	-	+
REGULATION_OF_ADAPTIVE_IMMUNE_RESPONSE	0.81332	165.375										IFNγhigh Gzmb+ (%)	12.6	16.8	12.1	5.47	7.68	16.9
NEGATIVE_REGULATION_OF_CYTOKINE_PRODUCTION	0.812652	164.889											11.5	15.5	9.45	6.5	7.45	16.2
REGULATION_OF_RESPONSE_TO_CYTOKINE_STIMULUS	0.811906	164.35											13.4	16.1	10.5	4.72	7.21	16
T_CELL_PROLIFERATION	0.811617	164.142
MACROPHAGE_ACTIVATION_INVOLVED_IN_IMMUNE_RESPONSE	0.811485	164.046
CELL_ACTIVATION_INVOLVED_IN_IMMUNE_RESPONSE	0.811317	163.926
POSITIVE_REGULATION_OF_INTERLEUKIN_10_PRODUCTION	0.810037	163.009										J
MYD88_DEPENDENT_TOLL_LIKE_RECEPTOR_SIGNALING_PATHWAY	0.808126	161.652										OT-1 CD8+ T cells （Co-culture with ASB-XIV-OVA）
REGULATION_OF_LEUKOCYTE_PROLIFERATION	0.806441	160.469											EV			hEGFR-L858R
CELLULAR_RESPONSE_TO_BIOTIC_STIMULUS	0.806377	160.425										IFNγ	-	+	+	-	+	+
REGULATION_OF_LYMPHOCYTE_APOPTOTIC_PROCESS	0.806057	160.201										EGF	-	-	+	-	-	-
POSITIVE_REGULATION_OF_INTERLEUKIN_12_PRODUCTION	0.806034	160.185										Osi	-	-	-	-	-	+
T_CELL_APOPTOTIC_PROCESS	0.805057	159.506										IFNγhigh Perforin+ (%)	15.1	22	15	6.12	9.15	21.4
INTERFERON_ALPHA_PRODUCTION	0.804446	159.084											14.5	19.8	11.7	7.35	8.44	21
REGULATION_OF_LEUKOCYTE_APOPTOTIC_PROCESS	0.803841	158.667											18	20.9	13.8	5.35	9.52	20.9
REGULATION_OF_T_CELL_PROLIFERATION	0.803262	158.268
POSITIVE_REGULATION_OF_RESPONSE_TO_CYTOKINE_STIMULUS	0.803103	158.16
REGULATION_OF_T_CELL_APOPTOTIC_PROCESS	0.802387	157.67
LEUKOCYTE_PROLIFERATION	0.801195	156.859
CELLULAR_RESPONSE_TO_MOLECULE_OF_BACTERIAL_ORIGIN	0.801085	156.785
REGULATION_OF_INNATE_IMMUNE_RESPONSE	0.800636	156.481
POSITIVE_REGULATION_OF_CHEMOKINE_PRODUCTION	0.800082	156.107
LYMPHOCYTE_APOPTOTIC_PROCESS	0.79892	155.327
LYMPHOCYTE_ACTIVATION_INVOLVED_IN_IMMUNE_RESPONSE	0.798621	155.127
MYELOID_LEUKOCYTE_ACTIVATION	0.79685	153.95
NEGATIVE_REGULATION_OF_LEUKOCYTE_PROLIFERATION	0.796366	153.63
TOLL_LIKE_RECEPTOR_4_SIGNALING_PATHWAY	0.795024	152.748
RECEPTOR_SIGNALING_PATHWAY_VIA_STAT	0.794878	152.653
TYPE_2_IMMUNE_RESPONSE	0.794849	152.634
T_CELL_MIGRATION	0.794846	152.632
REGULATION_OF_T_HELPER_1_TYPE_IMMUNE_RESPONSE	0.794203	152.212
REGULATION_OF_T_CELL_ACTIVATION	0.792929	151.385
POSITIVE_REGULATION_OF_DEFENSE_RESPONSE_TO_VIRUS_BY_HOST	0.791973	150.768
REGULATION_OF_LYMPHOCYTE_DIFFERENTIATION	0.791593	150.524
RESPONSE_TO_INTERFERON_ALPHA	0.79147	150.445
POSITIVE_REGULATION_OF_MONONUCLEAR_CELL_MIGRATION	0.791134	150.229
REGULATION_OF_INFLAMMATORY_RESPONSE	0.791058	150.181
POSITIVE_REGULATION_OF_INTERLEUKIN_1_PRODUCTION	0.790819	150.028
CD4_POSITIVE_ALPHA_BETA_T_CELL_CYTOKINE_PRODUCTION	0.790782	150.004
NEGATIVE_REGULATION_OF_VIRAL_GENOME_REPLICATION	0.790277	149.682
POSITIVE_REGULATION_OF_LEUKOCYTE_PROLIFERATION	0.78993	149.461
MONONUCLEAR_CELL_DIFFERENTIATION	0.789798	149.377
MYELOID_DENDRITIC_CELL_ACTIVATION	0.788921	148.82
RESPONSE_TO_MOLECULE_OF_BACTERIAL_ORIGIN	0.787385	147.852
POSITIVE_REGULATION_OF_INTERLEUKIN_2_PRODUCTION	0.787129	147.691
T_HELPER_1_TYPE_IMMUNE_RESPONSE	0.786894	147.544
REGULATION_OF_T_CELL_RECEPTOR_SIGNALING_PATHWAY	0.78686	147.523
INTERLEUKIN_6_PRODUCTION	0.785995	146.982
NEGATIVE_REGULATION_OF_T_CELL_PROLIFERATION	0.785792	146.856
INTERLEUKIN_17_PRODUCTION	0.78462	146.129
POSITIVE_REGULATION_OF_INTERLEUKIN_1_BETA_PRODUCTION	0.78457	146.098
REGULATION_OF_LEUKOCYTE_DIFFERENTIATION	0.783701	145.562
DENDRITIC_CELL_CYTOKINE_PRODUCTION	0.783622	145.513
MYELOID_CELL_ACTIVATION_INVOLVED_IN_IMMUNE_RESPONSE	0.783527	145.455
T_CELL_DIFFERENTIATION	0.782825	145.024
NEGATIVE_REGULATION_OF_CELL_ACTIVATION	0.782671	144.93
REGULATION_OF_MONONUCLEAR_CELL_MIGRATION	0.781518	144.226
TOLL_LIKE_RECEPTOR_7_SIGNALING_PATHWAY	0.781488	144.208
ALPHA_BETA_T_CELL_ACTIVATION	0.780817	143.801
INTERLEUKIN_1_PRODUCTION	0.780338	143.511
LYMPHOCYTE_MIGRATION	0.779632	143.085
POSITIVE_REGULATION_OF_T_HELPER_1_TYPE_IMMUNE_RESPONSE	0.779534	143.026
POSITIVE_REGULATION_OF_INTERLEUKIN_6_PRODUCTION	0.779388	142.938
NEGATIVE_REGULATION_OF_CELL_CELL_ADHESION	0.779219	142.836
REGULATION_OF_TOLL_LIKE_RECEPTOR_SIGNALING_PATHWAY	0.779191	142.819
REGULATION_OF_LYMPHOCYTE_MIGRATION	0.779149	142.794
REGULATION_OF_ALPHA_BETA_T_CELL_ACTIVATION	0.778677	142.511
REGULATION_OF_T_CELL_DIFFERENTIATION	0.778587	142.457
REGULATION_OF_HEMOPOIESIS	0.777839	142.01
POSITIVE_REGULATION_OF_ADAPTIVE_IMMUNE_RESPONSE	0.777598	141.866
T_CELL_RECEPTOR_SIGNALING_PATHWAY	0.775762	140.777
MONONUCLEAR_CELL_MIGRATION	0.77556	140.658
NEGATIVE_REGULATION_OF_T_CELL_RECEPTOR_SIGNALING_PATHWAY	0.775391	140.559
ALPHA_BETA_T_CELL_PROLIFERATION	0.774703	140.154
CD4_POSITIVE_ALPHA_BETA_T_CELL_ACTIVATION	0.774352	139.948
REGULATION_OF_PATTERN_RECOGNITION_RECEPTOR_SIGNALING_PATHWAY	0.774012	139.749
LEUKOCYTE_HOMEOSTASIS	0.773892	139.679
LYMPHOCYTE_HOMEOSTASIS	0.773336	139.354
LYMPHOCYTE_CHEMOTAXIS	0.772262	138.73
NEGATIVE_REGULATION_OF_ANTIGEN_RECEPTOR_MEDIATED_SIGNALING_PATHWAY	0.771547	138.316
NEGATIVE_REGULATION_OF_RESPONSE_TO_CYTOKINE_STIMULUS	0.771077	138.045
NIK_NF_KAPPAB_SIGNALING	0.770756	137.86
T_CELL_ACTIVATION_INVOLVED_IN_IMMUNE_RESPONSE	0.770687	137.82
NEGATIVE_REGULATION_OF_IMMUNE_RESPONSE	0.770168	137.522
POSITIVE_REGULATION_OF_INTERLEUKIN_17_PRODUCTION	0.77013	137.5
T_CELL_MEDIATED_IMMUNITY	0.770072	137.467
POSITIVE_REGULATION_OF_LYMPHOCYTE_APOPTOTIC_PROCESS	0.769138	136.933
ACTIVATED_T_CELL_PROLIFERATION	0.769093	136.908
POSITIVE_REGULATION_OF_LYMPHOCYTE_DIFFERENTIATION	0.768755	136.714
DENDRITIC_CELL_MIGRATION	0.76741	135.951
POSITIVE_REGULATION_OF_INFLAMMATORY_RESPONSE	0.76704	135.742
CHEMOKINE_PRODUCTION	0.766752	135.58
REGULATION_OF_ANTIGEN_RECEPTOR_MEDIATED_SIGNALING_PATHWAY	0.765872	135.085
POSITIVE_REGULATION_OF_HEMOPOIESIS	0.765847	135.071
T_CELL_CHEMOTAXIS	0.764792	134.48
DENDRITIC_CELL_CHEMOTAXIS	0.764016	134.048
NATURAL_KILLER_CELL_MEDIATED_IMMUNE_RESPONSE_TO_TUMOR_CELL	0.763705	133.875
POSITIVE_REGULATION_OF_LYMPHOCYTE_MIGRATION	0.763593	133.813
REGULATION_OF_CD4_POSITIVE_ALPHA_BETA_T_CELL_ACTIVATION	0.76341	133.711
NEGATIVE_REGULATION_OF_VIRAL_PROCESS	0.762413	133.16
REGULATION_OF_NIK_NF_KAPPAB_SIGNALING	0.762063	132.967
ALPHA_BETA_T_CELL_DIFFERENTIATION	0.761723	132.78
T_CELL_DIFFERENTIATION_INVOLVED_IN_IMMUNE_RESPONSE	0.760909	132.333
TOLL_LIKE_RECEPTOR_2_SIGNALING_PATHWAY	0.760528	132.124
REGULATION_OF_B_CELL_PROLIFERATION	0.759984	131.828
REGULATION_OF_PHAGOCYTOSIS	0.759811	131.734
POSITIVE_REGULATION_OF_NITRIC_OXIDE_SYNTHASE_BIOSYNTHETIC_PROCESS	0.759504	131.566
POSITIVE_REGULATION_OF_IMMUNE_EFFECTOR_PROCESS	0.759411	131.516
NEGATIVE_REGULATION_OF_INTERLEUKIN_2_PRODUCTION	0.75934	131.477
POSITIVE_REGULATION_OF_LEUKOCYTE_CELL_CELL_ADHESION	0.758764	131.165
POSITIVE_REGULATION_OF_T_CELL_PROLIFERATION	0.758757	131.161
MODULATION_OF_PROCESS_OF_ANOTHER_ORGANISM	0.758089	130.799
POSITIVE_REGULATION_OF_T_CELL_MIGRATION	0.757622	130.548
LIPOPOLYSACCHARIDE_MEDIATED_SIGNALING_PATHWAY	0.756544	129.968
POSITIVE_REGULATION_OF_CELL_CELL_ADHESION	0.756535	129.963
CD4_POSITIVE_ALPHA_BETA_T_CELL_DIFFERENTIATION	0.75604	129.698
REGULATION_OF_DEFENSE_RESPONSE_TO_VIRUS_BY_HOST	0.755513	129.417
MYELOID_LEUKOCYTE_MEDIATED_IMMUNITY	0.753663	128.434
POSITIVE_REGULATION_OF_INTERLEUKIN_4_PRODUCTION	0.753547	128.373
LEUKOCYTE_DEGRANULATION	0.753413	128.302
POSITIVE_REGULATION_OF_NIK_NF_KAPPAB_SIGNALING	0.75282	127.989
NEGATIVE_REGULATION_OF_INTERFERON_GAMMA_PRODUCTION	0.752712	127.933
LYMPHOCYTE_COSTIMULATION	0.75262	127.884
REGULATION_OF_ALPHA_BETA_T_CELL_DIFFERENTIATION	0.752487	127.814
RESPONSE_TO_TUMOR_NECROSIS_FACTOR	0.752249	127.689
MACROPHAGE_ACTIVATION	0.750235	126.637
T_HELPER_17_TYPE_IMMUNE_RESPONSE	0.749537	126.274
REGULATION_OF_LYMPHOCYTE_CHEMOTAXIS	0.749241	126.121
REGULATION_OF_T_CELL_MIGRATION	0.747675	125.313
REGULATION_OF_LEUKOCYTE_MEDIATED_IMMUNITY	0.747667	125.309
REGULATION_OF_T_CELL_MEDIATED_IMMUNITY	0.747509	125.228
NEGATIVE_REGULATION_OF_ADAPTIVE_IMMUNE_RESPONSE	0.747433	125.189
LEUKOCYTE_MIGRATION	0.74743	125.187
GRANULOCYTE_MIGRATION	0.747046	124.991
POSITIVE_REGULATION_OF_RESPONSE_TO_BIOTIC_STIMULUS	0.746364	124.642
REGULATION_OF_CELL_CELL_ADHESION_MEDIATED_BY_INTEGRIN	0.74618	124.548
REGULATION_OF_LEUKOCYTE_CHEMOTAXIS	0.745987	124.45
REGULATION_OF_CD4_POSITIVE_ALPHA_BETA_T_CELL_DIFFERENTIATION	0.745581	124.243
FC_RECEPTOR_MEDIATED_STIMULATORY_SIGNALING_PATHWAY	0.745166	124.032
INFLAMMATORY_RESPONSE_TO_ANTIGENIC_STIMULUS	0.745042	123.969
RESPONSE_TO_TYPE_I_INTERFERON	0.744222	123.554
POSITIVE_REGULATION_OF_CD4_POSITIVE_ALPHA_BETA_T_CELL_ACTIVATION	0.743674	123.277
LEUKOCYTE_CHEMOTAXIS	0.743374	123.126
REGULATION_OF_MYELOID_LEUKOCYTE_MEDIATED_IMMUNITY	0.742813	122.844
IMMUNOLOGICAL_SYNAPSE_FORMATION	0.742787	122.83
POSITIVE_REGULATION_OF_NF_KAPPAB_TRANSCRIPTION_FACTOR_ACTIVITY	0.74259	122.732
NK_T_CELL_ACTIVATION	0.742362	122.617
INTERLEUKIN_4_PRODUCTION	0.742004	122.438
I_KAPPAB_KINASE_NF_KAPPAB_SIGNALING	0.741756	122.314
MAST_CELL_ACTIVATION	0.741037	121.955
T_CELL_CYTOKINE_PRODUCTION	0.740916	121.895
POSITIVE_REGULATION_OF_ANTIGEN_RECEPTOR_MEDIATED_SIGNALING_PATHWAY	0.74082	121.847
REGULATION_OF_LEUKOCYTE_MIGRATION	0.740419	121.648
POSITIVE_REGULATION_OF_ALPHA_BETA_T_CELL_ACTIVATION	0.740392	121.635
TOLERANCE_INDUCTION	0.740282	121.58
POSITIVE_REGULATION_OF_LEUKOCYTE_CHEMOTAXIS	0.739815	121.348
NEGATIVE_REGULATION_OF_ACTIVATED_T_CELL_PROLIFERATION	0.739609	121.246
POSITIVE_REGULATION_OF_T_CELL_CYTOKINE_PRODUCTION	0.738965	120.928
NEUTROPHIL_MIGRATION	0.738269	120.585
REGULATION_OF_DEFENSE_RESPONSE_TO_VIRUS	0.737808	120.359
INFLAMMATORY_CELL_APOPTOTIC_PROCESS	0.737447	120.182
NEGATIVE_REGULATION_OF_B_CELL_PROLIFERATION	0.736794	119.862
NEGATIVE_REGULATION_OF_INTERLEUKIN_12_PRODUCTION	0.736776	119.854
POSITIVE_REGULATION_OF_LEUKOCYTE_MIGRATION	0.736563	119.749
B_CELL_PROLIFERATION	0.736561	119.748
NATURAL_KILLER_CELL_CHEMOTAXIS	0.736527	119.732
GRANULOCYTE_CHEMOTAXIS	0.736247	119.595
POSITIVE_REGULATION_OF_PHAGOCYTOSIS	0.736143	119.545
POSITIVE_REGULATION_OF_I_KAPPAB_KINASE_NF_KAPPAB_SIGNALING	0.735923	119.438
REGULATION_OF_FC_RECEPTOR_MEDIATED_STIMULATORY_SIGNALING_PATHWAY	0.735851	119.402
DENDRITIC_CELL_DIFFERENTIATION	0.735725	119.342
POSITIVE_REGULATION_OF_TOLL_LIKE_RECEPTOR_4_SIGNALING_PATHWAY	0.735097	119.037
POSITIVE_REGULATION_OF_T_HELPER_CELL_DIFFERENTIATION	0.73475	118.869
RESPONSE_TO_FUNGUS	0.734034	118.522
POSITIVE_REGULATION_OF_B_CELL_PROLIFERATION	0.733934	118.475
T_CELL_SELECTION	0.7338	118.41
POSITIVE_REGULATION_OF_ALPHA_BETA_T_CELL_DIFFERENTIATION	0.733221	118.131
REGULATION_OF_VIRAL_PROCESS	0.732905	117.979
REGULATION_OF_DENDRITIC_CELL_CHEMOTAXIS	0.732809	117.933
RESPONSE_TO_CHEMOKINE	0.732728	117.894
NATURAL_KILLER_CELL_ACTIVATION	0.732562	117.815
G_PROTEIN_COUPLED_PURINERGIC_NUCLEOTIDE_RECEPTOR_SIGNALING_PATHWAY	0.732414	117.744
PYRIMIDINE_NUCLEOSIDE_METABOLIC_PROCESS	0.732129	117.608
RESPONSE_TO_TUMOR_CELL	0.731478	117.297
POSITIVE_REGULATION_OF_CD4_POSITIVE_ALPHA_BETA_T_CELL_DIFFERENTIATION	0.731258	117.192
ANTIFUNGAL_INNATE_IMMUNE_RESPONSE	0.730135	116.659
T_HELPER_17_CELL_LINEAGE_COMMITMENT	0.729669	116.437
POSITIVE_REGULATION_OF_INTERFERON_ALPHA_PRODUCTION	0.729631	116.42
RIBONUCLEOSIDE_CATABOLIC_PROCESS	0.729563	116.387
NEGATIVE_REGULATION_OF_DEFENSE_RESPONSE	0.729554	116.383
NITRIC_OXIDE_SYNTHASE_BIOSYNTHETIC_PROCESS	0.729287	116.257
REGULATION_OF_NATURAL_KILLER_CELL_ACTIVATION	0.729085	116.162
PYRIMIDINE_NUCLEOSIDE_CATABOLIC_PROCESS	0.728632	115.948
POSITIVE_REGULATION_OF_INTERLEUKIN_8_PRODUCTION	0.72845	115.863
REGULATION_OF_T_HELPER_17_TYPE_IMMUNE_RESPONSE	0.728407	115.843
NEGATIVE_REGULATION_OF_B_CELL_ACTIVATION	0.728342	115.812
NEUTROPHIL_CHEMOTAXIS	0.728159	115.726
INNATE_IMMUNE_RESPONSE_ACTIVATING_SIGNAL_TRANSDUCTION	0.728141	115.718
MYELOID_LEUKOCYTE_DIFFERENTIATION	0.728088	115.692
MYD88_INDEPENDENT_TOLL_LIKE_RECEPTOR_SIGNALING_PATHWAY	0.727318	115.332
TYROSINE_PHOSPHORYLATION_OF_STAT_PROTEIN	0.727282	115.315
FC_GAMMA_RECEPTOR_SIGNALING_PATHWAY	0.727182	115.268
INTERLEUKIN_8_PRODUCTION	0.726136	114.78
T_HELPER_1_CELL_DIFFERENTIATION	0.725841	114.643
T_HELPER_CELL_LINEAGE_COMMITMENT	0.725548	114.506
CELL_CHEMOTAXIS	0.725072	114.286
MYELOID_LEUKOCYTE_MIGRATION	0.724724	114.124
T_CELL_HOMEOSTASIS	0.724695	114.111
PRODUCTION_OF_MOLECULAR_MEDIATOR_INVOLVED_IN_INFLAMMATORY_RESPONSE	0.724657	114.094
POSITIVE_T_CELL_SELECTION	0.72461	114.072
PHAGOCYTOSIS	0.724571	114.054
B_CELL_ACTIVATION_INVOLVED_IN_IMMUNE_RESPONSE	0.723715	113.659
POSITIVE_REGULATION_OF_CELL_KILLING	0.723449	113.537
MACROPHAGE_DIFFERENTIATION	0.722905	113.286
T_HELPER_2_CELL_CYTOKINE_PRODUCTION	0.722609	113.15
GRANULOCYTE_MACROPHAGE_COLONY_STIMULATING_FACTOR_PRODUCTION	0.722209	112.967
POSITIVE_REGULATION_OF_MYELOID_LEUKOCYTE_MEDIATED_IMMUNITY	0.721853	112.805
ACTIVATION_OF_INNATE_IMMUNE_RESPONSE	0.721782	112.772
REGULATION_OF_RESPONSE_TO_TUMOR_CELL	0.720725	112.291
POSITIVE_REGULATION_OF_T_CELL_APOPTOTIC_PROCESS	0.720188	112.047
MICROGLIAL_CELL_ACTIVATION	0.719825	111.882
TUMOR_NECROSIS_FACTOR_MEDIATED_SIGNALING_PATHWAY	0.719328	111.657
CELL_CELL_ADHESION_MEDIATED_BY_INTEGRIN	0.718166	111.134
REGULATION_OF_NATURAL_KILLER_CELL_DIFFERENTIATION	0.717931	111.028
POSITIVE_REGULATION_OF_T_HELPER_17_TYPE_IMMUNE_RESPONSE	0.717154	110.68
T_CELL_LINEAGE_COMMITMENT	0.716962	110.594
POSITIVE_REGULATION_OF_TOLL_LIKE_RECEPTOR_SIGNALING_PATHWAY	0.716618	110.44
MACROPHAGE_APOPTOTIC_PROCESS	0.714447	109.475
REGULATION_OF_T_HELPER_1_CELL_DIFFERENTIATION	0.713782	109.182
IMMUNE_RESPONSE_TO_TUMOR_CELL	0.713597	109.1
DEFENSE_RESPONSE_TO_GRAM_POSITIVE_BACTERIUM	0.713401	109.014
NEGATIVE_REGULATION_OF_T_CELL_MEDIATED_IMMUNITY	0.712609	108.666
IMMUNE_RESPONSE_REGULATING_CELL_SURFACE_RECEPTOR_SIGNALING_PATHWAY	0.711974	108.387
REGULATION_OF_LEUKOCYTE_DEGRANULATION	0.711971	108.386
POSITIVE_REGULATION_OF_MHC_CLASS_II_BIOSYNTHETIC_PROCESS	0.711815	108.317
NEGATIVE_REGULATION_OF_TUMOR_NECROSIS_FACTOR_SUPERFAMILY_CYTOKINE_PRODUCTION	0.711385	108.13
MHC_CLASS_II_BIOSYNTHETIC_PROCESS	0.711346	108.112
NEGATIVE_REGULATION_OF_INFLAMMATORY_RESPONSE	0.711207	108.052
REGULATION_OF_MONOCYTE_CHEMOTAXIS	0.711024	107.972
B_CELL_DIFFERENTIATION	0.710546	107.764
CELLULAR_RESPONSE_TO_VIRUS	0.709713	107.402
NEGATIVE_REGULATION_OF_INTERLEUKIN_17_PRODUCTION	0.709454	107.29
NEGATIVE_REGULATION_OF_LEUKOCYTE_APOPTOTIC_PROCESS	0.709246	107.2
POSITIVE_REGULATION_OF_MONOCYTE_CHEMOTACTIC_PROTEIN_1_PRODUCTION	0.709151	107.159
POSITIVE_REGULATION_OF_T_CELL_RECEPTOR_SIGNALING_PATHWAY	0.708901	107.051
REGULATION_OF_TOLERANCE_INDUCTION	0.708862	107.034
REGULATION_OF_IMMUNOGLOBULIN_PRODUCTION	0.708833	107.021
REGULATION_OF_MAST_CELL_ACTIVATION	0.707134	106.291
REGULATION_OF_B_CELL_DIFFERENTIATION	0.706836	106.163
CD4_POSITIVE_OR_CD8_POSITIVE_ALPHA_BETA_T_CELL_LINEAGE_COMMITMENT	0.70646	106.002
TOLL_LIKE_RECEPTOR_9_SIGNALING_PATHWAY	0.706414	105.983
NEGATIVE_REGULATION_OF_INTERLEUKIN_10_PRODUCTION	0.705468	105.579
NATURAL_KILLER_CELL_PROLIFERATION	0.704913	105.343
MAST_CELL_ACTIVATION_INVOLVED_IN_IMMUNE_RESPONSE	0.704634	105.224
NEGATIVE_REGULATION_OF_NF_KAPPAB_TRANSCRIPTION_FACTOR_ACTIVITY	0.704329	105.095
EOSINOPHIL_MIGRATION	0.704274	105.072
NEGATIVE_REGULATION_OF_T_CELL_DIFFERENTIATION	0.703462	104.728
POSITIVE_REGULATION_OF_ALPHA_BETA_T_CELL_PROLIFERATION	0.703047	104.553
REGULATION_OF_NEUTROPHIL_MIGRATION	0.702093	104.152
B_CELL_HOMEOSTASIS	0.701072	103.724
NEGATIVE_REGULATION_OF_HEMOPOIESIS	0.700699	103.569
GRANULOCYTE_ACTIVATION	0.699684	103.146
REGULATION_OF_MACROPHAGE_ACTIVATION	0.699522	103.079
POSITIVE_REGULATION_OF_CYSTEINE_TYPE_ENDOPEPTIDASE_ACTIVITY	0.699514	103.075
REGULATION_OF_MICROGLIAL_CELL_ACTIVATION	0.69877	102.767
POSITIVE_REGULATION_OF_PATTERN_RECOGNITION_RECEPTOR_SIGNALING_PATHWAY	0.698501	102.655
POSITIVE_REGULATION_OF_TYROSINE_PHOSPHORYLATION_OF_STAT_PROTEIN	0.697759	102.349
PURINERGIC_NUCLEOTIDE_RECEPTOR_SIGNALING_PATHWAY	0.696794	101.952
POSITIVE_REGULATION_OF_NATURAL_KILLER_CELL_ACTIVATION	0.696178	101.699
NEGATIVE_REGULATION_OF_CELL_ADHESION	0.69516	101.284
NEGATIVE_REGULATION_OF_T_CELL_APOPTOTIC_PROCESS	0.694788	101.132
INFLAMMASOME_COMPLEX_ASSEMBLY	0.694733	101.11
TYPE_I_INTERFERON_PRODUCTION	0.694336	100.948
POSITIVE_REGULATION_OF_MONOCYTE_CHEMOTAXIS	0.692749	100.305
POSITIVE_REGULATION_OF_INNATE_IMMUNE_RESPONSE	0.692415	100.171
REGULATION_OF_GRANULOCYTE_CHEMOTAXIS	0.692229	100.095
REGULATION_OF_PRODUCTION_OF_MOLECULAR_MEDIATOR_OF_IMMUNE_RESPONSE	0.691783	99.916
REGULATION_OF_NK_T_CELL_ACTIVATION	0.691743	99.8996
REGULATION_OF_TOLL_LIKE_RECEPTOR_2_SIGNALING_PATHWAY	0.690529	99.4129
REGULATION_OF_LYMPHOCYTE_MEDIATED_IMMUNITY	0.690368	99.3482
POSITIVE_REGULATION_OF_T_CELL_MEDIATED_IMMUNITY	0.689691	99.078
MONOCYTE_CHEMOTAXIS	0.689668	99.0689
NEGATIVE_REGULATION_OF_LYMPHOCYTE_DIFFERENTIATION	0.68942	98.9701
NUCLEOBASE_CONTAINING_SMALL_MOLECULE_CATABOLIC_PROCESS	0.689217	98.8891
REGULATION_OF_T_HELPER_CELL_DIFFERENTIATION	0.688664	98.6695
NUCLEOSIDE_CATABOLIC_PROCESS	0.688563	98.629
REGULATION_OF_PEPTIDYL_TYROSINE_PHOSPHORYLATION	0.688502	98.6051
PROTEIN_MONO_ADP_RIBOSYLATION	0.687891	98.3627
NEGATIVE_REGULATION_OF_INTERLEUKIN_6_PRODUCTION	0.686787	97.9265
POSITIVE_REGULATION_OF_MACROPHAGE_ACTIVATION	0.685757	97.5214
POSITIVE_REGULATION_OF_B_CELL_DIFFERENTIATION	0.685745	97.5167
RESPONSE_TO_LECTIN	0.685241	97.3194
FC_RECEPTOR_SIGNALING_PATHWAY	0.68524	97.3189
NEGATIVE_REGULATION_OF_MYELOID_LEUKOCYTE_MEDIATED_IMMUNITY	0.684577	97.0596
REGULATION_OF_B_CELL_MEDIATED_IMMUNITY	0.683904	96.7971
REGULATION_OF_DENDRITIC_CELL_ANTIGEN_PROCESSING_AND_PRESENTATION	0.683512	96.6445
POSITIVE_REGULATION_OF_IMMUNOGLOBULIN_PRODUCTION	0.682131	96.1086
DEFENSE_RESPONSE_TO_BACTERIUM	0.682087	96.0917
GERMINAL_CENTER_FORMATION	0.681663	95.928
INTERFERON_BETA_PRODUCTION	0.681655	95.9249
REGULATION_OF_ANTIGEN_PROCESSING_AND_PRESENTATION	0.68152	95.8728
SUPEROXIDE_ANION_GENERATION	0.680402	95.4424
NEUROINFLAMMATORY_RESPONSE	0.679244	94.9987
NEGATIVE_REGULATION_OF_INFLAMMATORY_RESPONSE_TO_ANTIGENIC_STIMULUS	0.678468	94.7022
POSITIVE_REGULATION_OF_LEUKOCYTE_MEDIATED_IMMUNITY	0.678343	94.6547
POSITIVE_REGULATION_OF_PEPTIDYL_TYROSINE_PHOSPHORYLATION	0.67815	94.5809
B_CELL_ACTIVATION	0.677953	94.5063
ENTRY_INTO_HOST	0.676797	94.0674
CYTIDINE_METABOLIC_PROCESS	0.676273	93.8693
MYELOID_DENDRITIC_CELL_DIFFERENTIATION	0.676009	93.7695
REGULATORY_T_CELL_DIFFERENTIATION	0.675927	93.7385
POSITIVE_REGULATION_OF_CHEMOTAXIS	0.675804	93.692
REGULATION_OF_CYSTEINE_TYPE_ENDOPEPTIDASE_ACTIVITY	0.675746	93.6703
REGULATION_OF_SYNCYTIUM_FORMATION_BY_PLASMA_MEMBRANE_FUSION	0.675358	93.5239
NEGATIVE_REGULATION_OF_PHAGOCYTOSIS	0.675086	93.4218
REGULATION_OF_INFLAMMATORY_RESPONSE_TO_ANTIGENIC_STIMULUS	0.674607	93.2416
CYTOKINE_PRODUCTION_INVOLVED_IN_INFLAMMATORY_RESPONSE	0.674052	93.0335
MONOCYTE_CHEMOTACTIC_PROTEIN_1_PRODUCTION	0.673772	92.9289
REGULATION_OF_VIRAL_GENOME_REPLICATION	0.673673	92.8917
POSITIVE_REGULATION_OF_NEUTROPHIL_MIGRATION	0.673468	92.815
RESPONSE_TO_INTERLEUKIN_1	0.673095	92.6758
POSITIVE_REGULATION_OF_INTERFERON_BETA_PRODUCTION	0.672186	92.3373
POSITIVE_REGULATION_OF_CELL_ADHESION_MEDIATED_BY_INTEGRIN	0.671652	92.1389
TRYPTOPHAN_CATABOLIC_PROCESS	0.671367	92.0331
NATURAL_KILLER_CELL_DIFFERENTIATION	0.670972	91.8867
T_HELPER_17_CELL_DIFFERENTIATION	0.670664	91.7731
POSITIVE_REGULATION_OF_NATURAL_KILLER_CELL_MEDIATED_CYTOTOXICITY	0.669612	91.3849
GLYCOSYL_COMPOUND_CATABOLIC_PROCESS	0.669503	91.3448
DEFENSE_RESPONSE_TO_FUNGUS	0.669385	91.3012
MATURE_B_CELL_DIFFERENTIATION	0.669369	91.2954
T_CELL_MEDIATED_CYTOTOXICITY	0.669348	91.2879
POSITIVE_REGULATION_OF_MYELOID_LEUKOCYTE_DIFFERENTIATION	0.66818	90.8594
ANTIGEN_RECEPTOR_MEDIATED_SIGNALING_PATHWAY	0.667879	90.7493
NEGATIVE_REGULATION_OF_T_CELL_MEDIATED_CYTOTOXICITY	0.667516	90.6167
RESPONSE_TO_PEPTIDOGLYCAN	0.667388	90.57
NEGATIVE_T_CELL_SELECTION	0.667259	90.5229
NEGATIVE_REGULATION_OF_LYMPHOCYTE_APOPTOTIC_PROCESS	0.66697	90.4175
RESPIRATORY_BURST	0.666271	90.1633
REGULATION_OF_MYOBLAST_FUSION	0.666095	90.0993
REGULATION_OF_RECEPTOR_SIGNALING_PATHWAY_VIA_STAT	0.665865	90.0156
CELLULAR_RESPONSE_TO_INTERLEUKIN_1	0.665779	89.9844
NEGATIVE_REGULATION_OF_NEUROINFLAMMATORY_RESPONSE	0.665507	89.8861
POSITIVE_REGULATION_OF_PEPTIDASE_ACTIVITY	0.665197	89.7738
MACROPHAGE_MIGRATION	0.664878	89.6584
ACUTE_INFLAMMATORY_RESPONSE_TO_ANTIGENIC_STIMULUS	0.664697	89.5928
REGULATION_OF_MYELOID_LEUKOCYTE_DIFFERENTIATION	0.664658	89.579
REGULATION_OF_NATURAL_KILLER_CELL_CHEMOTAXIS	0.664466	89.5095
POSITIVE_REGULATION_OF_TOLERANCE_INDUCTION	0.663212	89.0581
RESPIRATORY_BURST_INVOLVED_IN_DEFENSE_RESPONSE	0.662226	88.7048
MYELOID_CELL_DIFFERENTIATION	0.661696	88.5154
T_CELL_DIFFERENTIATION_IN_THYMUS	0.661012	88.2718
CD8_POSITIVE_ALPHA_BETA_T_CELL_ACTIVATION	0.660962	88.2539
REGULATION_OF_B_CELL_RECEPTOR_SIGNALING_PATHWAY	0.660944	88.2473
T_CELL_ACTIVATION_VIA_T_CELL_RECEPTOR_CONTACT_WITH_ANTIGEN_BOUND_TO_MHC_MOLECULE_ON_ANTIGEN_PRESENTING_CELL	0.659534	87.7469
REGULATION_OF_MAST_CELL_ACTIVATION_INVOLVED_IN_IMMUNE_RESPONSE	0.659474	87.7256
REGULATION_OF_CELL_ADHESION_MEDIATED_BY_INTEGRIN	0.658811	87.4913
MACROPHAGE_CHEMOTAXIS	0.658666	87.4401
POSITIVE_REGULATION_OF_GRANULOCYTE_CHEMOTAXIS	0.658205	87.2776
REGULATION_OF_NEUTROPHIL_CHEMOTAXIS	0.65815	87.2585
NEGATIVE_REGULATION_OF_MAST_CELL_ACTIVATION	0.657331	86.9704
CYTIDINE_TO_URIDINE_EDITING	0.654717	86.0573
RESPONSE_TO_MACROPHAGE_COLONY_STIMULATING_FACTOR	0.654534	85.994
CELLULAR_RESPONSE_TO_MECHANICAL_STIMULUS	0.65387	85.7636
POSITIVE_REGULATION_OF_NATURAL_KILLER_CELL_PROLIFERATION	0.653331	85.5769
LEUKOCYTE_ADHESION_TO_VASCULAR_ENDOTHELIAL_CELL	0.653136	85.5095
BONE_RESORPTION	0.653082	85.4909
POSITIVE_REGULATION_OF_MACROPHAGE_MIGRATION	0.652925	85.4367
REGULATION_OF_BIOLOGICAL_PROCESS_INVOLVED_IN_SYMBIOTIC_INTERACTION	0.652736	85.3715
COMPLEMENT_RECEPTOR_MEDIATED_SIGNALING_PATHWAY	0.65135	84.8948
T_HELPER_2_CELL_DIFFERENTIATION	0.650845	84.7217
RIBONUCLEOSIDE_METABOLIC_PROCESS	0.650345	84.5504
CELL_ADHESION_MEDIATED_BY_INTEGRIN	0.650014	84.4377
SUPEROXIDE_METABOLIC_PROCESS	0.649845	84.3798
CELLULAR_EXTRAVASATION	0.649757	84.3498
HYPERSENSITIVITY	0.649592	84.2937
REGULATION_OF_MACROPHAGE_CHEMOTAXIS	0.64859	83.9527
POSITIVE_REGULATION_BY_SYMBIONT_OF_ENTRY_INTO_HOST	0.647691	83.6479
EOSINOPHIL_CHEMOTAXIS	0.647578	83.6097
T_CELL_TOLERANCE_INDUCTION	0.647488	83.5794
POSITIVE_REGULATION_OF_LYMPHOCYTE_CHEMOTAXIS	0.647386	83.5449
REGULATION_OF_CALCIUM_MEDIATED_SIGNALING	0.647384	83.5442
REGULATION_OF_RESPONSE_TO_INTERFERON_GAMMA	0.646453	83.2298
POSITIVE_REGULATION_OF_T_CELL_TOLERANCE_INDUCTION	0.646133	83.1221
POSITIVE_THYMIC_T_CELL_SELECTION	0.645887	83.0394
REGULATION_OF_CHEMOTAXIS	0.645408	82.8787
NEGATIVE_REGULATION_OF_ALPHA_BETA_T_CELL_ACTIVATION	0.645102	82.7759
NEGATIVE_REGULATION_OF_REGULATED_SECRETORY_PATHWAY	0.644794	82.6728
NEGATIVE_REGULATION_OF_LEUKOCYTE_MIGRATION	0.644378	82.5336
REGULATION_OF_MACROPHAGE_MIGRATION	0.644366	82.5298
CD8_POSITIVE_ALPHA_BETA_T_CELL_DIFFERENTIATION	0.644363	82.5289
POSITIVE_REGULATION_OF_TYPE_I_INTERFERON_PRODUCTION	0.644011	82.411
INDOLALKYLAMINE_METABOLIC_PROCESS	0.643325	82.1825
SEQUESTERING_OF_CALCIUM_ION	0.642971	82.0647
RESPONSE_TO_MURAMYL_DIPEPTIDE	0.642786	82.0031
NEGATIVE_REGULATION_OF_MACROPHAGE_ACTIVATION	0.642048	81.7583
PEPTIDYL_TYROSINE_MODIFICATION	0.641802	81.6768
NEGATIVE_REGULATION_OF_PRODUCTION_OF_MOLECULAR_MEDIATOR_OF_IMMUNE_RESPONSE	0.641534	81.5881
REGULATION_OF_MACROPHAGE_APOPTOTIC_PROCESS	0.640531	81.2571
ACTIVATION_OF_CYSTEINE_TYPE_ENDOPEPTIDASE_ACTIVITY_INVOLVED_IN_APOPTOTIC_PROCESS	0.640433	81.225
LEUKOCYTE_AGGREGATION	0.639781	81.0104
PHAGOSOME_MATURATION	0.639441	80.8989
NEGATIVE_REGULATION_OF_MAST_CELL_ACTIVATION_INVOLVED_IN_IMMUNE_RESPONSE	0.639418	80.8913
NEGATIVE_REGULATION_OF_CD4_POSITIVE_ALPHA_BETA_T_CELL_ACTIVATION	0.639079	80.7802
POSITIVE_REGULATION_OF_RESPONSE_TO_TUMOR_CELL	0.638949	80.7375
NATURAL_KILLER_CELL_ACTIVATION_INVOLVED_IN_IMMUNE_RESPONSE	0.636427	79.9152
POSITIVE_REGULATION_OF_MACROPHAGE_CHEMOTAXIS	0.63642	79.9129
NEUTROPHIL_ACTIVATION_INVOLVED_IN_IMMUNE_RESPONSE	0.636213	79.8458
RESPONSE_TO_INTERLEUKIN_4	0.63613	79.819
NEGATIVE_REGULATION_OF_LEUKOCYTE_DEGRANULATION	0.636073	79.8005
MAINTENANCE_OF_LOCATION_IN_CELL	0.635678	79.6727
MYELOID_CELL_APOPTOTIC_PROCESS	0.635235	79.5295
VIRAL_LIFE_CYCLE	0.634952	79.438
HOMEOSTASIS_OF_NUMBER_OF_CELLS	0.633979	79.1246
REGULATION_OF_B_CELL_ACTIVATION	0.633473	78.962
NEGATIVE_REGULATION_OF_NIK_NF_KAPPAB_SIGNALING	0.6325	78.6504
CELL_KILLING	0.63245	78.6345
REGULATION_OF_MEMBRANE_INVAGINATION	0.632419	78.6244
REGULATION_OF_SUPEROXIDE_ANION_GENERATION	0.632351	78.6028
VACUOLAR_LOCALIZATION	0.631872	78.4497
REGULATION_OF_T_CELL_MEDIATED_CYTOTOXICITY	0.631511	78.3347
REGULATION_OF_VIRAL_ENTRY_INTO_HOST_CELL	0.630879	78.1333
ACTIVATION_OF_CYSTEINE_TYPE_ENDOPEPTIDASE_ACTIVITY	0.629261	77.6206
REGULATION_OF_CD8_POSITIVE_ALPHA_BETA_T_CELL_ACTIVATION	0.629037	77.5499
THYMIC_T_CELL_SELECTION	0.628831	77.4849
MICROGLIAL_CELL_MIGRATION	0.628787	77.4708
REGULATION_OF_TOLL_LIKE_RECEPTOR_4_SIGNALING_PATHWAY	0.626088	76.6236
NEUTROPHIL_EXTRAVASATION	0.626087	76.6233
POSITIVE_REGULATION_OF_PHOSPHATASE_ACTIVITY	0.62608	76.621
NEGATIVE_REGULATION_OF_LEUKOCYTE_CHEMOTAXIS	0.625435	76.4197
NEGATIVE_REGULATION_OF_LYMPHOCYTE_MIGRATION	0.623114	75.6994
NEGATIVE_REGULATION_OF_INTERLEUKIN_1_PRODUCTION	0.622547	75.5245
REGULATION_OF_T_HELPER_17_CELL_DIFFERENTIATION	0.620409	74.8676
NUCLEOTIDE_BINDING_DOMAIN_LEUCINE_RICH_REPEAT_CONTAINING_RECEPTOR_SIGNALING_PATHWAY	0.619765	74.6707
REGULATION_OF_ACTIVATION_OF_JANUS_KINASE_ACTIVITY	0.619598	74.6199
POSITIVE_REGULATION_OF_CYTOKINE_PRODUCTION_INVOLVED_IN_INFLAMMATORY_RESPONSE	0.619294	74.5271
NEUTROPHIL_DEGRANULATION	0.618388	74.2516
POSITIVE_REGULATION_OF_LYMPHOCYTE_MEDIATED_IMMUNITY	0.617817	74.0782
POSITIVE_REGULATION_OF_REGULATORY_T_CELL_DIFFERENTIATION	0.617096	73.86
REGULATION_OF_OSTEOCLAST_DIFFERENTIATION	0.616879	73.7942
DNA_CYTOSINE_DEAMINATION	0.616617	73.7152
REGULATION_OF_T_CELL_CHEMOTAXIS	0.616363	73.6386
SYNAPSE_PRUNING	0.616163	73.5784
REGULATION_OF_LEUKOCYTE_ADHESION_TO_VASCULAR_ENDOTHELIAL_CELL	0.615472	73.3702
CALCIUM_MEDIATED_SIGNALING	0.614841	73.181
POSITIVE_REGULATION_OF_LEUKOCYTE_ADHESION_TO_VASCULAR_ENDOTHELIAL_CELL	0.614729	73.1472
TOLL_LIKE_RECEPTOR_3_SIGNALING_PATHWAY	0.614497	73.0778
OSTEOCLAST_DIFFERENTIATION	0.614434	73.0588
ESTABLISHMENT_OF_LYMPHOCYTE_POLARITY	0.613693	72.8372
BASE_CONVERSION_OR_SUBSTITUTION_EDITING	0.613657	72.8265
DETECTION_OF_BIOTIC_STIMULUS	0.613618	72.8147
REGULATION_OF_GLIAL_CELL_MIGRATION	0.613611	72.8128
CYTOPLASMIC_PATTERN_RECOGNITION_RECEPTOR_SIGNALING_PATHWAY	0.613585	72.805
REGULATION_OF_MYELOID_CELL_DIFFERENTIATION	0.613484	72.7747
INFLAMMATORY_RESPONSE_TO_WOUNDING	0.613437	72.7607
CHRONIC_INFLAMMATORY_RESPONSE	0.613281	72.7143
NEGATIVE_REGULATION_OF_INTERLEUKIN_1_BETA_PRODUCTION	0.612907	72.6026
B_CELL_MEDIATED_IMMUNITY	0.612815	72.5754
REGULATION_OF_MACROPHAGE_DIFFERENTIATION	0.612539	72.4932
POSITIVE_REGULATION_OF_ACTIVATED_T_CELL_PROLIFERATION	0.612388	72.4482
REGULATION_OF_SUPEROXIDE_METABOLIC_PROCESS	0.612157	72.3797
POSITIVE_REGULATION_OF_RECEPTOR_SIGNALING_PATHWAY_VIA_STAT	0.611518	72.1899
ACTIVATION_OF_JANUS_KINASE_ACTIVITY	0.610017	71.7463
POSITIVE_REGULATION_OF_TISSUE_REMODELING	0.609918	71.7172
POSITIVE_REGULATION_OF_DENDRITIC_CELL_CYTOKINE_PRODUCTION	0.609485	71.5897
POSITIVE_REGULATION_OF_GLIAL_CELL_MIGRATION	0.609068	71.4672
POSITIVE_REGULATION_OF_MACROPHAGE_DIFFERENTIATION	0.608436	71.2816
DEFENSE_RESPONSE_TO_TUMOR_CELL	0.608114	71.1872
POSITIVE_REGULATION_OF_VIRAL_LIFE_CYCLE	0.607504	71.0089
MAINTENANCE_OF_LOCATION	0.607111	70.894
CD40_SIGNALING_PATHWAY	0.606871	70.8242
CALCIUM_ION_TRANSPORT_INTO_CYTOSOL	0.606633	70.7548
DEFENSE_RESPONSE_TO_GRAM_NEGATIVE_BACTERIUM	0.606494	70.7142
POSITIVE_REGULATION_OF_RECEPTOR_BINDING	0.605403	70.3973
CYTOSOLIC_CALCIUM_ION_TRANSPORT	0.603095	69.7307
NEGATIVE_REGULATION_OF_IMMUNE_EFFECTOR_PROCESS	0.602613	69.5922
POSITIVE_REGULATION_OF_PRODUCTION_OF_MOLECULAR_MEDIATOR_OF_IMMUNE_RESPONSE	0.601377	69.2382
POSITIVE_REGULATION_OF_INTEGRIN_ACTIVATION	0.600335	68.9408
REGULATION_OF_CELL_KILLING	0.599439	68.6858
REGULATION_OF_TISSUE_REMODELING	0.598961	68.5503
POSITIVE_REGULATION_OF_SYNCYTIUM_FORMATION_BY_PLASMA_MEMBRANE_FUSION	0.598264	68.353
APOPTOTIC_CELL_CLEARANCE	0.597634	68.175
NEGATIVE_REGULATION_OF_RESPONSE_TO_BIOTIC_STIMULUS	0.596954	67.9835
POSITIVE_REGULATION_OF_MYELOID_CELL_DIFFERENTIATION	0.5968	67.9401
ASTROCYTE_CELL_MIGRATION	0.596062	67.7328
LEUKOCYTE_TETHERING_OR_ROLLING	0.595666	67.6217
REGULATION_OF_LEUKOCYTE_TETHERING_OR_ROLLING	0.595445	67.5597
MONOCYTE_DIFFERENTIATION	0.595432	67.5562
REGULATION_OF_LIPOPOLYSACCHARIDE_MEDIATED_SIGNALING_PATHWAY	0.595173	67.4837
CELLULAR_RESPONSE_TO_OXIDISED_LOW_DENSITY_LIPOPROTEIN_PARTICLE_STIMULUS	0.594164	67.2019
DETECTION_OF_EXTERNAL_BIOTIC_STIMULUS	0.593969	67.1477
VIRAL_GENOME_REPLICATION	0.593471	67.0091
REGULATION_OF_CD4_POSITIVE_CD25_POSITIVE_ALPHA_BETA_REGULATORY_T_CELL_DIFFERENTIATION	0.593426	66.9965
NEGATIVE_REGULATION_OF_BONE_REMODELING	0.593357	66.9775
PLATELET_ACTIVATION	0.593349	66.9752
REGULATION_OF_BONE_RESORPTION	0.59306	66.8947
DENDRITIC_CELL_APOPTOTIC_PROCESS	0.59294	66.8614
REGULATION_OF_MONOCYTE_DIFFERENTIATION	0.592499	66.7391
INTEGRIN_MEDIATED_SIGNALING_PATHWAY	0.592151	66.6427
REGULATED_EXOCYTOSIS	0.591968	66.5923
REGULATION_OF_EXTRINSIC_APOPTOTIC_SIGNALING_PATHWAY_VIA_DEATH_DOMAIN_RECEPTORS	0.591926	66.5807
REGULATION_OF_NITRIC_OXIDE_METABOLIC_PROCESS	0.591361	66.4246
REGULATION_OF_HUMORAL_IMMUNE_RESPONSE	0.591345	66.4202
T_CELL_EXTRAVASATION	0.591291	66.4053
CARBOHYDRATE_DERIVATIVE_CATABOLIC_PROCESS	0.590939	66.3081
REGULATION_OF_INOSITOL_PHOSPHATE_BIOSYNTHETIC_PROCESS	0.589503	65.9133
INTEGRIN_ACTIVATION	0.589488	65.9092
REGULATION_OF_CELLULAR_EXTRAVASATION	0.589457	65.9007
NEGATIVE_REGULATION_OF_CYTOKINE_PRODUCTION_INVOLVED_IN_IMMUNE_RESPONSE	0.589181	65.8251
HUMORAL_IMMUNE_RESPONSE	0.58911	65.8056
CYTOLYSIS	0.588666	65.6843
REGULATION_OF_B_CELL_APOPTOTIC_PROCESS	0.587352	65.3257
POSITIVE_REGULATION_OF_DNA_BINDING_TRANSCRIPTION_FACTOR_ACTIVITY	0.587085	65.2531
NEGATIVE_REGULATION_OF_MONONUCLEAR_CELL_MIGRATION	0.586431	65.0755
REGULATION_OF_TRANSPOSITION	0.586015	64.9628
FOAM_CELL_DIFFERENTIATION	0.586003	64.9595
REGULATION_OF_CALCIUM_ION_TRANSPORT_INTO_CYTOSOL	0.585736	64.8871
POSITIVE_REGULATION_OF_CALCIUM_MEDIATED_SIGNALING	0.58518	64.7367
LEUKOCYTE_MEDIATED_CYTOTOXICITY	0.584836	64.644
ISOTYPE_SWITCHING_TO_IGG_ISOTYPES	0.583946	64.4043
NEGATIVE_REGULATION_OF_TYPE_I_INTERFERON_PRODUCTION	0.583943	64.4035
DENDRITIC_CELL_ANTIGEN_PROCESSING_AND_PRESENTATION	0.583738	64.3483
EOSINOPHIL_ACTIVATION	0.583665	64.3288
PROGRAMMED_NECROTIC_CELL_DEATH	0.583631	64.3194
HETEROTYPIC_CELL_CELL_ADHESION	0.581559	63.765
POSITIVE_REGULATION_OF_MYELOID_LEUKOCYTE_CYTOKINE_PRODUCTION_INVOLVED_IN_IMMUNE_RESPONSE	0.580754	63.5504
POSITIVE_REGULATION_OF_CALCIUM_ION_TRANSPORT_INTO_CYTOSOL	0.580007	63.352
DETECTION_OF_MOLECULE_OF_BACTERIAL_ORIGIN	0.579516	63.2218
CYTOKINE_PRODUCTION_INVOLVED_IN_IMMUNE_RESPONSE	0.579012	63.0883
POSITIVE_REGULATION_OF_LIPID_KINASE_ACTIVITY	0.578981	63.0802
KILLING_OF_CELLS_OF_ANOTHER_ORGANISM	0.578708	63.008
POSITIVE_REGULATION_OF_LEUKOCYTE_TETHERING_OR_ROLLING	0.578033	62.8299
COMPLEMENT_DEPENDENT_CYTOTOXICITY	0.577594	62.7144
POSITIVE_REGULATION_OF_B_CELL_MEDIATED_IMMUNITY	0.576689	62.4767
POSITIVE_REGULATION_OF_DEFENSE_RESPONSE_TO_BACTERIUM	0.57496	62.0245
REGULATION_OF_CYTOSOLIC_CALCIUM_ION_CONCENTRATION	0.574685	61.9527
REGULATION_OF_TOLL_LIKE_RECEPTOR_9_SIGNALING_PATHWAY	0.57423	61.8343
MYELOID_LEUKOCYTE_CYTOKINE_PRODUCTION	0.57359	61.6681
NEUTROPHIL_HOMEOSTASIS	0.573473	61.6378
BIOLOGICAL_PROCESS_INVOLVED_IN_INTERACTION_WITH_HOST	0.573358	61.6081
BONE_REMODELING	0.572708	61.4395
REGULATION_OF_NMDA_RECEPTOR_ACTIVITY	0.572261	61.3241
ERK1_AND_ERK2_CASCADE	0.571765	61.1961
NEGATIVE_REGULATION_OF_TISSUE_REMODELING	0.571626	61.1602
RESPONSE_TO_LIPOTEICHOIC_ACID	0.571363	61.0925
NUCLEOTIDE_BINDING_OLIGOMERIZATION_DOMAIN_CONTAINING_2_SIGNALING_PATHWAY	0.57129	61.0736
POSITIVE_REGULATION_OF_ERK1_AND_ERK2_CASCADE	0.571285	61.0724
ACUTE_INFLAMMATORY_RESPONSE	0.571028	61.0062
REGULATION_OF_PEPTIDASE_ACTIVITY	0.570762	60.9379
NEGATIVE_REGULATION_OF_EXOCYTOSIS	0.57072	60.9271
CELL_JUNCTION_DISASSEMBLY	0.569677	60.6595
REGULATION_OF_PLATELET_ACTIVATION	0.569667	60.6568
VIRAL_PROCESS	0.569666	60.6566
REGULATION_OF_CHEMOKINE_MEDIATED_SIGNALING_PATHWAY	0.568695	60.4084
REGULATION_OF_LIPID_KINASE_ACTIVITY	0.568294	60.3063
DETECTION_OF_OTHER_ORGANISM	0.568051	60.2442
NEUTROPHIL_MEDIATED_IMMUNITY	0.567818	60.1849
REGULATION_OF_CHRONIC_INFLAMMATORY_RESPONSE	0.567137	60.0118
POSITIVE_REGULATION_OF_B_CELL_ACTIVATION	0.567047	59.9891
NEGATIVE_REGULATION_OF_CD4_POSITIVE_ALPHA_BETA_T_CELL_DIFFERENTIATION	0.566001	59.724
REGULATION_OF_NUCLEOTIDE_BINDING_OLIGOMERIZATION_DOMAIN_CONTAINING_SIGNALING_PATHWAY	0.56583	59.6809
ACTIVATION_OF_PHOSPHOLIPASE_C_ACTIVITY	0.565768	59.6653
NEGATIVE_REGULATION_OF_ANTIGEN_PROCESSING_AND_PRESENTATION	0.565679	59.6427
REGULATION_OF_T_HELPER_2_CELL_DIFFERENTIATION	0.564775	59.4147
BIOLOGICAL_PROCESS_INVOLVED_IN_SYMBIOTIC_INTERACTION	0.564403	59.3212
HOMEOSTASIS_OF_NUMBER_OF_CELLS_WITHIN_A_TISSUE	0.563899	59.1945
PHAGOLYSOSOME_ASSEMBLY	0.562324	58.8002
POSITIVE_REGULATION_OF_ENDOTHELIAL_CELL_APOPTOTIC_PROCESS	0.562156	58.7582
REGULATION_OF_UNSATURATED_FATTY_ACID_BIOSYNTHETIC_PROCESS	0.561311	58.5478
POSITIVE_REGULATION_OF_MYOBLAST_FUSION	0.560684	58.3919
CELLULAR_RESPONSE_TO_GROWTH_HORMONE_STIMULUS	0.56068	58.3909
PROTEIN_POLY_ADP_RIBOSYLATION	0.560576	58.3651
REGULATION_OF_PROGRAMMED_NECROTIC_CELL_DEATH	0.559716	58.1518
RESPONSE_TO_DSRNA	0.559472	58.0915
TISSUE_REMODELING	0.559331	58.0566
CD4_POSITIVE_CD25_POSITIVE_ALPHA_BETA_REGULATORY_T_CELL_DIFFERENTIATION	0.55905	57.9872
IMMUNOLOGICAL_MEMORY_PROCESS	0.557653	57.6431
REGULATION_OF_ACTIN_CYTOSKELETON_REORGANIZATION	0.557337	57.5654
REGULATION_OF_HOMOTYPIC_CELL_CELL_ADHESION	0.557003	57.4836
B_CELL_RECEPTOR_SIGNALING_PATHWAY	0.556626	57.3911
REGULATION_OF_GRANULOCYTE_DIFFERENTIATION	0.556457	57.3499
NEGATIVE_REGULATION_OF_IMMUNOGLOBULIN_PRODUCTION	0.555719	57.1694
B_CELL_APOPTOTIC_PROCESS	0.555467	57.1078
REGULATION_OF_REGULATED_SECRETORY_PATHWAY	0.555318	57.0714
NEGATIVE_REGULATION_OF_DNA_BINDING_TRANSCRIPTION_FACTOR_ACTIVITY	0.555306	57.0685
REACTIVE_NITROGEN_SPECIES_METABOLIC_PROCESS	0.554952	56.9823
POSITIVE_REGULATION_OF_MACROPHAGE_CYTOKINE_PRODUCTION	0.554928	56.9766
HEMOSTASIS	0.554753	56.9339
INTERLEUKIN_1_ALPHA_PRODUCTION	0.554429	56.855
NEGATIVE_REGULATION_OF_PEPTIDYL_TYROSINE_PHOSPHORYLATION	0.554363	56.839
POSITIVE_REGULATION_OF_T_CELL_MEDIATED_CYTOTOXICITY	0.553631	56.6612
REGULATION_OF_PHOSPHATIDYLINOSITOL_3_KINASE_ACTIVITY	0.551969	56.2595
POSITIVE_REGULATION_OF_DEPHOSPHORYLATION	0.551524	56.1524
POSITIVE_REGULATION_OF_OSTEOCLAST_DIFFERENTIATION	0.550955	56.0154
POSITIVE_REGULATION_OF_SIGNALING_RECEPTOR_ACTIVITY	0.550698	55.9539
MEMBRANE_INVAGINATION	0.550454	55.8953
REGULATION_OF_LEUKOCYTE_MEDIATED_CYTOTOXICITY	0.550261	55.849
REGULATION_OF_NEUTROPHIL_ACTIVATION	0.549207	55.5969
REGULATION_OF_CALCIUM_ION_TRANSPORT	0.549028	55.554
POSITIVE_REGULATION_OF_STRESS_ACTIVATED_PROTEIN_KINASE_SIGNALING_CASCADE	0.54879	55.4972
REGULATION_OF_DENDRITIC_CELL_DIFFERENTIATION	0.548445	55.415
TOLERANCE_INDUCTION_DEPENDENT_UPON_IMMUNE_RESPONSE	0.548101	55.3332
POSITIVE_REGULATION_OF_PHOSPHOPROTEIN_PHOSPHATASE_ACTIVITY	0.547537	55.1991
NEGATIVE_REGULATION_OF_T_HELPER_CELL_DIFFERENTIATION	0.546659	54.9909
POSITIVE_REGULATION_OF_EPITHELIAL_CELL_APOPTOTIC_PROCESS	0.546589	54.9743
ANTIVIRAL_INNATE_IMMUNE_RESPONSE	0.545984	54.8313
POSITIVE_REGULATION_OF_CALCIUM_ION_TRANSPORT	0.545054	54.6117
NEGATIVE_REGULATION_OF_CYTOKINE_PRODUCTION_INVOLVED_IN_INFLAMMATORY_RESPONSE	0.544709	54.5307
NEGATIVE_REGULATION_OF_INNATE_IMMUNE_RESPONSE	0.543384	54.2196
POSITIVE_REGULATION_OF_MONOCYTE_DIFFERENTIATION	0.542974	54.1237
REGULATION_OF_MYELOID_CELL_APOPTOTIC_PROCESS	0.542852	54.0952
REGULATION_OF_RESPIRATORY_BURST	0.542727	54.066
POSITIVE_REGULATION_OF_LEUKOCYTE_DEGRANULATION	0.542029	53.903
REGULATION_OF_PHOSPHOLIPASE_C_ACTIVITY	0.540592	53.5689
NEGATIVE_REGULATION_OF_T_CELL_CYTOKINE_PRODUCTION	0.539756	53.3752
MACROPHAGE_CYTOKINE_PRODUCTION	0.539651	53.3509
NEGATIVE_REGULATION_OF_INTERLEUKIN_8_PRODUCTION	0.539519	53.3204
POSITIVE_REGULATION_OF_NATURAL_KILLER_CELL_CHEMOTAXIS	0.539446	53.3035
REGULATION_OF_BONE_REMODELING	0.539228	53.253
POSITIVE_REGULATION_OF_REACTIVE_OXYGEN_SPECIES_METABOLIC_PROCESS	0.539005	53.2017
CHEMOKINE_C_X_C_MOTIF_LIGAND_2_PRODUCTION	0.53815	53.0045
POSITIVE_REGULATION_OF_NITRIC_OXIDE_METABOLIC_PROCESS	0.538066	52.9853
PLATELET_AGGREGATION	0.537834	52.9319
REGULATION_OF_NUCLEOTIDE_BINDING_OLIGOMERIZATION_DOMAIN_CONTAINING_2_SIGNALING_PATHWAY	0.537796	52.9232
GAMMA_DELTA_T_CELL_ACTIVATION	0.53741	52.8345
LEUKOCYTE_MIGRATION_INVOLVED_IN_INFLAMMATORY_RESPONSE	0.537029	52.7471
REGULATION_OF_RELEASE_OF_SEQUESTERED_CALCIUM_ION_INTO_CYTOSOL	0.53661	52.6511
ANTIGEN_PROCESSING_AND_PRESENTATION_OF_ENDOGENOUS_PEPTIDE_ANTIGEN	0.536592	52.647
NEGATIVE_REGULATION_OF_TYPE_2_IMMUNE_RESPONSE	0.536297	52.5795
REGULATION_OF_ACUTE_INFLAMMATORY_RESPONSE_TO_ANTIGENIC_STIMULUS	0.535831	52.4731
CALCIUM_ION_TRANSPORT	0.535464	52.3893
TRANSPOSITION	0.535113	52.3092
NK_T_CELL_DIFFERENTIATION	0.534699	52.2151
REGULATION_OF_ACUTE_INFLAMMATORY_RESPONSE	0.534586	52.1894
NEGATIVE_REGULATION_OF_MYELOID_LEUKOCYTE_DIFFERENTIATION	0.534113	52.0819
NEGATIVE_REGULATION_OF_CHEMOKINE_PRODUCTION	0.533769	52.0039
POSITIVE_REGULATION_OF_LYMPHOCYTE_ANERGY	0.532896	51.8063
POSITIVE_REGULATION_OF_PHOSPHOLIPASE_ACTIVITY	0.531166	51.4163
EXOCYTOSIS	0.530322	51.2267
CD4_POSITIVE_ALPHA_BETA_T_CELL_PROLIFERATION	0.530256	51.2119
POSITIVE_REGULATION_OF_NEUROINFLAMMATORY_RESPONSE	0.530054	51.1666
ANTIGEN_PROCESSING_AND_PRESENTATION_OF_PEPTIDE_ANTIGEN	0.529886	51.1292
POSITIVE_REGULATION_OF_T_CELL_DIFFERENTIATION_IN_THYMUS	0.529767	51.1025
POSITIVE_REGULATION_OF_ISOTYPE_SWITCHING_TO_IGG_ISOTYPES	0.529748	51.0982
POSITIVE_REGULATION_OF_HUMORAL_IMMUNE_RESPONSE	0.529022	50.9361
ANTIBODY_DEPENDENT_CELLULAR_CYTOTOXICITY	0.528831	50.8934
GRANULOCYTE_DIFFERENTIATION	0.528304	50.7758
NEGATIVE_REGULATION_OF_ALPHA_BETA_T_CELL_DIFFERENTIATION	0.527684	50.6379
TYPE_II_HYPERSENSITIVITY	0.527605	50.6206
NEGATIVE_REGULATION_OF_ALPHA_BETA_T_CELL_PROLIFERATION	0.527423	50.58
FC_EPSILON_RECEPTOR_SIGNALING_PATHWAY	0.527381	50.5707
AUTOPHAGIC_CELL_DEATH	0.526647	50.408
INTERLEUKIN_6_MEDIATED_SIGNALING_PATHWAY	0.526259	50.3221
REACTIVE_OXYGEN_SPECIES_METABOLIC_PROCESS	0.525567	50.1693
NEGATIVE_REGULATION_OF_LEUKOCYTE_MEDIATED_IMMUNITY	0.524833	50.0077
PROTEIN_O_LINKED_MANNOSYLATION	-0.524725	49.9837
POSITIVE_REGULATION_OF_CYTOSOLIC_CALCIUM_ION_CONCENTRATION_INVOLVED_IN_PHOSPHOLIPASE_C_ACTIVATING_G_PROTEIN_COUPLED_SIGNALING_PATHWAY	0.524156	49.8587
REGULATION_OF_INTEGRIN_ACTIVATION	0.523955	49.8147
NEGATIVE_REGULATION_OF_CYSTEINE_TYPE_ENDOPEPTIDASE_ACTIVITY	0.523454	49.7047
NEGATIVE_REGULATION_OF_I_KAPPAB_KINASE_NF_KAPPAB_SIGNALING	0.52313	49.6338
REGULATION_OF_STRESS_ACTIVATED_PROTEIN_KINASE_SIGNALING_CASCADE	0.52292	49.5879
MARGINAL_ZONE_B_CELL_DIFFERENTIATION	0.52193	49.3717
POSITIVE_REGULATION_OF_SMOOTH_MUSCLE_CELL_PROLIFERATION	0.521862	49.3569
PROTEIN_MANNOSYLATION	-0.521402	49.2567
CELLULAR_RESPONSE_TO_DSRNA	0.521373	49.2504
MDA_5_SIGNALING_PATHWAY	0.520827	49.1319
RESPONSE_TO_INTERLEUKIN_6	0.520749	49.1147
INTERLEUKIN_13_PRODUCTION	0.520649	49.0932
INTERLEUKIN_5_PRODUCTION	0.520515	49.064
REGULATION_OF_PHOSPHOLIPASE_ACTIVITY	0.520383	49.0353
SECOND_MESSENGER_MEDIATED_SIGNALING	0.519665	48.8799
POSITIVE_REGULATION_OF_LIPASE_ACTIVITY	0.518578	48.6452
REGULATION_OF_CELL_SHAPE	0.517179	48.3444
REGULATION_OF_T_CELL_COSTIMULATION	0.516966	48.2986
NEGATIVE_REGULATION_OF_TYPE_I_INTERFERON_MEDIATED_SIGNALING_PATHWAY	0.516957	48.2966
XENOPHAGY	0.516164	48.127
PROTEIN_ADP_RIBOSYLATION	0.515963	48.0839
NATURAL_KILLER_CELL_DEGRANULATION	0.514884	47.8538
REGULATION_OF_HYPERSENSITIVITY	0.514802	47.8363
NEGATIVE_REGULATION_OF_MAP_KINASE_ACTIVITY	0.514441	47.7595
IMMUNOGLOBULIN_PRODUCTION	0.513808	47.6251
NEGATIVE_REGULATION_OF_T_HELPER_17_TYPE_IMMUNE_RESPONSE	0.513657	47.5932
REGULATION_OF_COMPLEMENT_ACTIVATION	0.512856	47.4235
EXTRINSIC_APOPTOTIC_SIGNALING_PATHWAY	0.512686	47.3875
INOSITOL_TRISPHOSPHATE_METABOLIC_PROCESS	0.512543	47.3573
POSITIVE_REGULATION_OF_LIPOPOLYSACCHARIDE_MEDIATED_SIGNALING_PATHWAY	0.512027	47.2484
NEGATIVE_REGULATION_OF_EXTRINSIC_APOPTOTIC_SIGNALING_PATHWAY_VIA_DEATH_DOMAIN_RECEPTORS	0.511337	47.1031
NEGATIVE_REGULATION_OF_CALCIUM_MEDIATED_SIGNALING	0.511066	47.046
INDOLE_CONTAINING_COMPOUND_METABOLIC_PROCESS	0.510997	47.0315
NEGATIVE_REGULATION_OF_HUMORAL_IMMUNE_RESPONSE	0.510878	47.0066
REGULATION_OF_GLIAL_CELL_APOPTOTIC_PROCESS	0.510773	46.9844
POSITIVE_REGULATION_OF_ACTIN_FILAMENT_POLYMERIZATION	0.510706	46.9703
POSITIVE_REGULATION_OF_VASCULATURE_DEVELOPMENT	0.510439	46.9143
EXTRINSIC_APOPTOTIC_SIGNALING_PATHWAY_VIA_DEATH_DOMAIN_RECEPTORS	0.509914	46.8043
NEGATIVE_REGULATION_OF_TOLL_LIKE_RECEPTOR_SIGNALING_PATHWAY	0.509802	46.781
POSITIVE_REGULATION_OF_CELLULAR_EXTRAVASATION	0.509411	46.6991
STRESS_ACTIVATED_PROTEIN_KINASE_SIGNALING_CASCADE	0.50919	46.6529
REGULATION_OF_PLATELET_AGGREGATION	0.508729	46.5567
REGULATION_OF_P38MAPK_CASCADE	0.506973	46.1914
REGULATION_OF_MACROPHAGE_DERIVED_FOAM_CELL_DIFFERENTIATION	0.506481	46.0894
AMINO_SUGAR_CATABOLIC_PROCESS	0.506464	46.086
ZYMOGEN_ACTIVATION	0.506253	46.0422
ANTIGEN_PROCESSING_AND_PRESENTATION_OF_ENDOGENOUS_ANTIGEN	0.505397	45.8654
REGULATION_OF_MONOOXYGENASE_ACTIVITY	0.505322	45.8499
POSITIVE_REGULATION_OF_RELEASE_OF_SEQUESTERED_CALCIUM_ION_INTO_CYTOSOL	0.505025	45.7887
NEGATIVE_REGULATION_OF_MACROPHAGE_MIGRATION	0.504711	45.7241
GAMMA_DELTA_T_CELL_DIFFERENTIATION	0.504217	45.6224
PROTECTION_FROM_NATURAL_KILLER_CELL_MEDIATED_CYTOTOXICITY	0.50391	45.5594
ANTIGEN_PROCESSING_AND_PRESENTATION_OF_PEPTIDE_ANTIGEN_VIA_MHC_CLASS_I	0.503514	45.4782
CHEMOKINE_C_C_MOTIF_LIGAND_5_PRODUCTION	0.503455	45.466
POSITIVE_REGULATION_OF_FATTY_ACID_BIOSYNTHETIC_PROCESS	0.502611	45.2933
IMMUNOLOGICAL_MEMORY_FORMATION_PROCESS	0.502427	45.2557
ANTIGEN_PROCESSING_AND_PRESENTATION_OF_EXOGENOUS_ANTIGEN	0.501761	45.1197
REGULATION_OF_ISOTYPE_SWITCHING	0.501737	45.1149
SMOOTH_MUSCLE_CELL_PROLIFERATION	0.501224	45.0103
NEGATIVE_REGULATION_OF_SMOOTH_MUSCLE_CELL_PROLIFERATION	0.500397	44.8423
REGULATION_OF_APOPTOTIC_CELL_CLEARANCE	0.499818	44.725
REGULATION_OF_REACTIVE_OXYGEN_SPECIES_METABOLIC_PROCESS	0.499419	44.6442
ACTIN_FILAMENT_POLYMERIZATION	0.499094	44.5785
NEGATIVE_REGULATION_OF_GLIAL_CELL_APOPTOTIC_PROCESS	0.498592	44.4772
POSITIVE_REGULATION_OF_PROTEIN_KINASE_ACTIVITY	0.49846	44.4504
FC_RECEPTOR_MEDIATED_INHIBITORY_SIGNALING_PATHWAY	0.498291	44.4164
ANTIGEN_PROCESSING_AND_PRESENTATION_OF_EXOGENOUS_PEPTIDE_ANTIGEN	0.497789	44.3154
POSITIVE_REGULATION_OF_ERBB_SIGNALING_PATHWAY	0.497755	44.3086
HOMOTYPIC_CELL_CELL_ADHESION	0.497723	44.302
OSTEOCLAST_DEVELOPMENT	0.497379	44.2329
SYNCYTIUM_FORMATION	0.496918	44.1404
REGULATION_OF_NAD_P_H_OXIDASE_ACTIVITY	0.496738	44.1043
POSITIVE_REGULATION_OF_INTERLEUKIN_13_PRODUCTION	0.496696	44.0958
CELLULAR_RESPONSE_TO_LIPOPROTEIN_PARTICLE_STIMULUS	0.496573	44.0712
MONOCYTE_EXTRAVASATION	0.496099	43.9762
REGULATION_OF_DEFENSE_RESPONSE_TO_BACTERIUM	0.495931	43.9426
NEGATIVE_REGULATION_OF_NITRIC_OXIDE_METABOLIC_PROCESS	0.495392	43.8351
ACTIN_POLYMERIZATION_OR_DEPOLYMERIZATION	0.495251	43.8069
POSITIVE_REGULATION_OF_ACUTE_INFLAMMATORY_RESPONSE	0.494381	43.6335
NEGATIVE_REGULATION_OF_CHEMOTAXIS	0.492868	43.3334
INTERLEUKIN_18_PRODUCTION	0.492866	43.333
REGULATION_OF_RECEPTOR_CATABOLIC_PROCESS	0.491618	43.0865
PODOSOME_ASSEMBLY	0.491564	43.0759
LYMPHOCYTE_ANERGY	0.491399	43.0433
POSITIVE_REGULATION_OF_JNK_CASCADE	0.491227	43.0094
MYELOID_CELL_DEVELOPMENT	0.491142	42.9927
REGULATION_OF_IMMATURE_T_CELL_PROLIFERATION	0.490665	42.8989
POSITIVE_REGULATION_OF_CD8_POSITIVE_ALPHA_BETA_T_CELL_ACTIVATION	0.490604	42.8869
REGULATION_OF_PHOSPHATIDYLINOSITOL_3_KINASE_SIGNALING	0.490166	42.8009
ANTIGEN_PROCESSING_AND_PRESENTATION_OF_PEPTIDE_OR_POLYSACCHARIDE_ANTIGEN_VIA_MHC_CLASS_II	0.490035	42.7753
REGULATION_OF_LIPASE_ACTIVITY	0.48966	42.7018
PINOCYTOSIS	0.489411	42.653
MYOBLAST_FUSION	0.488607	42.4959
REGULATION_OF_VASCULATURE_DEVELOPMENT	0.488482	42.4714
RESPONSE_TO_MECHANICAL_STIMULUS	0.488464	42.4679
POSITIVE_REGULATION_OF_HOMOTYPIC_CELL_CELL_ADHESION	0.48833	42.4418
NEGATIVE_REGULATION_OF_OSTEOCLAST_DIFFERENTIATION	0.488329	42.4416
POSITIVE_REGULATION_OF_NLRP3_INFLAMMASOME_COMPLEX_ASSEMBLY	0.488271	42.4304
NECROTIC_CELL_DEATH	0.488008	42.3791
NEGATIVE_REGULATION_OF_MYELOID_CELL_APOPTOTIC_PROCESS	0.487214	42.2247
REGULATION_OF_T_CELL_DIFFERENTIATION_IN_THYMUS	0.486626	42.1106
REGULATION_OF_RIBONUCLEASE_ACTIVITY	0.486154	42.0192
REGULATION_OF_COMPLEMENT_DEPENDENT_CYTOTOXICITY	0.486152	42.0187
PEPTIDE_ANTIGEN_ASSEMBLY_WITH_MHC_CLASS_II_PROTEIN_COMPLEX	0.485177	41.8302
REGULATION_OF_T_CELL_ACTIVATION_VIA_T_CELL_RECEPTOR_CONTACT_WITH_ANTIGEN_BOUND_TO_MHC_MOLECULE_ON_ANTIGEN_PRESENTING_CELL	0.484788	41.7553
CELL_RECOGNITION	0.484298	41.6609
NEGATIVE_REGULATION_OF_MAPK_CASCADE	0.48427	41.6555
REGULATION_OF_TYPE_I_INTERFERON_MEDIATED_SIGNALING_PATHWAY	0.483936	41.5912
HUMORAL_IMMUNE_RESPONSE_MEDIATED_BY_CIRCULATING_IMMUNOGLOBULIN	0.483579	41.5227
ANTIGEN_PROCESSING_AND_PRESENTATION_OF_PEPTIDE_ANTIGEN_VIA_MHC_CLASS_IB	0.483526	41.5125
PHOSPHOLIPASE_C_ACTIVATING_G_PROTEIN_COUPLED_RECEPTOR_SIGNALING_PATHWAY	0.483294	41.468
REGULATION_OF_BODY_FLUID_LEVELS	0.482545	41.3246
RESPONSE_TO_GROWTH_HORMONE	0.4825	41.316
REGULATION_OF_MAP_KINASE_ACTIVITY	0.482376	41.2922
ANTIGEN_PROCESSING_AND_PRESENTATION_OF_EXOGENOUS_PEPTIDE_ANTIGEN_VIA_MHC_CLASS_II	0.481643	41.1522
P38MAPK_CASCADE	0.481636	41.1509
INTERLEUKIN_1_MEDIATED_SIGNALING_PATHWAY	0.481291	41.0851
RESPONSE_TO_AMYLOID_BETA	0.48076	40.9842
NEGATIVE_REGULATION_OF_VIRAL_ENTRY_INTO_HOST_CELL	0.480082	40.8553
PHOSPHATIDYLINOSITOL_3_KINASE_SIGNALING	0.479535	40.7516
DNA_DEAMINATION	0.479435	40.7326
NEGATIVE_REGULATION_OF_CD8_POSITIVE_ALPHA_BETA_T_CELL_ACTIVATION	0.479391	40.7243
REGULATION_OF_PROTEIN_TYROSINE_KINASE_ACTIVITY	0.479008	40.6519
COMPLEMENT_ACTIVATION	0.477781	40.4204
I_KAPPAB_PHOSPHORYLATION	0.47778	40.4202
INOSITOL_PHOSPHATE_BIOSYNTHETIC_PROCESS	0.477748	40.4141
CELLULAR_RESPONSE_TO_AMYLOID_BETA	0.477527	40.3726
TRANSFORMING_GROWTH_FACTOR_BETA1_PRODUCTION	0.477319	40.3334
THROMBIN_ACTIVATED_RECEPTOR_SIGNALING_PATHWAY	0.477228	40.3163
REGULATION_OF_RECEPTOR_BINDING	0.475724	40.0343
NEGATIVE_REGULATION_OF_VASCULAR_ASSOCIATED_SMOOTH_MUSCLE_CELL_PROLIFERATION	0.475078	39.9137
EOSINOPHIL_MEDIATED_IMMUNITY	0.474354	39.7787
POSITIVE_REGULATION_OF_PROTEIN_CONTAINING_COMPLEX_ASSEMBLY	0.474183	39.747
RESPONSE_TO_ATP	0.474083	39.7283
POST_EMBRYONIC_ANIMAL_ORGAN_DEVELOPMENT	0.473581	39.6349
REGULATION_OF_ANTIGEN_PROCESSING_AND_PRESENTATION_OF_PEPTIDE_ANTIGEN	0.47218	39.3753
POSITIVE_REGULATION_OF_PROTEOLYSIS	0.472173	39.374
PLATELET_DENSE_GRANULE_ORGANIZATION	0.471498	39.2494
REGULATION_OF_OXIDOREDUCTASE_ACTIVITY	0.470692	39.101
RUFFLE_ORGANIZATION	0.469729	38.9242
POSITIVE_REGULATION_OF_APOPTOTIC_CELL_CLEARANCE	0.469682	38.9155
REGULATION_OF_EXOCYTOSIS	0.469672	38.9137
POSITIVE_REGULATION_OF_EXTRINSIC_APOPTOTIC_SIGNALING_PATHWAY	0.469269	38.8398
NEGATIVE_REGULATION_OF_CD4_POSITIVE_ALPHA_BETA_T_CELL_PROLIFERATION	0.469209	38.8289
CELLULAR_RESPONSE_TO_EXOGENOUS_DSRNA	0.468949	38.7814
PHOSPHATIDYLSERINE_EXPOSURE_ON_APOPTOTIC_CELL_SURFACE	0.468167	38.6385
NEGATIVE_REGULATION_OF_DENDRITIC_CELL_APOPTOTIC_PROCESS	0.468004	38.6088
PROTEIN_KINASE_B_SIGNALING	0.46794	38.597
POSITIVE_REGULATION_OF_GTPASE_ACTIVITY	0.467784	38.5687
REGULATION_OF_GAMMA_DELTA_T_CELL_ACTIVATION	0.465951	38.2358
REGULATION_OF_CD8_POSITIVE_ALPHA_BETA_T_CELL_DIFFERENTIATION	0.465872	38.2215
REGULATION_OF_TUMOR_NECROSIS_FACTOR_MEDIATED_SIGNALING_PATHWAY	0.465449	38.1449
NEGATIVE_REGULATION_OF_BONE_MINERALIZATION	0.465391	38.1343
REGULATION_OF_ACTIN_FILAMENT_LENGTH	0.465029	38.069
NEGATIVE_REGULATION_OF_TOLL_LIKE_RECEPTOR_4_SIGNALING_PATHWAY	0.464588	37.9896
RECEPTOR_MEDIATED_ENDOCYTOSIS	0.464343	37.9453
NEGATIVE_REGULATION_OF_ENDOTHELIAL_CELL_PROLIFERATION	0.464094	37.9005
REGULATION_OF_HUMORAL_IMMUNE_RESPONSE_MEDIATED_BY_CIRCULATING_IMMUNOGLOBULIN	0.464018	37.8868
CALCIUM_ION_IMPORT_INTO_CYTOSOL	0.463979	37.8798
NEGATIVE_REGULATION_OF_VIRAL_LIFE_CYCLE	0.463964	37.8771
NECROPTOTIC_SIGNALING_PATHWAY	0.463962	37.8768
REACTIVE_OXYGEN_SPECIES_BIOSYNTHETIC_PROCESS	0.463809	37.8493
RESPONSE_TO_HYDROPEROXIDE	0.463694	37.8286
ASTROCYTE_ACTIVATION	0.46344	37.783
NEGATIVE_REGULATION_OF_MYELOID_CELL_DIFFERENTIATION	0.463188	37.7377
NEGATIVE_REGULATION_OF_SINGLE_STRANDED_VIRAL_RNA_REPLICATION_VIA_DOUBLE_STRANDED_DNA_INTERMEDIATE	0.46317	37.7344
POSITIVE_REGULATION_OF_SMALL_GTPASE_MEDIATED_SIGNAL_TRANSDUCTION	0.462677	37.6461
EPITHELIAL_CELL_APOPTOTIC_PROCESS	0.461951	37.5162
NEGATIVE_REGULATION_OF_G_PROTEIN_COUPLED_RECEPTOR_SIGNALING_PATHWAY	0.461393	37.4166
NEGATIVE_REGULATION_OF_MONOOXYGENASE_ACTIVITY	0.461318	37.4032
NEGATIVE_REGULATION_OF_TYROSINE_PHOSPHORYLATION_OF_STAT_PROTEIN	0.461213	37.3844
MACROPHAGE_PROLIFERATION	0.460977	37.3424
GLIAL_CELL_APOPTOTIC_PROCESS	0.46076	37.3038
INOSITOL_LIPID_MEDIATED_SIGNALING	0.460517	37.2606
NEGATIVE_REGULATION_OF_LIPOPOLYSACCHARIDE_MEDIATED_SIGNALING_PATHWAY	0.460113	37.1887
CALCIUM_ION_TRANSMEMBRANE_TRANSPORT	0.459263	37.0381
JNK_CASCADE	0.459087	37.0067
REGULATION_OF_OSTEOCLAST_DEVELOPMENT	0.458965	36.9852
BONE_CELL_DEVELOPMENT	0.457595	36.7434
POSITIVE_REGULATION_OF_CYTOKINE_PRODUCTION_INVOLVED_IN_IMMUNE_RESPONSE	0.457519	36.73
REGULATION_OF_CALCIDIOL_1_MONOOXYGENASE_ACTIVITY	0.457132	36.662
NEGATIVE_REGULATION_OF_COMPLEMENT_ACTIVATION	0.456659	36.5787
REGULATION_OF_ANTIGEN_PROCESSING_AND_PRESENTATION_OF_PEPTIDE_OR_POLYSACCHARIDE_ANTIGEN_VIA_MHC_CLASS_II	0.456051	36.4722
REGULATION_OF_METAL_ION_TRANSPORT	0.454887	36.2685
POSITIVE_REGULATION_OF_MACROPHAGE_DERIVED_FOAM_CELL_DIFFERENTIATION	0.45459	36.2168
POSITIVE_REGULATION_OF_PHOSPHATIDYLINOSITOL_3_KINASE_SIGNALING	0.454585	36.2158
AROMATIC_AMINO_ACID_FAMILY_CATABOLIC_PROCESS	0.454575	36.2141
POSITIVE_REGULATION_OF_NEURON_DEATH	0.454423	36.1876
REGULATION_OF_GAMMA_DELTA_T_CELL_DIFFERENTIATION	0.453492	36.0255
MANNOSYLATION	-0.452902	35.9231
POSITIVE_REGULATION_OF_RHO_PROTEIN_SIGNAL_TRANSDUCTION	0.452839	35.9122
MAST_CELL_MIGRATION	0.45201	35.7688
ANTIGEN_PROCESSING_AND_PRESENTATION_OF_ENDOGENOUS_PEPTIDE_ANTIGEN_VIA_MHC_CLASS_I_VIA_ER_PATHWAY	0.451957	35.7596
NEGATIVE_REGULATION_OF_SECRETION	0.451363	35.6569
POSITIVE_CHEMOTAXIS	0.451222	35.6327
ENGULFMENT_OF_APOPTOTIC_CELL	0.451099	35.6115
POSITIVE_REGULATION_OF_PROTEIN_DEPHOSPHORYLATION	0.450638	35.532
POSITIVE_REGULATION_OF_VASCULAR_ENDOTHELIAL_GROWTH_FACTOR_PRODUCTION	0.449731	35.3762
NEGATIVE_REGULATION_OF_LYMPHOCYTE_MEDIATED_IMMUNITY	0.449626	35.358
POSITIVE_REGULATION_OF_CELL_MATRIX_ADHESION	0.449323	35.3061
GLYCOPROTEIN_CATABOLIC_PROCESS	0.449018	35.2539
MITOCHONDRIAL_DEPOLARIZATION	0.448567	35.1767
REGULATION_OF_GTPASE_ACTIVITY	0.448539	35.172
POSITIVE_REGULATION_OF_MONOOXYGENASE_ACTIVITY	0.448528	35.1701
REGULATION_OF_JNK_CASCADE	0.448335	35.1371
WOUND_HEALING	0.448332	35.1366
MEMBRANE_RAFT_ORGANIZATION	0.447695	35.0278
MONOCYTE_ACTIVATION	0.447258	34.9535
ACTIN_FILAMENT_SEVERING	0.447247	34.9516
SOMATIC_DIVERSIFICATION_OF_IMMUNOGLOBULINS_INVOLVED_IN_IMMUNE_RESPONSE	0.446798	34.8753
ENDOTHELIAL_CELL_APOPTOTIC_PROCESS	0.446751	34.8673
MEMBRANE_PROTEIN_PROTEOLYSIS	0.446329	34.7956
CELLULAR_RESPONSE_TO_ETHANOL	0.445855	34.7153
HISTAMINE_SECRETION	0.445843	34.7133
POSITIVE_REGULATION_OF_LIPID_LOCALIZATION	0.445522	34.6589
POSITIVE_REGULATION_OF_PROTEIN_KINASE_B_SIGNALING	0.444199	34.4356
NEGATIVE_REGULATION_OF_B_CELL_MEDIATED_IMMUNITY	0.444137	34.425
AXIS_SPECIFICATION	-0.442564	34.1608
NEGATIVE_REGULATION_OF_EXTRACELLULAR_MATRIX_ORGANIZATION	0.441906	34.0506
KYNURENINE_METABOLIC_PROCESS	0.441775	34.0287
MEMBRANE_PROTEIN_ECTODOMAIN_PROTEOLYSIS	0.441147	33.924
REGULATION_OF_ERBB_SIGNALING_PATHWAY	0.440948	33.8907
POSITIVE_REGULATION_OF_GAMMA_DELTA_T_CELL_ACTIVATION	0.440422	33.8031
PEPTIDE_ANTIGEN_ASSEMBLY_WITH_MHC_PROTEIN_COMPLEX	0.440027	33.7374
NEGATIVE_REGULATION_OF_ALCOHOL_BIOSYNTHETIC_PROCESS	0.440014	33.7353
POSITIVE_REGULATION_OF_MEMORY_T_CELL_DIFFERENTIATION	0.439759	33.693
CD8_POSITIVE_ALPHA_BETA_T_CELL_PROLIFERATION	0.439746	33.6908
LIPID_STORAGE	0.439671	33.6783
CALCIUM_MEDIATED_SIGNALING_USING_INTRACELLULAR_CALCIUM_SOURCE	0.439495	33.6492
REGULATION_OF_CALCIUM_ION_TRANSMEMBRANE_TRANSPORT	0.439479	33.6466
NEGATIVE_REGULATION_OF_DENDRITIC_CELL_DIFFERENTIATION	0.438704	33.5181
NEGATIVE_REGULATION_OF_ERK1_AND_ERK2_CASCADE	0.437803	33.3692
POSITIVE_REGULATION_OF_ION_TRANSMEMBRANE_TRANSPORT	0.437731	33.3575
NEGATIVE_REGULATION_OF_TRANSPORT	0.436918	33.2235
BLEB_ASSEMBLY	0.436878	33.2171
POSITIVE_REGULATION_OF_MAST_CELL_ACTIVATION	0.436813	33.2063
NEGATIVE_REGULATION_OF_NATURAL_KILLER_CELL_ACTIVATION	0.436753	33.1965
ACTIVATION_OF_PROTEIN_KINASE_ACTIVITY	0.436723	33.1914
ACTIN_CYTOSKELETON_REORGANIZATION	0.435838	33.0463
CELL_CELL_RECOGNITION	0.435342	32.9651
POSITIVE_REGULATION_OF_ENDOCYTOSIS	0.435208	32.9432
POSITIVE_REGULATION_OF_PROTEIN_TYROSINE_KINASE_ACTIVITY	0.435125	32.9296
N_GLYCAN_PROCESSING	0.43445	32.8194
NEGATIVE_REGULATION_OF_INTERLEUKIN_5_PRODUCTION	0.434244	32.7858
LYMPH_NODE_DEVELOPMENT	0.432801	32.5512
RESPONSE_TO_KETONE	0.432667	32.5295
POSITIVE_REGULATION_OF_RECEPTOR_MEDIATED_ENDOCYTOSIS	0.432619	32.5216
RESPONSE_TO_PROSTAGLANDIN_E	0.432557	32.5116
MORPHOGENESIS_OF_AN_ENDOTHELIUM	0.432481	32.4993
POSITIVE_REGULATION_OF_BLOOD_VESSEL_ENDOTHELIAL_CELL_MIGRATION	0.432273	32.4657
PYRIDINE_NUCLEOTIDE_BIOSYNTHETIC_PROCESS	0.431426	32.3288
AMINE_CATABOLIC_PROCESS	0.431371	32.3199
TRAIL_ACTIVATED_APOPTOTIC_SIGNALING_PATHWAY	0.431321	32.3117
IMMATURE_T_CELL_PROLIFERATION	0.43106	32.2697
NEGATIVE_REGULATION_OF_OXIDOREDUCTASE_ACTIVITY	0.430879	32.2405
IMMUNOGLOBULIN_PRODUCTION_INVOLVED_IN_IMMUNOGLOBULIN_MEDIATED_IMMUNE_RESPONSE	0.430838	32.2339
DORSAL_VENTRAL_AXIS_SPECIFICATION	-0.430707	32.2127
VITAMIN_BIOSYNTHETIC_PROCESS	0.430596	32.1949
POSITIVE_REGULATION_OF_DENDRITIC_CELL_DIFFERENTIATION	0.430037	32.1049
PEPTIDE_CATABOLIC_PROCESS	0.429032	31.9437
POSITIVE_REGULATION_OF_CYSTEINE_TYPE_ENDOPEPTIDASE_ACTIVITY_INVOLVED_IN_APOPTOTIC_SIGNALING_PATHWAY	0.429023	31.9423
RESPONSE_TO_PURINE_CONTAINING_COMPOUND	0.428025	31.7827
PHAGOCYTOSIS_RECOGNITION	0.427191	31.6498
REGULATION_OF_EXTRINSIC_APOPTOTIC_SIGNALING_PATHWAY	0.427059	31.6288
REGULATION_OF_EPITHELIAL_CELL_APOPTOTIC_PROCESS	0.42683	31.5924
POSITIVE_REGULATION_OF_CALCIUM_ION_TRANSMEMBRANE_TRANSPORT	0.426591	31.5543
NEPHRON_TUBULE_EPITHELIAL_CELL_DIFFERENTIATION	0.424951	31.2946
REGULATION_OF_NATURAL_KILLER_CELL_MEDIATED_IMMUNITY	0.42386	31.1225
POSITIVE_REGULATION_OF_CALCIUM_ION_IMPORT	0.423534	31.0713
POSITIVE_REGULATION_OF_TYPE_I_INTERFERON_MEDIATED_SIGNALING_PATHWAY	0.423285	31.0321
CHOLESTEROL_STORAGE	0.421998	30.8303
RESPONSE_TO_ESTROGEN	0.421846	30.8065
POSITIVE_REGULATION_OF_HUMORAL_IMMUNE_RESPONSE_MEDIATED_BY_CIRCULATING_IMMUNOGLOBULIN	0.419787	30.4857
PROTEIN_HETEROOLIGOMERIZATION	-0.419652	30.4648
POSITIVE_REGULATION_OF_REACTIVE_OXYGEN_SPECIES_BIOSYNTHETIC_PROCESS	0.418704	30.3179
NUCLEOSIDE_METABOLIC_PROCESS	0.418453	30.2791
NEGATIVE_REGULATION_OF_MUSCLE_CONTRACTION	0.417053	30.0632
PLATELET_DEGRANULATION	0.416474	29.9742
PYRIDINE_CONTAINING_COMPOUND_BIOSYNTHETIC_PROCESS	0.415974	29.8975
MACROPINOCYTOSIS	0.41578	29.8677
NEGATIVE_REGULATION_OF_HUMORAL_IMMUNE_RESPONSE_MEDIATED_BY_CIRCULATING_IMMUNOGLOBULIN	0.415574	29.8362
NEGATIVE_REGULATION_OF_INTERFERON_BETA_PRODUCTION	0.415542	29.8313
POSITIVE_REGULATION_OF_EPITHELIAL_CELL_MIGRATION	0.415059	29.7574
ANTIMICROBIAL_HUMORAL_RESPONSE	0.414962	29.7426
FILOPODIUM_ASSEMBLY	0.414635	29.6926
NEGATIVE_REGULATION_OF_PROTEIN_SERINE_THREONINE_KINASE_ACTIVITY	0.414556	29.6806
ENDOTHELIAL_CELL_PROLIFERATION	0.41431	29.643
PROTEIN_PROCESSING	0.414245	29.6332
POSITIVE_REGULATION_OF_ION_TRANSPORT	0.41402	29.5989
NEGATIVE_REGULATION_OF_PEPTIDASE_ACTIVITY	0.413977	29.5923
CORTICAL_CYTOSKELETON_ORGANIZATION	0.413842	29.5718
MEMBRANE_LIPID_CATABOLIC_PROCESS	0.413755	29.5586
HISTAMINE_PRODUCTION_INVOLVED_IN_INFLAMMATORY_RESPONSE	0.413328	29.4937
REGULATION_OF_TRANSFORMING_GROWTH_FACTOR_BETA1_PRODUCTION	0.4129	29.4286
VASCULAR_ENDOTHELIAL_CELL_PROLIFERATION	0.412733	29.4033
NEGATIVE_REGULATION_OF_RECEPTOR_SIGNALING_PATHWAY_VIA_STAT	0.412361	29.3469
NEGATIVE_REGULATION_OF_MACROPHAGE_DERIVED_FOAM_CELL_DIFFERENTIATION	0.411992	29.2911
NEGATIVE_REGULATION_OF_PROTEIN_LOCALIZATION_TO_CELL_PERIPHERY	0.411883	29.2747
PROTEIN_KINASE_A_SIGNALING	0.411585	29.2296
NATURAL_KILLER_CELL_MEDIATED_IMMUNITY	0.411496	29.2162
NEGATIVE_REGULATION_OF_GLYCOPROTEIN_METABOLIC_PROCESS	0.410809	29.1125
REGULATION_OF_PROTEIN_SERINE_THREONINE_KINASE_ACTIVITY	0.410679	29.093
POSITIVE_REGULATION_OF_CELL_SUBSTRATE_ADHESION	0.409662	28.9401
COLLAGEN_CATABOLIC_PROCESS	0.409568	28.9259
MUSCLE_CELL_PROLIFERATION	0.409194	28.87
POSITIVE_REGULATION_OF_INFLAMMATORY_RESPONSE_TO_ANTIGENIC_STIMULUS	0.408941	28.832
PARAXIAL_MESODERM_DEVELOPMENT	-0.4089	28.8259
POSITIVE_REGULATION_OF_ENDOTHELIAL_CELL_MIGRATION	0.408688	28.7942
NEGATIVE_REGULATION_OF_PROTEIN_AUTOPHOSPHORYLATION	0.408341	28.7423
NEGATIVE_REGULATION_OF_BIOMINERALIZATION	0.407264	28.5817
REGULATION_OF_PHOSPHOLIPID_TRANSPORT	0.40726	28.5812
MYELIN_MAINTENANCE	0.407231	28.5768
NEGATIVE_REGULATION_OF_MACROPHAGE_CHEMOTAXIS	0.407228	28.5764
REGULATION_OF_CALCIUM_ION_IMPORT	0.40716	28.5662
REGULATION_OF_RUFFLE_ASSEMBLY	0.407105	28.5581
CELLULAR_RESPONSE_TO_INCREASED_OXYGEN_LEVELS	0.40669	28.4964
REGULATION_OF_PINOCYTOSIS	0.406331	28.4431
NEGATIVE_REGULATION_OF_LOCOMOTION	0.406229	28.428
POSITIVE_REGULATION_OF_LIPID_TRANSPORT	0.406157	28.4172
ANTIGEN_PROCESSING_AND_PRESENTATION_OF_EXOGENOUS_PEPTIDE_ANTIGEN_VIA_MHC_CLASS_I	0.40609	28.4073
SPHINGOLIPID_MEDIATED_SIGNALING_PATHWAY	0.405165	28.2704
CDC42_PROTEIN_SIGNAL_TRANSDUCTION	0.403503	28.0255
HISTAMINE_TRANSPORT	0.40332	27.9986
POSITIVE_REGULATION_OF_OXIDATIVE_STRESS_INDUCED_NEURON_DEATH	0.403296	27.9951
MYELOID_CELL_HOMEOSTASIS	0.402715	27.9099
REGULATION_OF_GLOMERULAR_FILTRATION	0.402513	27.8803
SUBSTRATE_DEPENDENT_CELL_MIGRATION	0.402438	27.8692
RAP_PROTEIN_SIGNAL_TRANSDUCTION	0.402397	27.8633
POSITIVE_REGULATION_OF_LIPID_STORAGE	0.402176	27.831
POSITIVE_REGULATION_OF_NEUTROPHIL_ACTIVATION	0.402131	27.8243
POSITIVE_REGULATION_OF_CELLULAR_RESPIRATION	0.402065	27.8146
RAS_PROTEIN_SIGNAL_TRANSDUCTION	0.401895	27.7898
REGULATION_OF_PODOSOME_ASSEMBLY	0.401179	27.6853
ACTIN_FILAMENT_ORGANIZATION	0.400972	27.6552
REGULATION_OF_REACTIVE_OXYGEN_SPECIES_BIOSYNTHETIC_PROCESS	0.400643	27.6073
REGULATION_OF_PHOSPHATASE_ACTIVITY	0.400559	27.595
POSITIVE_REGULATION_OF_NUCLEOTIDE_BINDING_OLIGOMERIZATION_DOMAIN_CONTAINING_2_SIGNALING_PATHWAY	0.400514	27.5884
HISTONE_H4_K20_METHYLATION	-0.399778	27.4815
POSITIVE_REGULATION_OF_OXIDOREDUCTASE_ACTIVITY	0.399471	27.4369
VASCULAR_ENDOTHELIAL_GROWTH_FACTOR_PRODUCTION	0.398329	27.2718
LIPID_TRANSLOCATION	0.397562	27.1612
TRANSPORT_OF_VIRUS	0.397259	27.1175
REGULATION_OF_G_PROTEIN_COUPLED_RECEPTOR_SIGNALING_PATHWAY	0.39712	27.0975
TRANSCRIPTION_INITIATION_FROM_RNA_POLYMERASE_III_PROMOTER	-0.396792	27.0504
POST_EMBRYONIC_ANIMAL_MORPHOGENESIS	0.39639	26.9927
PHOSPHOLIPID_EFFLUX	0.396316	26.9822
VIRION_ATTACHMENT_TO_HOST_CELL	0.396315	26.982
REGULATION_OF_ENDOCYTOSIS	0.395829	26.9123
ENDOTHELIAL_CELL_DEVELOPMENT	0.39563	26.8839
REGULATION_OF_SMALL_GTPASE_MEDIATED_SIGNAL_TRANSDUCTION	0.395628	26.8837
VASCULAR_ASSOCIATED_SMOOTH_MUSCLE_CELL_PROLIFERATION	0.395056	26.8018
POSITIVE_REGULATION_OF_CATION_CHANNEL_ACTIVITY	0.394775	26.7618
POSITIVE_REGULATION_OF_ISOTYPE_SWITCHING	0.393935	26.6421
REGULATION_OF_PROTEIN_MATURATION	0.392488	26.4368
POSITIVE_REGULATION_OF_MAP_KINASE_ACTIVITY	0.392165	26.3912
RESPONSE_TO_PROGESTERONE	0.391938	26.3591
CELLULAR_RESPONSE_TO_PEPTIDE	0.391771	26.3355
NUCLEOSIDE_MONOPHOSPHATE_CATABOLIC_PROCESS	0.390819	26.2013
REGULATION_OF_EPITHELIAL_CELL_MIGRATION	0.390564	26.1653
REGULATION_OF_NITRIC_OXIDE_SYNTHASE_ACTIVITY	0.390454	26.15
HEMATOPOIETIC_STEM_CELL_MIGRATION	0.390085	26.0981
DORSAL_VENTRAL_PATTERN_FORMATION	-0.389595	26.0293
ASTROCYTE_DEVELOPMENT	0.389514	26.018
PLASMA_MEMBRANE_ORGANIZATION	0.389374	25.9985
CELLULAR_RESPONSE_TO_CAMP	0.389246	25.9805
POSITIVE_REGULATION_OF_HYPERSENSITIVITY	0.389218	25.9766
REGULATION_OF_CYSTEINE_TYPE_ENDOPEPTIDASE_ACTIVITY_INVOLVED_IN_APOPTOTIC_SIGNALING_PATHWAY	0.389108	25.9612
CELLULAR_RESPONSE_TO_IRON_ION	0.388892	25.9311
CELLULAR_RESPONSE_TO_ESTROGEN_STIMULUS	0.38846	25.8706
RESPONSE_TO_PEPTIDE	0.388398	25.8621
ANTIGEN_PROCESSING_AND_PRESENTATION_VIA_MHC_CLASS_IB	0.387897	25.7922
REGULATION_OF_LIPID_STORAGE	0.387814	25.7806
ACTIVATION_INDUCED_CELL_DEATH_OF_T_CELLS	0.387705	25.7655
ENDOTHELIAL_CELL_MIGRATION	0.387574	25.7472
PROTEIN_IMPORT_INTO_PEROXISOME_MATRIX	-0.387486	25.735
REGULATION_OF_ALCOHOL_BIOSYNTHETIC_PROCESS	0.387234	25.6999
REGULATION_OF_SIGNALING_RECEPTOR_ACTIVITY	0.387179	25.6923
N_ACETYLNEURAMINATE_METABOLIC_PROCESS	0.386854	25.6471
GASTRULATION_WITH_MOUTH_FORMING_SECOND	-0.386788	25.6379
RIBONUCLEOSIDE_MONOPHOSPHATE_CATABOLIC_PROCESS	0.386679	25.6228
POSITIVE_REGULATION_OF_NUCLEOTIDE_BINDING_OLIGOMERIZATION_DOMAIN_CONTAINING_SIGNALING_PATHWAY	0.386445	25.5904
OXIDATIVE_DEMETHYLATION	-0.385771	25.4971
POSITIVE_REGULATION_OF_ACTIVIN_RECEPTOR_SIGNALING_PATHWAY	-0.385229	25.4222
EMBRYONIC_DIGIT_MORPHOGENESIS	-0.385208	25.4193
REGULATION_OF_RHO_PROTEIN_SIGNAL_TRANSDUCTION	0.385108	25.4055
REGULATION_OF_T_CELL_MEDIATED_IMMUNE_RESPONSE_TO_TUMOR_CELL	0.384952	25.3839
NEGATIVE_REGULATION_OF_PROTEOLYSIS	0.384731	25.3535
REGULATION_OF_PROTEIN_LOCALIZATION_TO_PLASMA_MEMBRANE	0.384696	25.3486
POSITIVE_REGULATION_OF_LIPID_METABOLIC_PROCESS	0.384685	25.3471
NEGATIVE_REGULATION_OF_PROGRAMMED_NECROTIC_CELL_DEATH	0.384496	25.3212
NEGATIVE_REGULATION_OF_HYDROLASE_ACTIVITY	0.384043	25.2588
REGULATION_OF_ENDOTHELIAL_CELL_MIGRATION	0.383939	25.2445
REGULATION_OF_MEMBRANE_PROTEIN_ECTODOMAIN_PROTEOLYSIS	0.383801	25.2256
NEGATIVE_REGULATION_OF_ENDOCYTOSIS	0.383348	25.1634
CELL_SUBSTRATE_ADHESION	0.381987	24.9772
LATERAL_MESODERM_DEVELOPMENT	-0.381942	24.971
REGULATION_OF_MICROTUBULE_POLYMERIZATION	-0.381826	24.9551
MITOCHONDRION_LOCALIZATION	-0.381431	24.9014
ORGANELLE_MEMBRANE_FUSION	0.381345	24.8896
REGULATION_OF_ERYTHROCYTE_DIFFERENTIATION	0.381185	24.8678
REGULATION_OF_ANTIMICROBIAL_HUMORAL_RESPONSE	0.381155	24.8638
SINGLE_STRANDED_VIRAL_RNA_REPLICATION_VIA_DOUBLE_STRANDED_DNA_INTERMEDIATE	0.381003	24.8431
FAT_SOLUBLE_VITAMIN_BIOSYNTHETIC_PROCESS	0.380899	24.8289
POSITIVE_REGULATION_OF_ACUTE_INFLAMMATORY_RESPONSE_TO_ANTIGENIC_STIMULUS	0.380789	24.814
REGULATION_OF_NECROTIC_CELL_DEATH	0.380767	24.8109
MEMBRANE_FUSION	0.380753	24.8091
GLYCOLIPID_CATABOLIC_PROCESS	0.380534	24.7793
RESPONSE_TO_CAMP	0.379907	24.6942
REGULATION_OF_ACTIN_FILAMENT_BASED_PROCESS	0.379525	24.6425
MICROTUBULE_POLYMERIZATION	-0.379409	24.6269
PROTEIN_AUTO_ADP_RIBOSYLATION	0.379345	24.6181
CELL_MATRIX_ADHESION	0.379276	24.6089
RESPONSE_TO_INTERLEUKIN_7	0.379195	24.5979
NEUTROPHIL_DIFFERENTIATION	0.379151	24.5919
NEGATIVE_REGULATION_OF_PROTEIN_BINDING	0.377816	24.4119
ESTABLISHMENT_OF_ENDOTHELIAL_BARRIER	0.377184	24.327
NEGATIVE_REGULATION_OF_RECEPTOR_SIGNALING_PATHWAY_VIA_JAK_STAT	0.376757	24.2697
ANATOMICAL_STRUCTURE_HOMEOSTASIS	0.376738	24.2671
NEGATIVE_REGULATION_OF_GLUCONEOGENESIS	-0.376501	24.2354
ANTERIOR_POSTERIOR_AXIS_SPECIFICATION	-0.376218	24.1975
POSITIVE_REGULATION_OF_ENDOTHELIAL_CELL_PROLIFERATION	0.375989	24.1669
PYRIMIDINE_CONTAINING_COMPOUND_CATABOLIC_PROCESS	0.375579	24.1121
GASTRO_INTESTINAL_SYSTEM_SMOOTH_MUSCLE_CONTRACTION	0.375369	24.0841
RESPONSE_TO_NUTRIENT	0.375128	24.052
GPI_ANCHOR_METABOLIC_PROCESS	-0.374253	23.9355
POSITIVE_REGULATION_OF_CHEMOKINE_C_X_C_MOTIF_LIGAND_2_PRODUCTION	0.374057	23.9095
REGULATION_OF_CATION_TRANSMEMBRANE_TRANSPORT	0.373203	23.7963
RECEPTOR_METABOLIC_PROCESS	0.372271	23.673
REGULATION_OF_COLLAGEN_METABOLIC_PROCESS	0.372261	23.6718
REGULATION_OF_PROTEIN_AUTOPHOSPHORYLATION	0.37196	23.6321
RETICULOPHAGY	-0.371661	23.5926
RUFFLE_ASSEMBLY	0.371462	23.5665
CORTICAL_ACTIN_CYTOSKELETON_ORGANIZATION	0.371455	23.5656
REGULATION_OF_BONE_MINERALIZATION	0.37119	23.5306
TRANSFORMING_GROWTH_FACTOR_BETA_PRODUCTION	0.370862	23.4876
POSITIVE_REGULATION_OF_PROTEIN_MATURATION	0.370623	23.4562
BLOOD_VESSEL_ENDOTHELIAL_CELL_MIGRATION	0.370554	23.4471
REGULATION_OF_CELL_MORPHOGENESIS	0.370537	23.4449
REGULATION_OF_LAMELLIPODIUM_ASSEMBLY	0.369875	23.3582
COLLAGEN_METABOLIC_PROCESS	0.369838	23.3534
TISSUE_MIGRATION	0.369388	23.2945
IRON_ION_TRANSMEMBRANE_TRANSPORT	0.369335	23.2876
IRON_IMPORT_INTO_CELL	0.369264	23.2784
REGULATION_OF_ENDOTHELIAL_CELL_CHEMOTAXIS	0.36924	23.2751
BIOLOGICAL_PROCESS_INVOLVED_IN_INTERACTION_WITH_SYMBIONT	0.369146	23.2629
G_PROTEIN_COUPLED_PURINERGIC_RECEPTOR_SIGNALING_PATHWAY	0.368772	23.2142
REGULATION_OF_ACTIN_FILAMENT_ORGANIZATION	0.368138	23.1316
PLASMA_LIPOPROTEIN_PARTICLE_CLEARANCE	0.367832	23.0919
REGULATION_OF_VITAMIN_D_BIOSYNTHETIC_PROCESS	0.367163	23.005
PHOSPHATIDYLCHOLINE_CATABOLIC_PROCESS	0.367085	22.9949
RESPONSE_TO_ALCOHOL	0.366927	22.9745
REGULATION_OF_EPITHELIAL_CELL_DIFFERENTIATION_INVOLVED_IN_KIDNEY_DEVELOPMENT	0.366813	22.9596
POSITIVE_REGULATION_OF_PROTEIN_POLYUBIQUITINATION	0.366674	22.9416
POSITIVE_REGULATION_OF_PODOSOME_ASSEMBLY	0.365459	22.7848
REGULATION_OF_PLASMA_MEMBRANE_ORGANIZATION	0.364747	22.6932
POSITIVE_REGULATION_OF_TRANSMEMBRANE_TRANSPORT	0.364666	22.6828
POSITIVE_REGULATION_OF_PROTEIN_SERINE_THREONINE_KINASE_ACTIVITY	0.3643	22.6357
RENAL_FILTRATION	0.364076	22.607
TRANSITION_METAL_ION_HOMEOSTASIS	0.363594	22.5453
NEGATIVE_REGULATION_OF_CHOLESTEROL_STORAGE	0.363509	22.5344
REGULATION_OF_TOLL_LIKE_RECEPTOR_3_SIGNALING_PATHWAY	0.363451	22.527
EXTRACELLULAR_MATRIX_DISASSEMBLY	0.363305	22.5083
CELL_ADHESION_MOLECULE_PRODUCTION	0.363287	22.506
ENDOTHELIUM_DEVELOPMENT	0.363196	22.4944
MONOVALENT_INORGANIC_CATION_HOMEOSTASIS	0.362334	22.3844
POSITIVE_REGULATION_OF_SMOOTH_MUSCLE_CELL_MIGRATION	0.362157	22.3618
REGULATION_OF_THYMOCYTE_APOPTOTIC_PROCESS	0.361605	22.2916
METHYLATION	-0.361501	22.2783
NEGATIVE_REGULATION_OF_PHOSPHATIDYLINOSITOL_3_KINASE_SIGNALING	0.36106	22.2224
VIRAL_PROTEIN_PROCESSING	0.360372	22.1353
HYALURONAN_METABOLIC_PROCESS	0.359747	22.0563
PEPTIDYL_LYSINE_DIMETHYLATION	-0.359332	22.0039
NEGATIVE_REGULATION_OF_ADENYLATE_CYCLASE_ACTIVITY	0.359114	21.9763
CYTOPLASMIC_PATTERN_RECOGNITION_RECEPTOR_SIGNALING_PATHWAY_IN_RESPONSE_TO_VIRUS	0.359089	21.9732
OLIGOSACCHARIDE_METABOLIC_PROCESS	0.358821	21.9394
COMPLEMENT_ACTIVATION_ALTERNATIVE_PATHWAY	0.358236	21.866
RHO_PROTEIN_SIGNAL_TRANSDUCTION	0.357919	21.8261
RELEASE_OF_SEQUESTERED_CALCIUM_ION_INTO_CYTOSOL_BY_ENDOPLASMIC_RETICULUM	0.357632	21.7901
HEME_TRANSPORT	-0.35747	21.7699
VITAMIN_D_BIOSYNTHETIC_PROCESS	0.357428	21.7646
VENTRAL_SPINAL_CORD_DEVELOPMENT	-0.357425	21.7642
G_PROTEIN_COUPLED_RECEPTOR_SIGNALING_PATHWAY_INVOLVED_IN_HEART_PROCESS	0.357395	21.7605
BLOOD_VESSEL_REMODELING	0.357047	21.717
ACUTE_PHASE_RESPONSE	0.356542	21.6538
ANGIOGENESIS_INVOLVED_IN_WOUND_HEALING	0.35643	21.6399
RESPONSE_TO_PROSTAGLANDIN	0.356203	21.6115
REGULATION_OF_VASCULAR_ASSOCIATED_SMOOTH_MUSCLE_CELL_DIFFERENTIATION	0.355849	21.5674
AMINO_ACID_ACTIVATION	-0.355691	21.5478
LAMELLIPODIUM_ASSEMBLY	0.355589	21.5351
REGULATION_OF_SENSORY_PERCEPTION	0.355513	21.5256
CLATHRIN_COAT_ASSEMBLY	0.355043	21.4673
PROTEIN_HOMOTETRAMERIZATION	0.354644	21.4177
CELLULAR_RESPONSE_TO_VASCULAR_ENDOTHELIAL_GROWTH_FACTOR_STIMULUS	0.354586	21.4104
NEGATIVE_REGULATION_OF_VASCULATURE_DEVELOPMENT	0.35446	21.3948
SUBSTRATE_ADHESION_DEPENDENT_CELL_SPREADING	0.354404	21.388
LYTIC_VACUOLE_ORGANIZATION	0.354323	21.3779
NEGATIVE_REGULATION_OF_OSSIFICATION	0.354316	21.377
T_CELL_MEDIATED_IMMUNE_RESPONSE_TO_TUMOR_CELL	0.354119	21.3527
PEPTIDYL_METHIONINE_MODIFICATION	-0.353811	21.3145
LAMELLIPODIUM_ORGANIZATION	0.353776	21.3103
REGULATION_OF_MEMBRANE_LIPID_DISTRIBUTION	0.353358	21.2585
SOMITE_ROSTRAL_CAUDAL_AXIS_SPECIFICATION	-0.353327	21.2548
NEGATIVE_REGULATION_OF_KINASE_ACTIVITY	0.353324	21.2544
STORE_OPERATED_CALCIUM_ENTRY	0.353207	21.24
EXTRACELLULAR_MATRIX_CONSTITUENT_SECRETION	0.353091	21.2257
REGULATION_OF_PROTEIN_DEUBIQUITINATION	0.352525	21.156
PLASMA_MEMBRANE_PHOSPHOLIPID_SCRAMBLING	0.352478	21.1502
PRODUCTION_OF_SIRNA_INVOLVED_IN_RNA_INTERFERENCE	-0.352296	21.1278
NEGATIVE_REGULATION_OF_ACUTE_INFLAMMATORY_RESPONSE	0.351877	21.0763
HISTONE_H3_K36_METHYLATION	-0.351407	21.0186
POSITIVE_REGULATION_OF_ACTIN_CYTOSKELETON_REORGANIZATION	0.351073	20.9777
REGULATION_OF_RAS_PROTEIN_SIGNAL_TRANSDUCTION	0.351007	20.9696
NEGATIVE_REGULATION_OF_PHOSPHORYLATION	0.350972	20.9653
NEGATIVE_REGULATION_OF_EPITHELIAL_CELL_PROLIFERATION	0.350645	20.9254
SOMITE_DEVELOPMENT	-0.350616	20.9219
MITOCHONDRIAL_DNA_METABOLIC_PROCESS	-0.349737	20.8145
POSITIVE_REGULATION_OF_BONE_RESORPTION	0.349696	20.8096
POSITIVE_REGULATION_OF_TRANSFORMING_GROWTH_FACTOR_BETA_PRODUCTION	0.349214	20.7509
POSITIVE_REGULATION_OF_MYOBLAST_DIFFERENTIATION	0.349211	20.7505
POSITIVE_REGULATION_OF_PLATELET_AGGREGATION	0.348503	20.6646
DETECTION_OF_TEMPERATURE_STIMULUS_INVOLVED_IN_SENSORY_PERCEPTION_OF_PAIN	0.347916	20.5934
BRAIN_MORPHOGENESIS	-0.347674	20.5641
REGULATION_OF_STEM_CELL_DIVISION	0.347653	20.5617
ESTABLISHMENT_OF_MITOCHONDRION_LOCALIZATION	-0.347477	20.5403
POSITIVE_REGULATION_OF_SECRETION	0.347325	20.5219
BLOOD_VESSEL_ENDOTHELIAL_CELL_PROLIFERATION_INVOLVED_IN_SPROUTING_ANGIOGENESIS	0.347207	20.5077
REGULATION_OF_SYSTEMIC_ARTERIAL_BLOOD_PRESSURE_BY_CIRCULATORY_RENIN_ANGIOTENSIN	0.347131	20.4985
IRON_ION_HOMEOSTASIS	0.347045	20.4881
CONNECTIVE_TISSUE_REPLACEMENT	0.346737	20.4511
SENSORY_PERCEPTION_OF_PAIN	0.346361	20.4058
PROTEIN_METHYLATION	-0.346169	20.3826
REGULATION_OF_NUCLEASE_ACTIVITY	0.346099	20.3742
PEPTIDYL_LYSINE_MONOMETHYLATION	-0.345747	20.3319
REGULATION_OF_PROTEIN_LOCALIZATION_TO_CELL_PERIPHERY	0.345625	20.3173
ADHESION_OF_SYMBIONT_TO_HOST_CELL	0.345619	20.3166
POSITIVE_REGULATION_OF_MEMBRANE_PROTEIN_ECTODOMAIN_PROTEOLYSIS	0.345567	20.3103
POSITIVE_REGULATION_OF_REGULATED_SECRETORY_PATHWAY	0.345289	20.277
SPINAL_CORD_DEVELOPMENT	-0.345126	20.2575
EMBRYONIC_BRAIN_DEVELOPMENT	-0.344828	20.2217
POSITIVE_REGULATION_OF_SYNAPTIC_TRANSMISSION_GLUTAMATERGIC	0.344666	20.2023
MUCUS_SECRETION	0.344291	20.1575
SPROUTING_ANGIOGENESIS	0.344139	20.1393
MITOCHONDRIAL_RNA_METABOLIC_PROCESS	-0.343902	20.111
ADENYLATE_CYCLASE_ACTIVATING_G_PROTEIN_COUPLED_RECEPTOR_SIGNALING_PATHWAY	0.34373	20.0906
REGULATION_OF_LIPID_LOCALIZATION	0.343702	20.0872
NEGATIVE_REGULATION_OF_LONG_TERM_SYNAPTIC_POTENTIATION	0.343591	20.074
NEGATIVE_REGULATION_OF_LIPID_STORAGE	0.343508	20.0642
POSITIVE_REGULATION_OF_P38MAPK_CASCADE	0.343486	20.0615
VASCULAR_ENDOTHELIAL_GROWTH_FACTOR_RECEPTOR_SIGNALING_PATHWAY	0.34318	20.025
GLIAL_CELL_PROLIFERATION	0.342866	19.9877
TONGUE_MORPHOGENESIS	-0.342821	19.9824
REGULATION_OF_RENAL_SYSTEM_PROCESS	0.342747	19.9735
POSITIVE_REGULATION_OF_RESPIRATORY_BURST	0.342493	19.9434
REGULATION_OF_PROTEIN_CONTAINING_COMPLEX_ASSEMBLY	0.341989	19.8837
AMINOGLYCAN_CATABOLIC_PROCESS	0.341951	19.8792
REGULATION_OF_PLASMA_LIPOPROTEIN_PARTICLE_LEVELS	0.341661	19.8448
REGULATION_OF_CELL_SUBSTRATE_ADHESION	0.341606	19.8383
REGULATION_OF_ANION_TRANSMEMBRANE_TRANSPORT	0.341409	19.815
CARDIOLIPIN_METABOLIC_PROCESS	-0.341295	19.8016
CRANIAL_NERVE_STRUCTURAL_ORGANIZATION	0.341107	19.7794
NEGATIVE_REGULATION_OF_PLATELET_ACTIVATION	0.340817	19.7451
NEGATIVE_REGULATION_OF_PROTEIN_LOCALIZATION_TO_MEMBRANE	0.340783	19.7411
NEGATIVE_REGULATION_OF_COAGULATION	0.34025	19.6782
REGULATION_OF_NODAL_SIGNALING_PATHWAY	-0.340092	19.6596
REGULATION_OF_EXTRACELLULAR_MATRIX_CONSTITUENT_SECRETION	0.340011	19.6501
REGULATION_OF_ADENYLATE_CYCLASE_ACTIVITY	0.339833	19.6293
ACTIN_FILAMENT_DEPOLYMERIZATION	0.338951	19.5257
ANTERIOR_POSTERIOR_PATTERN_SPECIFICATION	-0.338293	19.4487
RECEPTOR_INTERNALIZATION	0.338215	19.4396
REGULATION_OF_APOPTOTIC_PROCESS_INVOLVED_IN_DEVELOPMENT	0.33815	19.432
KETONE_BIOSYNTHETIC_PROCESS	-0.337914	19.4045
PROTEIN_AUTOPHOSPHORYLATION	0.337369	19.3409
CELLULAR_RESPONSE_TO_KETONE	0.337339	19.3373
ANTIMICROBIAL_HUMORAL_IMMUNE_RESPONSE_MEDIATED_BY_ANTIMICROBIAL_PEPTIDE	0.33726	19.3282
REGULATION_OF_SYSTEMIC_ARTERIAL_BLOOD_PRESSURE_BY_RENIN_ANGIOTENSIN	0.337251	19.3271
NEGATIVE_REGULATION_OF_PHOSPHORUS_METABOLIC_PROCESS	0.337182	19.3191
NEGATIVE_REGULATION_OF_PROTEIN_MATURATION	0.336989	19.2966
RESPONSE_TO_ZINC_ION	0.336948	19.2919
CLATHRIN_DEPENDENT_ENDOCYTOSIS	0.3369	19.2863
POSITIVE_REGULATION_OF_CARDIAC_MUSCLE_CELL_DIFFERENTIATION	0.336842	19.2796
CELLULAR_RESPONSE_TO_VITAMIN	0.336818	19.2767
PHOSPHOLIPID_CATABOLIC_PROCESS	0.33668	19.2607
POSITIVE_REGULATION_OF_TOLL_LIKE_RECEPTOR_3_SIGNALING_PATHWAY	0.336664	19.2589
POSITIVE_REGULATION_OF_FIBROBLAST_PROLIFERATION	0.336584	19.2496
PROLINE_METABOLIC_PROCESS	-0.336219	19.2072
REGULATION_OF_LAMELLIPODIUM_ORGANIZATION	0.336163	19.2008
REGULATION_OF_ION_TRANSMEMBRANE_TRANSPORT	0.336133	19.1972
LIMB_BUD_FORMATION	-0.335976	19.179
VENTRICULAR_SYSTEM_DEVELOPMENT	-0.335401	19.1124
NEGATIVE_REGULATION_OF_MICROTUBULE_POLYMERIZATION_OR_DEPOLYMERIZATION	-0.335169	19.0856
PURINE_RIBONUCLEOSIDE_METABOLIC_PROCESS	0.334622	19.0225
POSITIVE_REGULATION_OF_SMOOTH_MUSCLE_CELL_APOPTOTIC_PROCESS	0.334438	19.0012
POSITIVE_REGULATION_OF_HETEROTYPIC_CELL_CELL_ADHESION	0.334398	18.9966
POSITIVE_REGULATION_OF_ACTIN_FILAMENT_BUNDLE_ASSEMBLY	0.33435	18.9911
REGULATION_OF_MYOBLAST_DIFFERENTIATION	0.334345	18.9906
EMBRYONIC_HEMOPOIESIS	0.334075	18.9594
FIBROBLAST_PROLIFERATION	0.333916	18.9411
PHOSPHOLIPID_TRANSPORT	0.333597	18.9045
STEROID_CATABOLIC_PROCESS	0.333439	18.8864
PEPTIDYL_GLUTAMIC_ACID_MODIFICATION	-0.333236	18.8631
NODAL_SIGNALING_PATHWAY	-0.333187	18.8574
REGULATION_OF_MICROTUBULE_POLYMERIZATION_OR_DEPOLYMERIZATION	-0.332979	18.8335
POSITIVE_REGULATION_OF_ANION_TRANSMEMBRANE_TRANSPORT	0.332715	18.8033
POSITIVE_REGULATION_OF_MUSCLE_CELL_APOPTOTIC_PROCESS	0.332689	18.8003
ERYTHROCYTE_HOMEOSTASIS	0.33263	18.7935
PEPTIDYL_ARGININE_METHYLATION	-0.332622	18.7926
HISTONE_METHYLATION	-0.332259	18.7511
MODULATION_OF_AGE_RELATED_BEHAVIORAL_DECLINE	0.331962	18.7171
MITOCHONDRIAL_TRANSCRIPTION	-0.331778	18.6961
PEPTIDYL_ARGININE_N_METHYLATION	-0.33176	18.6941
CELLULAR_RESPONSE_TO_NUTRIENT	0.331443	18.658
POSITIVE_REGULATION_OF_TRANSPORTER_ACTIVITY	0.331155	18.6252
REGULATION_OF_BLOOD_PRESSURE	0.331118	18.6209
POSITIVE_REGULATION_OF_EMBRYONIC_DEVELOPMENT	-0.331082	18.6168
ADENYLATE_CYCLASE_MODULATING_G_PROTEIN_COUPLED_RECEPTOR_SIGNALING_PATHWAY	0.331072	18.6157
AMYLOID_BETA_CLEARANCE	0.330978	18.605
POSITIVE_REGULATION_OF_CELL_MIGRATION_INVOLVED_IN_SPROUTING_ANGIOGENESIS	0.330754	18.5795
MOTOR_NEURON_AXON_GUIDANCE	0.330696	18.5729
POSITIVE_REGULATION_OF_ACTIN_FILAMENT_DEPOLYMERIZATION	0.330318	18.5301
POSITIVE_REGULATION_OF_NATURAL_KILLER_CELL_MEDIATED_IMMUNITY	0.330213	18.518
HETEROPHILIC_CELL_CELL_ADHESION_VIA_PLASMA_MEMBRANE_CELL_ADHESION_MOLECULES	0.329258	18.41
MONOVALENT_INORGANIC_ANION_HOMEOSTASIS	0.329126	18.3949
POSITIVE_REGULATION_OF_VASCULAR_ENDOTHELIAL_GROWTH_FACTOR_RECEPTOR_SIGNALING_PATHWAY	0.329124	18.3947
NEURON_DEATH_IN_RESPONSE_TO_OXIDATIVE_STRESS	0.328904	18.3699
AMEBOIDAL_TYPE_CELL_MIGRATION	0.32887	18.366
NEGATIVE_REGULATION_OF_LYASE_ACTIVITY	0.328736	18.351
POSITIVE_REGULATION_OF_TUMOR_NECROSIS_FACTOR_MEDIATED_SIGNALING_PATHWAY	0.328653	18.3416
PEPTIDYL_LYSINE_METHYLATION	-0.328183	18.2886
NEGATIVE_REGULATION_OF_BLOOD_CIRCULATION	0.328125	18.282
CELLULAR_RESPONSE_TO_THYROID_HORMONE_STIMULUS	0.328056	18.2743
LOW_DENSITY_LIPOPROTEIN_PARTICLE_REMODELING	0.328039	18.2724
REGULATION_OF_HETEROTYPIC_CELL_CELL_ADHESION	0.32775	18.2398
AMINOGLYCAN_METABOLIC_PROCESS	0.327491	18.2108
TUBULIN_DEACETYLATION	-0.327489	18.2105
POSITIVE_REGULATION_OF_VIRAL_PROCESS	0.326705	18.1226
REGULATION_OF_ACTIVIN_RECEPTOR_SIGNALING_PATHWAY	-0.326098	18.0546
CELLULAR_RESPONSE_TO_EXTERNAL_STIMULUS	0.326085	18.0532
ADENOHYPOPHYSIS_DEVELOPMENT	-0.325803	18.0218
REGULATION_OF_BIOMINERALIZATION	0.325696	18.0098
POSITIVE_REGULATION_OF_FATTY_ACID_METABOLIC_PROCESS	0.325324	17.9683
CELLULAR_MONOVALENT_INORGANIC_CATION_HOMEOSTASIS	0.324886	17.9196
LOW_DENSITY_LIPOPROTEIN_PARTICLE_CLEARANCE	0.324753	17.9048
PROTEIN_DEMETHYLATION	-0.324529	17.8799
NUCLEOLUS_ORGANIZATION	-0.324503	17.877
EMBRYONIC_BODY_MORPHOGENESIS	-0.324259	17.8498
POSITIVE_REGULATION_OF_PROTEIN_SECRETION	0.323747	17.7931
REGULATION_OF_RECEPTOR_MEDIATED_ENDOCYTOSIS	0.323494	17.7651
RESPONSE_TO_ISCHEMIA	0.32328	17.7414
NEGATIVE_REGULATION_OF_NEURON_DIFFERENTIATION	-0.323052	17.7162
RESPONSE_TO_FLUID_SHEAR_STRESS	0.322847	17.6935
TRNA_METABOLIC_PROCESS	-0.322839	17.6926
ENDOTHELIAL_CELL_CHEMOTAXIS	0.322687	17.6759
POSITIVE_REGULATION_OF_ALCOHOL_BIOSYNTHETIC_PROCESS	0.322676	17.6747
RRNA_METHYLATION	-0.322611	17.6675
DEOXYRIBONUCLEOSIDE_MONOPHOSPHATE_CATABOLIC_PROCESS	0.322255	17.6282
POSITIVE_REGULATION_OF_VASOCONSTRICTION	0.32218	17.62
POSITIVE_REGULATION_OF_STEROL_TRANSPORT	0.321584	17.5544
REGULATION_OF_CELLULAR_PH	0.32142	17.5365
MICROTUBULE_POLYMERIZATION_OR_DEPOLYMERIZATION	-0.321392	17.5334
NEGATIVE_REGULATION_OF_CIRCADIAN_RHYTHM	-0.321125	17.5041
CELLULAR_RESPONSE_TO_BRAIN_DERIVED_NEUROTROPHIC_FACTOR_STIMULUS	-0.32091	17.4804
REGULATION_OF_LYASE_ACTIVITY	0.320442	17.4293
PROTEIN_HETEROTETRAMERIZATION	-0.320319	17.4158
NEURON_DEATH	0.320238	17.4069
RAB_PROTEIN_SIGNAL_TRANSDUCTION	0.320234	17.4064
HISTONE_H3_K9_DEMETHYLATION	-0.32015	17.3973
MAINTENANCE_OF_SYNAPSE_STRUCTURE	-0.320051	17.3865
SIGNALING_RECEPTOR_LIGAND_PRECURSOR_PROCESSING	0.32005	17.3864
STEROID_ESTERIFICATION	0.319933	17.3736
REGULATION_OF_CELL_MIGRATION_INVOLVED_IN_SPROUTING_ANGIOGENESIS	0.319721	17.3504
RESPONSE_TO_PH	0.319535	17.3302
MODULATION_BY_HOST_OF_VIRAL_PROCESS	0.319473	17.3234
RIG_I_SIGNALING_PATHWAY	0.319462	17.3222
NUCLEOLAR_CHROMATIN_ORGANIZATION	-0.319052	17.2776
VASCULAR_ENDOTHELIAL_GROWTH_FACTOR_SIGNALING_PATHWAY	0.318996	17.2714
REGULATION_OF_SYSTEMIC_ARTERIAL_BLOOD_PRESSURE_MEDIATED_BY_A_CHEMICAL_SIGNAL	0.318955	17.2669
AMINOACYL_TRNA_METABOLISM_INVOLVED_IN_TRANSLATIONAL_FIDELITY	-0.318897	17.2607
RESPONSE_TO_VITAMIN_D	0.318858	17.2564
AUTOPHAGOSOME_LYSOSOME_FUSION	0.318417	17.2085
AMINE_METABOLIC_PROCESS	0.318367	17.203
SECRETORY_GRANULE_ORGANIZATION	0.318351	17.2013
POSITIVE_REGULATION_OF_PROTEIN_BINDING	0.318164	17.181
POSITIVE_REGULATION_OF_PROTEIN_AUTOPHOSPHORYLATION	0.318006	17.1639
CELLULAR_RESPONSE_TO_LOW_DENSITY_LIPOPROTEIN_PARTICLE_STIMULUS	0.317959	17.1588
CERAMIDE_CATABOLIC_PROCESS	0.317794	17.1409
PH_REDUCTION	0.317596	17.1194
CELLULAR_RESPONSE_TO_PURINE_CONTAINING_COMPOUND	0.317402	17.0985
MICROTUBULE_NUCLEATION	-0.317375	17.0955
REGULATION_OF_COAGULATION	0.317197	17.0763
MATERNAL_PROCESS_INVOLVED_IN_FEMALE_PREGNANCY	0.317103	17.0662
RESPONSE_TO_ANGIOTENSIN	0.316974	17.0523
CALCIUM_ION_IMPORT	0.316956	17.0503
SMOOTH_MUSCLE_CELL_MIGRATION	0.316868	17.0407
MUCOPOLYSACCHARIDE_METABOLIC_PROCESS	0.316769	17.0301
SOMATIC_DIVERSIFICATION_OF_IMMUNOGLOBULINS	0.316275	16.9768
EMBRYONIC_AXIS_SPECIFICATION	-0.316126	16.9608
NEGATIVE_REGULATION_OF_TRIGLYCERIDE_METABOLIC_PROCESS	0.316049	16.9525
IRON_COORDINATION_ENTITY_TRANSPORT	-0.315808	16.9265
REGULATION_OF_FILOPODIUM_ASSEMBLY	0.315691	16.914
COENZYME_A_METABOLIC_PROCESS	-0.31535	16.8774
PROTEIN_LIPID_COMPLEX_SUBUNIT_ORGANIZATION	0.315301	16.8721
TRIGLYCERIDE_RICH_LIPOPROTEIN_PARTICLE_REMODELING	0.315209	16.8623
CHANGES_TO_DNA_METHYLATION_INVOLVED_IN_EMBRYO_DEVELOPMENT	-0.315153	16.8562
ENTEROENDOCRINE_CELL_DIFFERENTIATION	-0.314969	16.8366
N_TERMINAL_PROTEIN_AMINO_ACID_MODIFICATION	-0.314808	16.8193
MODULATION_BY_HOST_OF_SYMBIONT_PROCESS	0.314742	16.8121
REGULATION_OF_RETINOIC_ACID_RECEPTOR_SIGNALING_PATHWAY	-0.31458	16.7948
APPENDAGE_DEVELOPMENT	-0.313824	16.714
REGULATION_OF_PLASMINOGEN_ACTIVATION	0.313355	16.6641
PARTURITION	0.313337	16.6621
REGULATION_OF_CARDIAC_EPITHELIAL_TO_MESENCHYMAL_TRANSITION	0.313005	16.6268
PYRIDINE_NUCLEOTIDE_METABOLIC_PROCESS	0.312875	16.613
ENDODERM_FORMATION	0.312869	16.6123
RESPONSE_TO_HYPEROXIA	0.312561	16.5796
REGULATION_OF_GLUCONEOGENESIS	-0.312551	16.5785
TRANSEPITHELIAL_TRANSPORT	0.311756	16.4942
LIPID_LOCALIZATION	0.311749	16.4935
SIALYLATION	0.311594	16.4771
POSITIVE_REGULATION_OF_VASCULAR_ASSOCIATED_SMOOTH_MUSCLE_CELL_PROLIFERATION	0.311176	16.4329
BONE_MINERALIZATION_INVOLVED_IN_BONE_MATURATION	0.311108	16.4257
POSITIVE_REGULATION_OF_NITRIC_OXIDE_SYNTHASE_ACTIVITY	0.310849	16.3984
POSITIVE_REGULATION_OF_AUTOPHAGY	0.310831	16.3964
SMOOTH_MUSCLE_CELL_APOPTOTIC_PROCESS	0.310407	16.3518
CONVERGENT_EXTENSION_INVOLVED_IN_GASTRULATION	-0.310293	16.3397
POSITIVE_REGULATION_OF_EXOCYTOSIS	0.310208	16.3308
RESPONSE_TO_THYROID_HORMONE	0.309884	16.2967
GLANDULAR_EPITHELIAL_CELL_DIFFERENTIATION	-0.309674	16.2746
RNA_INTERFERENCE	-0.30961	16.268
TRNA_MODIFICATION	-0.309545	16.2611
ACTIN_FILAMENT_NETWORK_FORMATION	0.309397	16.2455
HISTONE_H3_K4_METHYLATION	-0.309094	16.2138
PROTEIN_TRANSMEMBRANE_IMPORT_INTO_INTRACELLULAR_ORGANELLE	-0.308882	16.1916
MITOCHONDRIAL_GENE_EXPRESSION	-0.308843	16.1875
THYMOCYTE_APOPTOTIC_PROCESS	0.308778	16.1807
PYRIDINE_CONTAINING_COMPOUND_METABOLIC_PROCESS	0.308509	16.1526
REGULATION_OF_CELL_COMMUNICATION_BY_ELECTRICAL_COUPLING	0.308232	16.1235
MUSCLE_CELL_MIGRATION	0.308222	16.1226
BARBED_END_ACTIN_FILAMENT_CAPPING	0.308104	16.1102
ANIMAL_ORGAN_REGENERATION	0.307997	16.0991
DETECTION_OF_TEMPERATURE_STIMULUS_INVOLVED_IN_SENSORY_PERCEPTION	0.307973	16.0966
RESPONSE_TO_INCREASED_OXYGEN_LEVELS	0.3079	16.0889
TRANSCRIPTION_BY_RNA_POLYMERASE_III	-0.307874	16.0862
TRNA_PROCESSING	-0.307672	16.0651
POSITIVE_REGULATION_OF_VASCULOGENESIS	0.307412	16.0381
RESPONSE_TO_PARATHYROID_HORMONE	0.307374	16.0341
TRANSPORT_ALONG_MICROTUBULE	-0.306655	15.9593
ADHESION_OF_SYMBIONT_TO_HOST	0.306624	15.9561
REGULATION_OF_AMYLOID_PRECURSOR_PROTEIN_CATABOLIC_PROCESS	0.306432	15.9362
GLYCOSYL_COMPOUND_METABOLIC_PROCESS	0.306234	15.9156
WNT_SIGNALING_PATHWAY_INVOLVED_IN_MIDBRAIN_DOPAMINERGIC_NEURON_DIFFERENTIATION	-0.305723	15.8627
RNA_METHYLATION	-0.30549	15.8386
GLIAL_CELL_MIGRATION	0.305225	15.8112
HISTONE_ARGININE_METHYLATION	-0.305047	15.7929
NEGATIVE_REGULATION_OF_RECEPTOR_BINDING	0.305037	15.7919
MICROTUBULE_ANCHORING	-0.305024	15.7905
UBIQUINONE_METABOLIC_PROCESS	-0.304755	15.7627
TETRAPYRROLE_BIOSYNTHETIC_PROCESS	-0.304665	15.7535
SLEEP	0.30449	15.7354
CEREBRAL_CORTEX_GABAERGIC_INTERNEURON_DIFFERENTIATION	-0.304226	15.7082
POSITIVE_REGULATION_OF_SUPRAMOLECULAR_FIBER_ORGANIZATION	0.304115	15.6968
TRNA_METHYLATION	-0.303919	15.6767
SOMATIC_DIVERSIFICATION_OF_IMMUNE_RECEPTORS	0.302833	15.5654
VASCULAR_WOUND_HEALING	0.302435	15.5247
GANGLIOSIDE_METABOLIC_PROCESS	0.302433	15.5245
ORGAN_OR_TISSUE_SPECIFIC_IMMUNE_RESPONSE	0.302049	15.4853
POSITIVE_REGULATION_OF_EPIDERMAL_GROWTH_FACTOR_ACTIVATED_RECEPTOR_ACTIVITY	0.301923	15.4724
REGULATION_OF_TUBE_SIZE	0.301622	15.4417
PIGMENT_CELL_DIFFERENTIATION	0.301559	15.4353
MUSCLE_ATROPHY	0.30155	15.4344
REGULATION_OF_PH	0.301426	15.4218
REGULATION_OF_PROTEIN_BINDING	0.30122	15.4008
GANGLIOSIDE_CATABOLIC_PROCESS	0.301026	15.3811
2_OXOGLUTARATE_METABOLIC_PROCESS	-0.300687	15.3468
POSITIVE_REGULATION_OF_GLUTAMATE_SECRETION	0.300624	15.3404
ACTIN_NUCLEATION	0.300581	15.336
INOSITOL_PHOSPHATE_METABOLIC_PROCESS	0.300332	15.3107
PROTEIN_TRIMERIZATION	0.300251	15.3025
DEVELOPMENTAL_PIGMENTATION	0.300238	15.3012
NEGATIVE_REGULATION_OF_SIGNALING_RECEPTOR_ACTIVITY	0.300183	15.2956
NEGATIVE_REGULATION_OF_CELL_KILLING	0.300137	15.291
SPINAL_CORD_MOTOR_NEURON_DIFFERENTIATION	-0.300119	15.2891
AXONAL_TRANSPORT_OF_MITOCHONDRION	-0.29996	15.273
REGULATION_OF_PHOSPHOPROTEIN_PHOSPHATASE_ACTIVITY	0.299946	15.2717
RIBONUCLEOPROTEIN_COMPLEX_SUBUNIT_ORGANIZATION	-0.299862	15.2631
REGULATION_OF_CYCLASE_ACTIVITY	0.299729	15.2497
NEGATIVE_REGULATION_OF_B_CELL_APOPTOTIC_PROCESS	0.299539	15.2305
REGULATION_OF_RECEPTOR_RECYCLING	0.29932	15.2084
NEGATIVE_REGULATION_OF_MICROTUBULE_POLYMERIZATION	-0.299259	15.2022
POSITIVE_REGULATION_OF_MEIOTIC_CELL_CYCLE	-0.299238	15.2001
IMMUNE_RESPONSE_INHIBITING_SIGNAL_TRANSDUCTION	0.299166	15.1928
POSITIVE_REGULATION_OF_TRANSCRIPTION_BY_RNA_POLYMERASE_I	-0.299128	15.189
MITOCHONDRIAL_RNA_PROCESSING	-0.298881	15.1641
REGULATION_OF_CIRCADIAN_RHYTHM	-0.298492	15.125
RRNA_MODIFICATION	-0.297879	15.0633
MITOCHONDRIAL_GENOME_MAINTENANCE	-0.297838	15.0592
PROTEIN_CONTAINING_COMPLEX_REMODELING	0.297821	15.0575
INTRACILIARY_TRANSPORT	-0.297721	15.0475
NEGATIVE_REGULATION_OF_EPITHELIAL_CELL_MIGRATION	0.297551	15.0305
EXECUTION_PHASE_OF_APOPTOSIS	0.297231	14.9984
REGULATION_OF_VASCULAR_WOUND_HEALING	0.297176	14.9928
RESPONSE_TO_VITAMIN	0.297172	14.9925
RESPONSE_TO_OSMOTIC_STRESS	0.297162	14.9915
INNATE_IMMUNE_RESPONSE_IN_MUCOSA	0.296884	14.9637
VASCULAR_ASSOCIATED_SMOOTH_MUSCLE_CONTRACTION	0.296815	14.9568
REGULATION_OF_DEPHOSPHORYLATION	0.296705	14.9458
PHAGOSOME_LYSOSOME_FUSION	0.296574	14.9327
BONE_MINERALIZATION	0.295998	14.8752
PROTEIN_DNA_COMPLEX_DISASSEMBLY	-0.295888	14.8643
STRESS_GRANULE_ASSEMBLY	-0.295827	14.8582
NEGATIVE_REGULATION_OF_ADENYLATE_CYCLASE_ACTIVATING_G_PROTEIN_COUPLED_RECEPTOR_SIGNALING_PATHWAY	0.295403	14.816
REGULATION_OF_CHOLESTEROL_ESTERIFICATION	0.295333	14.8091
RESPONSE_TO_ETHANOL	0.295197	14.7956
NAD_BIOSYNTHESIS_VIA_NICOTINAMIDE_RIBOSIDE_SALVAGE_PATHWAY	0.295087	14.7846
EMBRYONIC_APPENDAGE_MORPHOGENESIS	-0.295044	14.7804
POSITIVE_REGULATION_OF_MRNA_SPLICING_VIA_SPLICEOSOME	-0.294729	14.7492
REGULATION_OF_MICROTUBULE_BASED_PROCESS	-0.294727	14.749
RRNA_TRANSCRIPTION	-0.294675	14.7438
MULTI_MULTICELLULAR_ORGANISM_PROCESS	0.294377	14.7142
MITOCHONDRIAL_TRNA_PROCESSING	-0.294294	14.7061
POSITIVE_REGULATION_OF_DENDRITE_MORPHOGENESIS	-0.294204	14.6971
GERM_CELL_DEVELOPMENT	-0.294174	14.6942
POSITIVE_REGULATION_OF_MITOCHONDRIAL_TRANSLATION	-0.294012	14.6782
NEURAL_TUBE_PATTERNING	-0.293846	14.6618
RNA_POLYADENYLATION	-0.293774	14.6547
NEGATIVE_REGULATION_OF_TRANSCRIPTION_BY_COMPETITIVE_PROMOTER_BINDING	0.293519	14.6295
POSITIVE_REGULATION_OF_APOPTOTIC_SIGNALING_PATHWAY	0.293493	14.627
REGULATION_OF_ADENYLATE_CYCLASE_ACTIVATING_G_PROTEIN_COUPLED_RECEPTOR_SIGNALING_PATHWAY	0.293364	14.6142
REGULATION_OF_EXTRACELLULAR_MATRIX_ORGANIZATION	0.293289	14.6068
POSITIVE_REGULATION_OF_CHOLESTEROL_EFFLUX	0.293157	14.5938
CELLULAR_RESPONSE_TO_NICOTINE	0.293141	14.5922
CELLULAR_RESPONSE_TO_ABIOTIC_STIMULUS	0.293034	14.5816
REGULATION_OF_LIPID_METABOLIC_PROCESS	0.292573	14.5363
ERBB_SIGNALING_PATHWAY	0.292037	14.4837
ENDODERMAL_CELL_DIFFERENTIATION	0.291782	14.4587
REGULATION_OF_SHORT_TERM_NEURONAL_SYNAPTIC_PLASTICITY	-0.291672	14.4479
POLYOL_BIOSYNTHETIC_PROCESS	0.291613	14.4422
POSITIVE_REGULATION_OF_DNA_BINDING	0.291515	14.4325
RIBOSOMAL_LARGE_SUBUNIT_ASSEMBLY	-0.291503	14.4314
REGULATION_OF_GLUCOSE_METABOLIC_PROCESS	-0.291196	14.4014
QUINONE_METABOLIC_PROCESS	-0.291145	14.3963
MRNA_3_END_PROCESSING	-0.29114	14.3958
MICROTUBULE_BASED_TRANSPORT	-0.290685	14.3515
REGULATION_OF_RIG_I_SIGNALING_PATHWAY	0.290537	14.337
REGULATION_OF_PROTEIN_KINASE_A_SIGNALING	0.2902	14.3042
POSITIVE_REGULATION_OF_DNA_DAMAGE_RESPONSE_SIGNAL_TRANSDUCTION_BY_P53_CLASS_MEDIATOR	0.290184	14.3026
RNA_POLYMERASE_I_PREINITIATION_COMPLEX_ASSEMBLY	-0.290084	14.2928
POSITIVE_REGULATION_OF_MAST_CELL_ACTIVATION_INVOLVED_IN_IMMUNE_RESPONSE	0.289996	14.2843
EMBRYONIC_PATTERN_SPECIFICATION	-0.289827	14.2678
POSITIVE_REGULATION_OF_CELL_SUBSTRATE_JUNCTION_ORGANIZATION	0.28967	14.2526
SULFUR_AMINO_ACID_CATABOLIC_PROCESS	-0.289667	14.2524
CELL_MIGRATION_INVOLVED_IN_SPROUTING_ANGIOGENESIS	0.289637	14.2495
PEPTIDYL_LYSINE_TRIMETHYLATION	-0.289416	14.228
REGULATION_OF_SPROUTING_ANGIOGENESIS	0.289313	14.218
PROTON_TRANSPORTING_TWO_SECTOR_ATPASE_COMPLEX_ASSEMBLY	-0.289074	14.1948
NEURON_FATE_SPECIFICATION	-0.289004	14.188
NEGATIVE_REGULATION_OF_MRNA_SPLICING_VIA_SPLICEOSOME	-0.288998	14.1874
COLUMNAR_CUBOIDAL_EPITHELIAL_CELL_DIFFERENTIATION	-0.288889	14.1768
PLASMA_MEMBRANE_TUBULATION	0.288817	14.1698
POSITIVE_REGULATION_OF_ENDOTHELIAL_CELL_CHEMOTAXIS	0.288363	14.1259
ALTERNATIVE_MRNA_SPLICING_VIA_SPLICEOSOME	-0.288214	14.1115
HISTONE_H4_K5_ACETYLATION	-0.288205	14.1106
LIPOPROTEIN_LOCALIZATION	0.28819	14.1092
EPITHELIAL_CELL_DIFFERENTIATION_INVOLVED_IN_KIDNEY_DEVELOPMENT	0.28802	14.0928
RESPONSE_TO_ETHER	0.287823	14.0738
SPLICEOSOMAL_COMPLEX_ASSEMBLY	-0.287788	14.0704
SPINAL_CORD_PATTERNING	-0.287743	14.0661
REGULATION_OF_ALTERNATIVE_MRNA_SPLICING_VIA_SPLICEOSOME	-0.287525	14.045
POSITIVE_REGULATION_OF_SMALL_MOLECULE_METABOLIC_PROCESS	0.287386	14.0317
NEGATIVE_REGULATION_OF_INCLUSION_BODY_ASSEMBLY	-0.287213	14.0151
MITOCHONDRIAL_TRANSLATION	-0.286904	13.9854
RECEPTOR_CATABOLIC_PROCESS	0.286822	13.9774
COENZYME_A_BIOSYNTHETIC_PROCESS	-0.286737	13.9693
NEGATIVE_REGULATION_OF_COLD_INDUCED_THERMOGENESIS	0.286482	13.9448
REGIONALIZATION	-0.286384	13.9354
REGULATION_OF_TRANSCRIPTION_BY_RNA_POLYMERASE_I	-0.28633	13.9302
POSITIVE_REGULATION_OF_COLLAGEN_METABOLIC_PROCESS	0.286208	13.9185
EPITHELIAL_CELL_PROLIFERATION	0.286203	13.918
MYOTUBE_DIFFERENTIATION	0.286045	13.9029
REGULATION_OF_MONOCYTE_EXTRAVASATION	0.285812	13.8806
CELLULAR_RESPONSE_TO_CADMIUM_ION	0.285732	13.873
POSITIVE_REGULATION_OF_HISTONE_METHYLATION	-0.285716	13.8714
RNA_EXPORT_FROM_NUCLEUS	-0.285629	13.8631
RENAL_SYSTEM_PROCESS_INVOLVED_IN_REGULATION_OF_SYSTEMIC_ARTERIAL_BLOOD_PRESSURE	0.285552	13.8557
POSITIVE_REGULATION_OF_CELL_ADHESION_MOLECULE_PRODUCTION	0.285425	13.8437
FACIAL_NERVE_MORPHOGENESIS	0.285415	13.8427
HISTONE_DEUBIQUITINATION	-0.28514	13.8164
ANTIBACTERIAL_HUMORAL_RESPONSE	0.284988	13.8019
PYRIMIDINE_RIBONUCLEOSIDE_TRIPHOSPHATE_BIOSYNTHETIC_PROCESS	-0.284975	13.8007
TEMPERATURE_HOMEOSTASIS	0.284881	13.7917
NEURON_REMODELING	0.284809	13.7849
REGULATION_OF_MITOCHONDRIAL_GENE_EXPRESSION	-0.284716	13.7759
PRE_MIRNA_PROCESSING	-0.284669	13.7715
HEMATOPOIETIC_PROGENITOR_CELL_DIFFERENTIATION	0.284489	13.7544
MRNA_SPLICE_SITE_SELECTION	-0.28448	13.7535
NEGATIVE_REGULATION_OF_AMYLOID_PRECURSOR_PROTEIN_CATABOLIC_PROCESS	0.284407	13.7466
CELLULAR_TRANSITION_METAL_ION_HOMEOSTASIS	0.28428	13.7345
ANIMAL_ORGAN_MATURATION	0.284239	13.7306
REGULATION_OF_LIPID_TRANSPORT	0.283984	13.7064
REGULATION_OF_CELL_PROLIFERATION_INVOLVED_IN_KIDNEY_DEVELOPMENT	0.283892	13.6976
VAGINA_DEVELOPMENT	0.283837	13.6924
TUBULIN_COMPLEX_ASSEMBLY	-0.283264	13.638
MACROMOLECULE_DEACYLATION	-0.283198	13.6318
PROGRAMMED_CELL_DEATH_INVOLVED_IN_CELL_DEVELOPMENT	0.283136	13.6259
PATTERN_SPECIFICATION_PROCESS	-0.28273	13.5876
REGULATION_OF_FATTY_ACID_BIOSYNTHETIC_PROCESS	0.282649	13.5799
REGULATION_OF_OSSIFICATION	0.282428	13.559
MRNA_5_SPLICE_SITE_RECOGNITION	-0.281917	13.5108
CELLULAR_RESPONSE_TO_PROSTAGLANDIN_E_STIMULUS	0.281878	13.5072
CELLULAR_RESPONSE_TO_EPINEPHRINE_STIMULUS	0.28186	13.5054
RESPONSE_TO_UV_B	0.281414	13.4635
PROTEIN_POLYGLUTAMYLATION	-0.281359	13.4583
RESPONSE_TO_ANTIBIOTIC	0.28126	13.449
FIBROBLAST_ACTIVATION	0.281206	13.444
CELLULAR_DEFENSE_RESPONSE	0.281148	13.4385
REGULATION_OF_POSTSYNAPTIC_NEUROTRANSMITTER_RECEPTOR_ACTIVITY	-0.281129	13.4367
INNER_EAR_RECEPTOR_CELL_DEVELOPMENT	-0.281019	13.4264
RESPONSE_TO_REACTIVE_OXYGEN_SPECIES	0.280958	13.4207
REGULATION_OF_VASCULAR_ENDOTHELIAL_GROWTH_FACTOR_RECEPTOR_SIGNALING_PATHWAY	0.280776	13.4036
POSITIVE_REGULATION_OF_CARDIOCYTE_DIFFERENTIATION	0.280746	13.4008
REGULATION_OF_INCLUSION_BODY_ASSEMBLY	-0.280666	13.3933
MICROTUBULE_SEVERING	-0.280572	13.3845
HISTONE_LYSINE_DEMETHYLATION	-0.280318	13.3607
ZINC_ION_HOMEOSTASIS	0.280295	13.3586
GLUCAN_BIOSYNTHETIC_PROCESS	-0.280262	13.3554
NEUROEPITHELIAL_CELL_DIFFERENTIATION	-0.280182	13.348
METENCEPHALON_DEVELOPMENT	-0.280116	13.3418
ACTIN_FILAMENT_BASED_TRANSPORT	0.280024	13.3332
POSITIVE_REGULATION_OF_MYELINATION	0.280011	13.332
MRNA_EXPORT_FROM_NUCLEUS	-0.279847	13.3166
COPPER_ION_TRANSPORT	0.279753	13.3079
MRNA_MODIFICATION	-0.279729	13.3057
MITOCHONDRIAL_PROTEIN_PROCESSING	-0.279514	13.2856
REGULATION_OF_PROSTAGLANDIN_SECRETION	0.279451	13.2797
AMINO_SUGAR_METABOLIC_PROCESS	0.2794	13.2749
MITOCHONDRION_DISTRIBUTION	-0.279398	13.2748
REGULATION_OF_SYSTEMIC_ARTERIAL_BLOOD_PRESSURE_BY_HORMONE	0.279374	13.2725
INTRACELLULAR_RECEPTOR_SIGNALING_PATHWAY	0.279299	13.2655
POSITIVE_REGULATION_OF_SYSTEMIC_ARTERIAL_BLOOD_PRESSURE	0.279226	13.2587
NEGATIVE_REGULATION_OF_TRANSFERASE_ACTIVITY	0.279096	13.2466
PLASMINOGEN_ACTIVATION	0.279008	13.2384
NEGATIVE_REGULATION_OF_TRANSLATIONAL_INITIATION	-0.279003	13.238
POSITIVE_REGULATION_OF_INTERLEUKIN_18_PRODUCTION	0.278927	13.2309
REGULATION_OF_MRNA_POLYADENYLATION	-0.278824	13.2213
APPENDAGE_MORPHOGENESIS	-0.278796	13.2187
POSITIVE_REGULATION_OF_GLIOGENESIS	0.278558	13.1966
RENAL_SYSTEM_PROCESS_INVOLVED_IN_REGULATION_OF_BLOOD_VOLUME	0.278556	13.1964
CRANIAL_NERVE_MORPHOGENESIS	0.27849	13.1902
POSITIVE_REGULATION_OF_MRNA_PROCESSING	-0.278399	13.1818
COLLAGEN_BIOSYNTHETIC_PROCESS	0.278283	13.171
NEGATIVE_REGULATION_OF_REACTIVE_OXYGEN_SPECIES_BIOSYNTHETIC_PROCESS	0.278236	13.1667
REGULATION_OF_RNA_EXPORT_FROM_NUCLEUS	-0.278128	13.1567
DNA_METHYLATION	-0.277999	13.1447
NEGATIVE_REGULATION_OF_BINDING	0.277944	13.1396
PLATELET_DERIVED_GROWTH_FACTOR_RECEPTOR_SIGNALING_PATHWAY	0.277573	13.1053
RNA_3_END_PROCESSING	-0.277369	13.0863
NON_MOTILE_CILIUM_ASSEMBLY	-0.277361	13.0856
REGULATION_OF_EXTRACELLULAR_MATRIX_DISASSEMBLY	0.277205	13.0712
CELL_DIFFERENTIATION_IN_SPINAL_CORD	-0.277099	13.0614
PROTEIN_OXIDATION	0.277048	13.0567
LIVER_MORPHOGENESIS	0.276975	13.0499
PROTEIN_LOCALIZATION_TO_NON_MOTILE_CILIUM	-0.276974	13.0499
NEURAL_TUBE_DEVELOPMENT	-0.276915	13.0445
REGULATION_OF_PROTEIN_LOCALIZATION_TO_MEMBRANE	0.276578	13.0133
COLLECTING_DUCT_DEVELOPMENT	-0.27649	13.0052
POSITIVE_REGULATION_OF_FILOPODIUM_ASSEMBLY	0.276467	13.0031
REGULATION_OF_NUCLEAR_TRANSCRIBED_MRNA_CATABOLIC_PROCESS_NONSENSE_MEDIATED_DECAY	-0.276434	13.0001
NCRNA_TRANSCRIPTION	-0.276376	12.9948
POSITIVE_REGULATION_OF_MICROTUBULE_POLYMERIZATION_OR_DEPOLYMERIZATION	-0.27615	12.9739
TRNA_THREONYLCARBAMOYLADENOSINE_METABOLIC_PROCESS	-0.276007	12.9608
BENZENE_CONTAINING_COMPOUND_METABOLIC_PROCESS	0.275909	12.9518
REGULATION_OF_CELL_MATRIX_ADHESION	0.275787	12.9406
POSITIVE_REGULATION_OF_EXTRACELLULAR_MATRIX_ORGANIZATION	0.275431	12.9078
POSITIVE_REGULATION_OF_PROTEIN_SUMOYLATION	-0.275423	12.9071
REGULATION_OF_SUBSTRATE_ADHESION_DEPENDENT_CELL_SPREADING	0.275412	12.9061
SOMITOGENESIS	-0.27535	12.9004
POSITIVE_REGULATION_OF_SMOOTHENED_SIGNALING_PATHWAY	-0.275268	12.8929
GLYCOSAMINOGLYCAN_CATABOLIC_PROCESS	0.275238	12.8901
NCRNA_PROCESSING	-0.275004	12.8687
NEGATIVE_REGULATION_OF_NEURON_APOPTOTIC_PROCESS	0.274518	12.8242
RESPONSE_TO_PLATELET_DERIVED_GROWTH_FACTOR	0.274302	12.8045
GLUTAMINE_METABOLIC_PROCESS	-0.274262	12.8009
SMOOTHENED_SIGNALING_PATHWAY	-0.273878	12.7658
POSITIVE_REGULATION_OF_OXIDATIVE_STRESS_INDUCED_CELL_DEATH	0.273848	12.7631
ASTROCYTE_DIFFERENTIATION	0.273793	12.7581
GLANDULAR_EPITHELIAL_CELL_DEVELOPMENT	-0.273575	12.7383
REVERSE_CHOLESTEROL_TRANSPORT	0.273559	12.7368
CELLULAR_ANION_HOMEOSTASIS	0.273322	12.7152
REGULATION_OF_TRANSLATIONAL_FIDELITY	-0.273116	12.6965
DOPAMINERGIC_NEURON_DIFFERENTIATION	-0.27275	12.6633
ADAPTATION_OF_SIGNALING_PATHWAY	0.272748	12.6631
MITOCHONDRIAL_ELECTRON_TRANSPORT_UBIQUINOL_TO_CYTOCHROME_C	-0.272528	12.6432
BASE_EXCISION_REPAIR_GAP_FILLING	-0.272407	12.6321
RENAL_SYSTEM_PROCESS	0.272134	12.6074
PROTEIN_ACYLATION	-0.272	12.5953
POSITIVE_REGULATION_OF_BINDING	0.27188	12.5844
BEHAVIORAL_RESPONSE_TO_COCAINE	-0.271756	12.5732
CYTOPLASMIC_SEQUESTERING_OF_TRANSCRIPTION_FACTOR	0.271745	12.5722
POSITIVE_REGULATION_BY_HOST_OF_VIRAL_PROCESS	0.271691	12.5674
CELLULAR_RESPONSE_TO_ZINC_ION	0.271674	12.5659
PROTEIN_MATURATION	0.271518	12.5517
REGULATION_OF_DENDRITE_DEVELOPMENT	-0.271499	12.55
REGULATION_OF_SEQUESTERING_OF_TRIGLYCERIDE	0.271492	12.5494
PEPTIDYL_LYSINE_MODIFICATION	-0.271078	12.5121
INNER_EAR_RECEPTOR_CELL_STEREOCILIUM_ORGANIZATION	-0.270974	12.5027
PSEUDOURIDINE_SYNTHESIS	-0.270932	12.4989
BIOMINERALIZATION	0.270842	12.4908
AMYLOID_PRECURSOR_PROTEIN_CATABOLIC_PROCESS	0.270669	12.4753
HISTONE_DEACETYLATION	-0.270431	12.4538
OLIGOSACCHARIDE_CATABOLIC_PROCESS	0.270158	12.4294
NEGATIVE_REGULATION_OF_BLOOD_VESSEL_ENDOTHELIAL_CELL_MIGRATION	0.270118	12.4257
NEGATIVE_REGULATION_OF_TRANSMEMBRANE_TRANSPORT	0.270034	12.4182
REGULATION_OF_PROTEIN_POLYUBIQUITINATION	0.269959	12.4115
RESPONSE_TO_INTERLEUKIN_17	0.269811	12.3982
STEROL_BIOSYNTHETIC_PROCESS	-0.26955	12.3748
CALCIUM_ION_REGULATED_EXOCYTOSIS_OF_NEUROTRANSMITTER	-0.269542	12.3741
GLYCINE_METABOLIC_PROCESS	-0.26935	12.3569
INHIBITORY_POSTSYNAPTIC_POTENTIAL	-0.269302	12.3527
POSITIVE_REGULATION_OF_ENDOPLASMIC_RETICULUM_UNFOLDED_PROTEIN_RESPONSE	0.269156	12.3396
EXTERNAL_ENCAPSULATING_STRUCTURE_ORGANIZATION	0.268828	12.3103
ACETYL_COA_METABOLIC_PROCESS	-0.268728	12.3013
NEGATIVE_REGULATION_OF_CALCIUM_ION_TRANSPORT	0.268608	12.2906
AMYLOID_BETA_METABOLIC_PROCESS	0.268433	12.2751
DNA_DEALKYLATION	0.268235	12.2574
RESPONSE_TO_DEXAMETHASONE	0.268043	12.2403
IMMUNE_RESPONSE_INHIBITING_CELL_SURFACE_RECEPTOR_SIGNALING_PATHWAY	0.267991	12.2357
OVULATION_CYCLE_PROCESS	0.267977	12.2344
POSITIVE_REGULATION_OF_STRESS_FIBER_ASSEMBLY	0.267975	12.2343
NEGATIVE_REGULATION_OF_PROTEIN_TYROSINE_KINASE_ACTIVITY	0.267821	12.2206
REGULATION_OF_PROTEIN_DEPHOSPHORYLATION	0.267546	12.1962
SERINE_FAMILY_AMINO_ACID_METABOLIC_PROCESS	-0.267247	12.1696
VITAMIN_D_METABOLIC_PROCESS	0.267157	12.1616
CONVERGENT_EXTENSION	-0.267101	12.1566
POSITIVE_REGULATION_OF_PROTEIN_LOCALIZATION_TO_CELL_PERIPHERY	0.267081	12.1549
BRANCHING_MORPHOGENESIS_OF_A_NERVE	-0.266661	12.1177
COLLATERAL_SPROUTING	-0.266628	12.1148
REGULATION_OF_PROTEIN_LOCALIZATION_TO_CENTROSOME	-0.266478	12.1015
NEGATIVE_REGULATION_OF_RNA_SPLICING	-0.266421	12.0964
REGULATION_OF_MRNA_SPLICING_VIA_SPLICEOSOME	-0.266322	12.0877
RIBOSOME_ASSEMBLY	-0.266049	12.0636
VASOCONSTRICTION	0.266	12.0593
NEGATIVE_REGULATION_OF_ION_TRANSPORT	0.265942	12.0542
MAGNESIUM_ION_HOMEOSTASIS	-0.265917	12.052
ADULT_BEHAVIOR	-0.265727	12.0352
NUCLEOTIDE_TRANSMEMBRANE_TRANSPORT	-0.26567	12.0302
INTRACELLULAR_PROTEIN_TRANSMEMBRANE_TRANSPORT	-0.265665	12.0298
REGULATION_OF_CELLULAR_COMPONENT_SIZE	0.265643	12.0278
PURINE_DEOXYRIBONUCLEOTIDE_CATABOLIC_PROCESS	0.265583	12.0225
INNER_MITOCHONDRIAL_MEMBRANE_ORGANIZATION	-0.26524	11.9924
MONOSACCHARIDE_BIOSYNTHETIC_PROCESS	-0.265218	11.9904
ENDOCRINE_PROCESS	0.26509	11.9792
PROTEIN_ACETYLATION	-0.265065	11.9769
AROMATIC_AMINO_ACID_FAMILY_METABOLIC_PROCESS	0.264797	11.9534
REGULATION_OF_MICROTUBULE_DEPOLYMERIZATION	-0.264415	11.92
RESPONSE_TO_HYDROGEN_PEROXIDE	0.264021	11.8855
ACTIVATION_OF_NF_KAPPAB_INDUCING_KINASE_ACTIVITY	0.263906	11.8753
PIGMENT_BIOSYNTHETIC_PROCESS	-0.263866	11.8718
TRANSFORMING_GROWTH_FACTOR_BETA_ACTIVATION	0.263611	11.8496
HIGH_DENSITY_LIPOPROTEIN_PARTICLE_REMODELING	0.263261	11.819
RIBONUCLEOPROTEIN_COMPLEX_BIOGENESIS	-0.263229	11.8163
SPERMATID_DIFFERENTIATION	-0.263129	11.8076
CHONDROITIN_SULFATE_PROTEOGLYCAN_METABOLIC_PROCESS	0.263013	11.7974
REGULATION_OF_MICROTUBULE_CYTOSKELETON_ORGANIZATION	-0.262754	11.7749
PURINE_DEOXYRIBONUCLEOTIDE_METABOLIC_PROCESS	0.26255	11.7571
PURINE_NUCLEOSIDE_BIOSYNTHETIC_PROCESS	0.262178	11.7248
RESPONSE_TO_MUSCLE_STRETCH	0.262174	11.7244
NEGATIVE_REGULATION_OF_NOTCH_SIGNALING_PATHWAY	-0.262144	11.7219
PHOTORECEPTOR_CELL_DIFFERENTIATION	-0.262102	11.7182
NEGATIVE_REGULATION_OF_VIRAL_TRANSCRIPTION	0.261975	11.7072
REGULATION_OF_MRNA_PROCESSING	-0.261864	11.6976
RELAXATION_OF_MUSCLE	0.261858	11.697
PEPTIDYL_LYSINE_ACETYLATION	-0.261587	11.6735
CELL_DEATH_IN_RESPONSE_TO_OXIDATIVE_STRESS	0.261353	11.6533
REGULATION_OF_COLLATERAL_SPROUTING	-0.261306	11.6493
PEPTIDYL_TYROSINE_DEPHOSPHORYLATION	0.261133	11.6343
PROTEIN_LOCALIZATION_TO_CYTOSKELETON	-0.261116	11.6328
DNA_TEMPLATED_TRANSCRIPTION_ELONGATION	-0.261115	11.6327
POSITIVE_REGULATION_OF_NERVOUS_SYSTEM_PROCESS	0.261082	11.6299
CELLULAR_RESPONSE_TO_PROSTAGLANDIN_STIMULUS	0.26108	11.6297
MECHANORECEPTOR_DIFFERENTIATION	-0.261029	11.6253
REGULATION_OF_CATION_CHANNEL_ACTIVITY	0.261017	11.6243
RESPONSE_TO_CORTICOSTEROID	0.261003	11.6231
INTRINSIC_APOPTOTIC_SIGNALING_PATHWAY_IN_RESPONSE_TO_OXIDATIVE_STRESS	0.260945	11.618
HYALURONAN_BIOSYNTHETIC_PROCESS	0.260899	11.6141
MRNA_CLEAVAGE	-0.260877	11.6122
NEGATIVE_REGULATION_OF_CELLULAR_RESPONSE_TO_INSULIN_STIMULUS	0.260853	11.6101
ENTRAINMENT_OF_CIRCADIAN_CLOCK	-0.26085	11.6099
GLOMERULAR_EPITHELIUM_DEVELOPMENT	0.260832	11.6083
REGULATION_OF_FIBROBLAST_MIGRATION	0.260545	11.5835
POSITIVE_REGULATION_OF_HISTONE_H3_K4_METHYLATION	-0.260527	11.582
REGULATION_OF_NEURON_DIFFERENTIATION	-0.260199	11.5537
POSITIVE_REGULATION_OF_EXTRINSIC_APOPTOTIC_SIGNALING_PATHWAY_VIA_DEATH_DOMAIN_RECEPTORS	0.260158	11.5502
ADENYLATE_CYCLASE_INHIBITING_G_PROTEIN_COUPLED_RECEPTOR_SIGNALING_PATHWAY	0.260038	11.5399
IMPORT_ACROSS_PLASMA_MEMBRANE	0.259848	11.5236
PHOSPHATIDYLINOSITOL_3_PHOSPHATE_BIOSYNTHETIC_PROCESS	0.259623	11.5042
CELL_MIGRATION_INVOLVED_IN_GASTRULATION	-0.259508	11.4943
CELLULAR_RESPONSE_TO_VITAMIN_D	0.259497	11.4934
VASCULAR_ASSOCIATED_SMOOTH_MUSCLE_CELL_DIFFERENTIATION	0.259442	11.4886
LYMPH_VESSEL_DEVELOPMENT	0.259394	11.4845
PROTEIN_TARGETING_TO_PEROXISOME	-0.259333	11.4793
MOLTING_CYCLE	-0.259291	11.4757
CYTOPLASMIC_MICROTUBULE_ORGANIZATION	-0.259239	11.4712
VASODILATION	0.259014	11.452
POSITIVE_REGULATION_OF_PROTEIN_LOCALIZATION_TO_MEMBRANE	0.258883	11.4407
PROTEIN_LOCALIZATION_TO_PHAGOPHORE_ASSEMBLY_SITE	-0.258806	11.4342
AXO_DENDRITIC_TRANSPORT	-0.258805	11.4341
LIPOXYGENASE_PATHWAY	0.258686	11.4239
NEGATIVE_REGULATION_OF_MRNA_PROCESSING	-0.258496	11.4076
NEGATIVE_REGULATION_OF_DIGESTIVE_SYSTEM_PROCESS	0.258411	11.4004
PEPTIDYL_ARGININE_MODIFICATION	-0.258383	11.398
TRANSCRIPTION_BY_RNA_POLYMERASE_I	-0.258294	11.3904
REGULATION_OF_KERATINOCYTE_MIGRATION	0.258244	11.3861
ANATOMICAL_STRUCTURE_MATURATION	0.258164	11.3793
ICOSANOID_BIOSYNTHETIC_PROCESS	0.258104	11.3742
N_TERMINAL_PROTEIN_AMINO_ACID_ACETYLATION	-0.258013	11.3664
DENTINOGENESIS	0.257987	11.3642
FIBRINOLYSIS	0.257649	11.3354
MYOTUBE_CELL_DEVELOPMENT	0.257618	11.3327
HISTONE_H2A_ACETYLATION	-0.257568	11.3285
VIRAL_RNA_GENOME_REPLICATION	0.25749	11.3219
RIBOSOMAL_LARGE_SUBUNIT_BIOGENESIS	-0.257017	11.2816
DNA_METHYLATION_INVOLVED_IN_GAMETE_GENERATION	-0.256975	11.2781
LYMPHOID_PROGENITOR_CELL_DIFFERENTIATION	0.256716	11.2561
CATECHOLAMINE_UPTAKE_INVOLVED_IN_SYNAPTIC_TRANSMISSION	-0.256686	11.2535
BONE_MATURATION	0.256571	11.2438
REGULATION_OF_GLYCOPROTEIN_METABOLIC_PROCESS	0.256372	11.2269
NEGATIVE_REGULATION_OF_DNA_TEMPLATED_TRANSCRIPTION_ELONGATION	-0.256368	11.2266
GLYCOSIDE_CATABOLIC_PROCESS	0.256164	11.2094
SYNAPTIC_TRANSMISSION_GABAERGIC	-0.256159	11.2089
LYMPHANGIOGENESIS	0.256069	11.2013
NEGATIVE_REGULATION_OF_ENDOTHELIAL_CELL_APOPTOTIC_PROCESS	0.255986	11.1943
FIBROBLAST_MIGRATION	0.25587	11.1845
RESPONSE_TO_NITRIC_OXIDE	0.255865	11.184
POSITIVE_REGULATION_OF_CYTOSKELETON_ORGANIZATION	0.255724	11.1721
MORPHOGENESIS_OF_EMBRYONIC_EPITHELIUM	-0.255627	11.164
REGULATION_OF_ACTIN_FILAMENT_BUNDLE_ASSEMBLY	0.255456	11.1495
AMYLOID_PRECURSOR_PROTEIN_METABOLIC_PROCESS	0.255308	11.1371
HEPATOCYTE_APOPTOTIC_PROCESS	0.2553	11.1364
POSITIVE_REGULATION_OF_PRODUCTION_OF_MIRNAS_INVOLVED_IN_GENE_SILENCING_BY_MIRNA	0.255254	11.1325
NEGATIVE_REGULATION_OF_ACTIN_FILAMENT_DEPOLYMERIZATION	0.254767	11.0915
RESPONSE_TO_OXYGEN_LEVELS	0.254741	11.0893
OXALOACETATE_METABOLIC_PROCESS	-0.254726	11.0881
MITOCHONDRIAL_MEMBRANE_ORGANIZATION	-0.254692	11.0852
MRNA_CLEAVAGE_INVOLVED_IN_MRNA_PROCESSING	-0.254686	11.0846
RRNA_BASE_METHYLATION	-0.254665	11.0829
OVULATION_CYCLE	0.254548	11.0731
CELL_PROLIFERATION_INVOLVED_IN_KIDNEY_DEVELOPMENT	0.254286	11.0511
PYRIMIDINE_RIBONUCLEOSIDE_TRIPHOSPHATE_METABOLIC_PROCESS	-0.254169	11.0412
REGULATION_OF_RELAXATION_OF_MUSCLE	0.253962	11.0239
CHROMATIN_REMODELING	-0.253491	10.9845
MRNA_CIS_SPLICING_VIA_SPLICEOSOME	-0.253419	10.9784
ENDONUCLEOLYTIC_CLEAVAGE_INVOLVED_IN_RRNA_PROCESSING	-0.253358	10.9733
NEGATIVE_REGULATION_OF_TRANSFORMING_GROWTH_FACTOR_BETA_PRODUCTION	0.253243	10.9637
NEGATIVE_REGULATION_OF_NECROTIC_CELL_DEATH	0.253128	10.9541
NEGATIVE_REGULATION_OF_ION_TRANSMEMBRANE_TRANSPORT	0.253115	10.953
NEURAL_RETINA_DEVELOPMENT	-0.253009	10.9442
REGULATION_OF_EXCRETION	0.252734	10.9213
SNRNA_PROCESSING	-0.252704	10.9187
REGULATION_OF_MICROTUBULE_NUCLEATION	-0.252506	10.9023
REGULATION_OF_MRNA_3_END_PROCESSING	-0.252376	10.8914
POSITIVE_REGULATION_OF_PHOSPHOLIPID_METABOLIC_PROCESS	0.251823	10.8455
POSITIVE_REGULATION_OF_LIPID_CATABOLIC_PROCESS	0.251798	10.8434
POSITIVE_REGULATION_OF_TRANSCRIPTION_REGULATORY_REGION_DNA_BINDING	0.251612	10.8279
NEGATIVE_REGULATION_OF_RESPONSE_TO_FOOD	-0.251554	10.8231
REGULATION_OF_RNA_SPLICING	-0.251461	10.8154
CHONDROITIN_SULFATE_BIOSYNTHETIC_PROCESS	0.251298	10.8018
MICROTUBULE_BASED_MOVEMENT	-0.251235	10.7967
RIBOSOME_BIOGENESIS	-0.251209	10.7945
POLY_A_PLUS_MRNA_EXPORT_FROM_NUCLEUS	-0.251179	10.792
DETECTION_OF_STIMULUS_INVOLVED_IN_SENSORY_PERCEPTION_OF_PAIN	0.251179	10.792
THALAMUS_DEVELOPMENT	-0.250947	10.7728
RESPONSE_TO_ACIDIC_PH	0.250858	10.7655
RNA_MEDIATED_GENE_SILENCING_BY_INHIBITION_OF_TRANSLATION	-0.250816	10.762
HISTONE_H4_ACETYLATION	-0.250713	10.7535
RRNA_METABOLIC_PROCESS	-0.250581	10.7426
REGULATION_OF_THE_FORCE_OF_HEART_CONTRACTION	0.250452	10.7319
REGULATION_OF_DNA_TEMPLATED_TRANSCRIPTION_ELONGATION	-0.250425	10.7297
REGULATION_OF_AMYLOID_BETA_CLEARANCE	0.250274	10.7172
ENDOPLASMIC_RETICULUM_CALCIUM_ION_HOMEOSTASIS	0.250241	10.7145
PROTEIN_LOCALIZATION_TO_EARLY_ENDOSOME	0.250211	10.7121
PROTEIN_INSERTION_INTO_MITOCHONDRIAL_INNER_MEMBRANE	-0.25016	10.7079
ORGANOPHOSPHATE_ESTER_TRANSPORT	0.250119	10.7044
POSITIVE_REGULATION_OF_LAMELLIPODIUM_ASSEMBLY	0.250106	10.7034
G_PROTEIN_COUPLED_RECEPTOR_SIGNALING_PATHWAY_COUPLED_TO_CYCLIC_NUCLEOTIDE_SECOND_MESSENGER	0.249994	10.6941
MITOCHONDRIAL_TRANSMEMBRANE_TRANSPORT	-0.249881	10.6849
NUCLEOTIDE_EXCISION_REPAIR	-0.24963	10.6642
REGULATION_OF_TRANSCRIPTION_BY_RNA_POLYMERASE_III	-0.249568	10.6591
BRANCHED_CHAIN_AMINO_ACID_CATABOLIC_PROCESS	-0.24935	10.6412
GLOMERULAR_MESANGIAL_CELL_PROLIFERATION	0.249297	10.6368
RENAL_SYSTEM_VASCULATURE_DEVELOPMENT	0.249255	10.6333
PROTEIN_HOMOOLIGOMERIZATION	0.249109	10.6214
METANEPHRIC_COLLECTING_DUCT_DEVELOPMENT	-0.249098	10.6205
NEGATIVE_REGULATION_OF_SMOOTH_MUSCLE_CONTRACTION	0.249095	10.6202
IRON_ION_TRANSPORT	0.248911	10.6052
CELLULAR_IRON_ION_HOMEOSTASIS	0.24888	10.6026
SARCOPLASMIC_RETICULUM_CALCIUM_ION_TRANSPORT	0.248846	10.5998
REGULATION_OF_STORE_OPERATED_CALCIUM_ENTRY	0.248832	10.5987
SKIN_EPIDERMIS_DEVELOPMENT	-0.248735	10.5908
NEGATIVE_REGULATION_OF_SMOOTH_MUSCLE_CELL_MIGRATION	0.248678	10.586
REGULATION_OF_TRANSPORTER_ACTIVITY	0.248622	10.5814
POSITIVE_REGULATION_OF_HELICASE_ACTIVITY	-0.24846	10.5682
KETONE_BODY_METABOLIC_PROCESS	-0.248379	10.5616
REGULATION_OF_BEHAVIOR	0.248264	10.5522
DIENCEPHALON_DEVELOPMENT	-0.24826	10.5518
GASTRIC_ACID_SECRETION	0.248258	10.5517
REGULATION_OF_GLUTAMATE_SECRETION	0.248206	10.5474
RESPIRATORY_GASEOUS_EXCHANGE_BY_RESPIRATORY_SYSTEM	0.248086	10.5376
RETROGRADE_AXONAL_TRANSPORT	-0.24785	10.5184
PROTEIN_CONTAINING_COMPLEX_LOCALIZATION	-0.247844	10.5178
LIPOPROTEIN_BIOSYNTHETIC_PROCESS	-0.247735	10.509
REGULATION_OF_TRANSCRIPTION_OF_NUCLEOLAR_LARGE_RRNA_BY_RNA_POLYMERASE_I	-0.247621	10.4997
INTRINSIC_APOPTOTIC_SIGNALING_PATHWAY_IN_RESPONSE_TO_ENDOPLASMIC_RETICULUM_STRESS	0.247578	10.4962
POSITIVE_REGULATION_OF_EPITHELIAL_CELL_PROLIFERATION	0.247485	10.4886
CELLULAR_PROCESS_INVOLVED_IN_REPRODUCTION_IN_MULTICELLULAR_ORGANISM	-0.247458	10.4864
NERVE_GROWTH_FACTOR_SIGNALING_PATHWAY	0.247309	10.4742
NUCLEOSOME_ORGANIZATION	-0.24728	10.4719
ESTABLISHMENT_OF_PROTEIN_LOCALIZATION_TO_CHROMOSOME	-0.246988	10.4482
CIRCADIAN_RHYTHM	-0.246984	10.4478
DELAMINATION	0.24675	10.4288
MAINTENANCE_OF_PROTEIN_LOCATION	0.246728	10.427
ANION_HOMEOSTASIS	0.246562	10.4135
POSITIVE_REGULATION_OF_BONE_MINERALIZATION	0.24637	10.398
MATURATION_OF_LSU_RRNA	-0.246237	10.3872
OLIGOSACCHARIDE_BIOSYNTHETIC_PROCESS	0.246206	10.3847
REGULATION_OF_MITOCHONDRIAL_MEMBRANE_PERMEABILITY_INVOLVED_IN_APOPTOTIC_PROCESS	-0.246125	10.3781
BASE_EXCISION_REPAIR	-0.246106	10.3765
CRISTAE_FORMATION	-0.246057	10.3726
REGULATION_OF_PEPTIDYL_SERINE_PHOSPHORYLATION_OF_STAT_PROTEIN	0.246027	10.3702
NUCLEOLAR_LARGE_RRNA_TRANSCRIPTION_BY_RNA_POLYMERASE_I	-0.245988	10.367
REGULATION_OF_TRANSMISSION_OF_NERVE_IMPULSE	0.24592	10.3615
PEPTIDYL_TYROSINE_AUTOPHOSPHORYLATION	0.24583	10.3542
NEGATIVE_REGULATION_OF_NERVOUS_SYSTEM_PROCESS	0.245737	10.3467
IMPORT_INTO_CELL	0.245649	10.3396
MONOUBIQUITINATED_PROTEIN_DEUBIQUITINATION	-0.245534	10.3303
REGULATION_OF_GASTRULATION	-0.245485	10.3264
GLUCOSE_METABOLIC_PROCESS	-0.24545	10.3235
REGULATION_OF_PROTEIN_K63_LINKED_UBIQUITINATION	0.245442	10.3229
NEGATIVE_REGULATION_OF_BLOOD_PRESSURE	0.245135	10.2981
SEMI_LUNAR_VALVE_DEVELOPMENT	0.244993	10.2866
CENTRIOLE_ASSEMBLY	-0.244804	10.2714
NEGATIVE_REGULATION_OF_SMALL_GTPASE_MEDIATED_SIGNAL_TRANSDUCTION	0.244675	10.261
REGULATION_OF_SUPRAMOLECULAR_FIBER_ORGANIZATION	0.244622	10.2567
ORGANELLE_FUSION	0.24429	10.23
MRNA_METHYLATION	-0.244113	10.2158
HIPPOCAMPUS_DEVELOPMENT	-0.244101	10.2149
VASCULOGENESIS	0.244095	10.2145
CORTICOSTEROID_RECEPTOR_SIGNALING_PATHWAY	0.244087	10.2138
BONE_DEVELOPMENT	0.244044	10.2103
HIGH_DENSITY_LIPOPROTEIN_PARTICLE_CLEARANCE	0.243901	10.1988
REGULATION_OF_MEIOTIC_CELL_CYCLE	-0.243824	10.1927
POSITIVE_REGULATION_OF_GLIAL_CELL_DIFFERENTIATION	0.243794	10.1903
REGULATION_OF_SMOOTHENED_SIGNALING_PATHWAY	-0.243716	10.184
GANGLIOSIDE_BIOSYNTHETIC_PROCESS	0.243607	10.1753
METANEPHRIC_TUBULE_MORPHOGENESIS	-0.243224	10.1446
NEGATIVE_REGULATION_OF_WOUND_HEALING	0.243161	10.1396
ORGANELLE_TRANSPORT_ALONG_MICROTUBULE	-0.24304	10.13
INOSITOL_METABOLIC_PROCESS	-0.242719	10.1043
REGULATION_OF_PROTEIN_LOCALIZATION_TO_ENDOSOME	0.242583	10.0935
ASTRAL_MICROTUBULE_ORGANIZATION	-0.242312	10.0719
PROTEIN_LOCALIZATION_TO_PLASMA_MEMBRANE	0.242274	10.0688
NEGATIVE_REGULATION_OF_NATURAL_KILLER_CELL_MEDIATED_IMMUNITY	0.242171	10.0606
GLOMERULAR_MESANGIUM_DEVELOPMENT	0.242017	10.0484
NEGATIVE_REGULATION_OF_HOMOTYPIC_CELL_CELL_ADHESION	0.242004	10.0474
DNA_INTEGRATION	-0.241981	10.0455
TETRAPYRROLE_METABOLIC_PROCESS	-0.241953	10.0433
TRANSCRIPTION_PREINITIATION_COMPLEX_ASSEMBLY	-0.240986	9.96655
LEUKOTRIENE_METABOLIC_PROCESS	0.240866	9.95709
REGULATION_OF_MICROTUBULE_BINDING	-0.240846	9.95546
MITOCHONDRIAL_DNA_REPLICATION	-0.240558	9.93268
GDP_METABOLIC_PROCESS	0.24051	9.92889
NEGATIVE_REGULATION_OF_NUCLEAR_TRANSCRIBED_MRNA_CATABOLIC_PROCESS_DEADENYLATION_DEPENDENT_DECAY	-0.240475	9.92618
PITUITARY_GLAND_DEVELOPMENT	-0.240467	9.92553
VENOUS_BLOOD_VESSEL_DEVELOPMENT	0.240393	9.9197
TRANSCRIPTION_ELONGATION_FROM_RNA_POLYMERASE_II_PROMOTER	-0.240388	9.91932
NEGATIVE_REGULATION_OF_EPIDERMIS_DEVELOPMENT	-0.240373	9.91812
STEROL_HOMEOSTASIS	0.240343	9.91572
NEGATIVE_REGULATION_OF_DEFENSE_RESPONSE_TO_VIRUS	0.240278	9.91059
LYSOSOMAL_MICROAUTOPHAGY	-0.240249	9.90831
CIRCADIAN_SLEEP_WAKE_CYCLE_SLEEP	0.240219	9.90598
MONOCARBOXYLIC_ACID_CATABOLIC_PROCESS	-0.23998	9.8871
PROSTANOID_BIOSYNTHETIC_PROCESS	0.239976	9.88679
INCLUSION_BODY_ASSEMBLY	-0.239892	9.8802
REGULATION_OF_SYSTEMIC_ARTERIAL_BLOOD_PRESSURE	0.239728	9.86728
TRIPEPTIDE_TRANSPORT	-0.239522	9.85102
DENDRITIC_TRANSPORT	-0.239518	9.85076
POSITIVE_REGULATION_OF_MEMBRANE_DEPOLARIZATION	0.239469	9.84685
PHOSPHATIDYLGLYCEROL_BIOSYNTHETIC_PROCESS	-0.239462	9.84633
NEGATIVE_REGULATION_OF_CARDIOCYTE_DIFFERENTIATION	-0.239289	9.83269
CELLULAR_RESPONSE_TO_ATP	0.23918	9.82413
HISTONE_H4_K16_ACETYLATION	-0.239085	9.81668
REGULATION_OF_TAU_PROTEIN_KINASE_ACTIVITY	0.239042	9.81332
CHOLESTEROL_CATABOLIC_PROCESS	0.238946	9.80581
PEPTIDYL_HISTIDINE_MODIFICATION	-0.238946	9.8058
DNA_TEMPLATED_TRANSCRIPTION_INITIATION	-0.238613	9.77973
PROTEIN_LOCALIZATION_TO_NUCLEOLUS	-0.238552	9.77494
PALLIUM_DEVELOPMENT	-0.238541	9.77404
PLATELET_MORPHOGENESIS	0.238527	9.77293
HAIR_CELL_DIFFERENTIATION	-0.238124	9.74141
ACYLGLYCEROL_HOMEOSTASIS	0.238085	9.73839
DORSAL_VENTRAL_NEURAL_TUBE_PATTERNING	-0.238072	9.73741
PULMONARY_VALVE_DEVELOPMENT	0.237957	9.72838
CHOLESTEROL_EFFLUX	0.237932	9.72645
NEGATIVE_REGULATION_OF_TUMOR_NECROSIS_FACTOR_MEDIATED_SIGNALING_PATHWAY	0.237834	9.71877
SMALL_NUCLEOLAR_RIBONUCLEOPROTEIN_COMPLEX_ASSEMBLY	-0.237827	9.71825
CYTOCHROME_COMPLEX_ASSEMBLY	-0.237759	9.71295
GLUCOSAMINE_CONTAINING_COMPOUND_METABOLIC_PROCESS	0.237631	9.70298
REGULATION_OF_ESTABLISHMENT_OF_PROTEIN_LOCALIZATION_TO_CHROMOSOME	-0.237597	9.70029
CELLULAR_RESPONSE_TO_OSMOTIC_STRESS	0.237077	9.65984
CELLULAR_AMINO_ACID_METABOLIC_PROCESS	-0.236859	9.64289
ENDOTHELIAL_CELL_MORPHOGENESIS	0.236678	9.6288
SINGLE_FERTILIZATION	-0.236619	9.62424
GLYCOSPHINGOLIPID_METABOLIC_PROCESS	0.236502	9.61514
NUCLEAR_TRANSCRIBED_MRNA_CATABOLIC_PROCESS_EXONUCLEOLYTIC_3_5	-0.236413	9.60822
CELLULAR_RESPONSE_TO_UV_A	0.236388	9.60627
REGULATION_OF_CARDIAC_MUSCLE_CONTRACTION_BY_REGULATION_OF_THE_RELEASE_OF_SEQUESTERED_CALCIUM_ION	0.236353	9.60356
PROTEIN_DNA_COMPLEX_SUBUNIT_ORGANIZATION	-0.23611	9.58475
SPLICEOSOMAL_SNRNP_ASSEMBLY	-0.236104	9.58431
SMALL_RNA_LOADING_ONTO_RISC	-0.235648	9.54897
[truncated: 3,395 more rows]

## Sheet: Fig. 5
B					E													I
	EGFR wild-type	EGFR mutant			Phospho-JAK2															H1299			A549			Beas-2B
IFNGR1	1	2.25556			EGFR Wild-type						EGFR Mutant							pSTAT1/tSTAT1	Elapsed time	EV	EGFRL858R		EV	EGFRL858R		EV	EGFR19del
	0.400959	5.19638		Baseline	2.26269	1	6.31585	0.518561	2.703	1	7.64044	111.814	43.0187	1.22474	22.3541	0.790918			-1h	0.309863	0.353973		0.0501	0.072264		0.442891	0.291131
	3.5796	4.87719		IFN-γ stimulated	5.36328	3.88655	13.5168	0.610982	3.9613	1.45707	15.1357	93.1919	51.7482	1.54904	30.8252	0.334761			0	1.96765	1.79843		0.812922	0.834274		1.00457	0.506473
	1.12679	2.8408																	2h	2.08087	1.3816		0.832755	0.77577		1.21293	0.419981
		6.94002			Phospho-STAT1-Tyr701														4h	1.59542	1.00246		0.64114	0.71618		1.27465	0.251772
IFNGR2	1	3.46033			EGFR Wild-type						EGFR Mutant								6h	1.45749	0.754264		0.572292	0.5029		1.0836	0.178623
	1.10587	5.58382		Baseline	2.55939	1	1.62241	1.14139	0.198031	1	0.526131	0.53912	0.505757	0.151059	0.251535	0.0708682			8h	1.47828	0.5223		0.604323	0.344739		0.977277	0.170744
	1.80432	6.08957		IFN-γ stimulated	15.4539	12.6332	20.1662	12.1729	7.99485	12.23	5.6825	6.1809	3.59842	6.23592	2.21166	0.940781			10h	1.39033	0.551584		0.59837	0.241449		1.07143	0.183139
	2.38663	7.79066																	12h	1.10181	0.46314		0.664857	0.276248		0.871157	0.199421
		5.34474			Phospho-STAT1-Ser727
					EGFR Wild-type						EGFR Mutant
				Baseline	0.218888	1	4.42388	0.309764	0.53897	1	0.218625	0.39379	0.627981	0.188551	0.340548	0.0161249		L
				IFN-γ stimulated	5.38678	4.35977	11.9246	0.478136	2.70034	2.43958	2.05852	2.1873	1.92776	1.06526	0.279432	0.017437		H1299 EGFRL858R 8xISRE-mCherry reporter
																				IFNγ 5ng/ml+ RMC4550					IFNγ 5ng/ml+SHP099
					IRF1													Vehicle	IFNγ 5ng/ml	1.25μM	2.5μM	5μM	10μM	20μM	1.25μM	2.5μM	5μM	10μM	20μM
					EGFR Wild-type						EGFR Mutant							247	1002	1121	1164	1310	1385	1845	1099	1199	1138	1379	1476
				Baseline	0.170927	1	0.170018	0.0721007	0.845144	1	0.173065	0.364398	0.225199	0.211859	0.780109	0.108226		247	1002	1134	1155	1303	1331	1834	1178	1325	1330	1325	1466
				IFN-γ stimulated	3.23822	5.79857	2.62185	1.14642	6.69398	6.13299	3.00086	2.49619	3.23499	3.91277	4.55558	0.559755		249	1001	1115	1154	1286	1372	1832	1105	1176	1118	1159	1460

## Sheet: Fig. 6
	B
	Genes	H1299			H1299+IFNγ			H1299 EGFRL858R			H1299 EGFRL858R +IFNγ			H1299 EGFRL858R PTPN11KO			H1299 EGFRL858R PTPN11KO +IFNγ
	IRF1	0.964838	1.00299	1.03335	62.3877	72.8062	59.8738	1.18667	0.941232	1.02909	42.0604	51.4693	43.3888	1.6735	1.45519	1.47496	96.7366	124.301	91.8532
	CCL5	0	0	0	0.267168	1.44278	0.160242	0	0	0	0	0	0	2.58447	1.29365	2.32105	5.12222	4.87166	2.37772
	CXCL9	0	0	0	72.2432	75.9821	64.3675	0	0	0	34.2074	48.7616	52.2592	8.8174	6.14668	8.48897	902.783	930.496	851.475
	CXCL10	0.49632	0.997955	2.01896	414.083	454.628	406.349	14.7861	7.26133	9.1603	218.802	229.975	282.36	42.7838	41.4347	40.4898	3076.28	3182.7	2802.83
	C
	H1299 PTPN11-intact
	Genes	0			IFNγ 5ng/ml			IFNγ 5ng/ml+EGF 10ng/ml			IFNγ 5ng/ml+EGF 50ng/ml			IFNγ 5ng/ml+EGF 100ng/ml
	CCL5	0.713171	1.34657	1.0413	27.7986	22.436	15.9116	16.8047	14.7897	14.8725	6.34076	13.5393	17.9394	10.7133	11.128	9.05253
	CXCL9	1.03398	0.956156	1.01148	190.737	190.147	195.838	98.6104	108.389	107.858	90.7292	111.299	97.9513	79.9731	79.8288	91.451
	CXCL10	1.38416	0.645242	1.11967	344.487	373.741	341.712	196.89	178.583	168.968	168.921	189.472	175.37	165.816	159.977	159.578
	HLA-A	1.11268	0.890847	1.00885	5.42753	5.77127	4.31278	4.65539	5.22348	3.56444	4.74578	3.60977	4.04396	3.06042	4.06207	3.77016
	D
	H1299 PTPN11-null
	Genes	0			IFNγ 5ng/ml			IFNγ 5ng/ml+EGF 10ng/ml			IFNγ 5ng/ml+EGF 50ng/ml			IFNγ 5ng/ml+EGF 100ng/ml
	CCL5	0.609979	0.799882	2.04955	2.2304	2.24725	3.49442	7.32255	3.0029	3.46168	6.51451	5.4435	3.18339	2.98089	4.45608	3.28096
	CXCL9	0	0	0	33.9728	22.9962	33.1673	48.3068	19.82	18.2433	28.8431	34.2839	33.6072	21.3371	19.8918	22.364
	CXCL10	1.11926	0.924557	0.966355	10.2509	8.2221	8.47477	10.7078	7.83327	9.81409	9.9689	9.24006	6.38856	4.93474	6.46364	8.27023
	HLA-A	1.17862	0.906343	0.936126	1.96847	1.42413	1.63739	2.03509	1.87989	1.90725	1.74245	1.91263	1.50946	1.62426	2.25472	2.48875
	E
	H1299 EGFR-L858R PTPN11-intact
	Genes	0			IFNγ 5ng/ml			IFNγ 5ng/ml+Osi 10nM			IFNγ 5ng/ml+Osi 50nM			IFNγ 5ng/ml+Osi 100nM			IFNγ 5ng/ml+Osi 500nM
	CCL5	0.965691	0.947854	1.0925	4.82795	5.40583	5.34914	8.713	8.1549	8.45612	14.5006	15.0871	14.325	27.3509	25.5683	26.433	38.1135	34.7728	31.6514
	CXCL9	1.86593	1.78148	0.300831	8585.49	7555.35	6950.72	11748	12169.9	12445.4	15436.4	17782.3	17344.2	38047.9	31804.6	30316.2	35253.9	34239	34862.4
	CXCL10	0.707643	1.23534	1.14393	2360.22	1432.92	2523.04	5216.33	5404.12	5644.19	6056.85	5739.35	6419.1	11357	11183.3	10313.8	14154	13086	12882.4
	HLA-A	1.09696	0.952667	0.956904	3.61457	4.22949	3.24715	4.59952	4.36356	4.92509	3.37817	5.17376	4.53974	6.97328	6.07291	5.77101	7.17553	7.04657	5.76112
	F
	H1299 EGFR-L858R PTPN11-null
	Genes	0			IFNγ 5ng/ml			IFNγ 5ng/ml+Osi 10nM			IFNγ 5ng/ml+Osi 50nM			IFNγ 5ng/ml+Osi 100nM			IFNγ 5ng/ml+Osi 500nM
	CCL5	1.30541	0.65342	1.17236	2.58723	2.46067	1.20098	2.40422	3.6814	2.14668	2.61	2.87856	2.89892	1.86066	2.45033	2.59394	1.42549	1.93591	2.23588
	CXCL9	1.14216	0.796212	1.09962	116.942	120.532	110.296	113.545	142.393	133.073	87.2004	86.7078	64.5149	145.203	124.327	110.475	115.421	120.04	116.711
	CXCL10	1.02948	0.997014	0.974277	74.0223	76.5829	67.4425	75.6023	79.4799	74.3608	34.1395	37.1367	26.485	58.0239	56.1625	56.6671	44.1393	51.653	43.0933
	HLA-A	1.02192	1.03127	0.948878	1.96254	1.99434	1.92863	2.92753	2.86689	2.83621	1.24827	1.30404	1.49502	2.62081	2.59661	2.42494	2.08896	2.09275	2.0813

## Sheet: Fig. 7
		B&C
		B16F10-EgfrWT: Average tumor volume
	Days post tumor inoculation	IgG isotype					aPD1					SHP099					aPD1+SHP099
	7	0	0	0	0	0	0	0	0	0	0	0	0	0	0	0	0	0	0	0	0
	11	47.4094	120.902	56.7	51.3629	113.917	72.9197	175.242	64.6226	106.566	98.2427	198.559	228.267	87.3384	87.3384	102.168	60.6437	149.144	140.506	82.1287	33.212
	13	85.176	178.956	113.438	134.136	367.618	139.15	425.553	43.56	228.172	334.988	183.966	235.406	248.732	93.5746	261.803	120.722	212.399	93.8641	141.797	67.968
	15	97.556	87.1335	124.468	291.2	1036.11	176.61	545.928	97.5375	146.853	255.938	246.519	601.859	237.276	97.47	256	150.381	144	148.838	126.514	75.6315
	18	175.232	205.635	224.001	843.649	1669.96	268.491	959.307	252.635	352.377	703.061	359.717	359.717	147.854	414.62	479.57	340.303	268.516	277.031	217.54	117.286
	20	331.002	865.983	511.855	1175.35	2362.5	341.717	2150.4	235.05	716.349	1057.81	1122.7	815.955	211.471	463.249	619.922	449.779	568.139	212.63	225.609	140.497
	22	330.062	780.822	1429.5	2268	\	1155.17	\	433.425	454.266	1342.81	996.036	923.567	351.31	427.3	696.445	299.089	452.921	156.95	162.121	324.341
	23	886.464	2070.96	2190.4	\	\	1728.27	\	1572.79	663.188	1732.5	1807.08	1703.03	546.21	677.6	1421.88	299.089	447.785	65.596	162.121	541.5
		E&F
		B16F10-EgfrWT: Average tumor volume
	Days post tumor inoculation	IgG isotype						aPD1						SHP099						aPD1+SHP099
	6	0	0	0	0	0	0	0	0	0	0	0	0	0	0	0	0	0	0	0	0	0	0	0	0
	8	70	50.625	101.338	22.5	87.48	43.2	64.061	70	116.964	84.27	125.736	77.5	145.762	30.42	4	58.752	75	94.08	33.6	94.64	23.85	51.2	18	47.628
	10	60.984	44.528	219.488	43.218	205.8	109.346	119.164	74.06	200.9	148.104	293.095	137.677	320	43.416	146.853	123.462	243.36	79.524	63.36	210.7	41.6	132.678	48.8	117
	12	116.463	107.648	265.586	121.838	441.45	223.26	183.996	98.75	346.8	191.896	671.369	400.95	689.7	84.5325	188.65	219.04	361.25	182.952	135.759	336	97.344	255.873	191.808	326.114
	14	178.85	166.635	387.2	230.3	397.375	395.46	203.35	181.804	414.05	257.25	492.563	490.398	652.453	150.282	386.019	359.527	640	259.2	170.667	518.94	167.706	285.051	271.95	371.712
	16	316.028	388.8	517.495	386.63	786.5	504.3	571.05	343.914	775	562.95	700	700.087	1080	380.208	588.06	601.859	1008	413.34	483.84	909.44	243.36	583.811	390.4	378.45
	19	477.144	1185.8	639.9	832.32	1475.85	753.3	688.5	742.562	1222.1	925.75	1617	982.344	1597.05	432.45	1333.15	1229.39	985.608	833.976	458.788	1568	534.578	915.624	498.036	457.875
	H (Left)					H (Right)						I
	Transgenic mice model: No. of tumor nodules					Transgenic mice model: tumor burden (% of total lung area)						Transgenic mice model: Body weight (%)
	IgG isotype	aPD1	SHP099	aPD1+SHP099		IgG isotype	aPD1	SHP099	aPD1+SHP099		Days	IgG isotype					aPD1					SHP099					aPD1+SHP099
	141	91	110	14		27.3344	23.3515	7.0315	0.390055		0	100	100	100	100	\	100	100	100	100	\	100	100	100	100	\	100	100	100	100	100
	152	70	132	20		22.7301	11.5264	15.1842	1.81817		5	98.7903	99.6875	100.984	97.6744	\	98.7395	98.6486	98.5714	97.5904	\	110.28	103.315	102.727	103.18	\	103.053	102.155	102.256	96.7742	101.953
	84	78	19	48		6.39557	11.1178	1.55058	3.9662		8	97.1774	100	102.623	93.9535	\	94.958	92.5676	93.5714	98.7952	\	115.421	110.497	97.7273	104.24	\	104.962	106.466	102.632	105.161	102.734
	71	85	106	11		4.83799	7.52374	5.82642	0.380233		12	93.9516	101.562	101.639	96.7442	\	95.3782	102.027	92.1429	98.7952	\	121.963	113.812	99.5455	107.067	\	108.015	107.759	106.767	118.71	103.516
	\	\	\	10		\	\	\	0.645289		15	93.1452	102.812	103.279	95.3488	\	92.8571	107.432	85	96.3855	\	123.832	118.232	101.364	108.834	\	108.015	112.5	108.647	122.581	104.688
	K					K					K					K
	Lung Inflammation pathologic grade					Heart Inflammation pathologic grade					Liver Inflammation pathologic grade					Colon Inflammation pathologic grade
	IgG isotype	aPD1	SHP099	aPD1+SHP099		IgG isotype	aPD1	SHP099	aPD1+SHP099		IgG isotype	aPD1	SHP099	aPD1+SHP099		IgG isotype	aPD1	SHP099	aPD1+SHP099
	1	1	1	0		0	0	0	0		0	0	0	0		0	0	1	1
	0	1	1	1		0	0	0	0		0	0	0	1		0	0	0	0
	1	0	1	0		0	0	0	0		0	0	1	0		1	0	0	0
	0	2	1	2		0	0	0	0		0	0	1	0		0	1	0	0
	\	\	\	1		\	\	\	0		\	\	\	1		\	\	\	0

## Sheet: Fig. S1
	S1D			S1E
	EGFR-low	EGFR-high		EGFR_wt	EGFR_mt
	-0.19264	0.267904		0.447686	0.464773
	0.27889	0.234625		0.49039	0.633862
	0.277057	0.064853		0.250325	0.323255
	0.626654	-0.56994		0.330876	0.630861
	-0.34656	-0.46887		0.571439	0.339913
	0.547007	0.302659		0.385182	0.256451
	0.013876	-0.08161		0.455897	0.514683
	-0.54935	-0.30627		0.481503	0.37842
	0.574764	-0.10127		0.237719	0.341642
	0.536273	0.53126		0.644533	0.228988
	-0.21183	0.384478		0.206682	0.463259
	-0.28777	0.201981		0.376045	0.224841
	0.542548	0.367198		0.676548	0.113781
	-0.32612	0.485846		0.880719	0.333705
	-0.14567	-0.46264		0.774413	0.433038
	-0.08453	-0.30945		0.716711	-0.108493
	-0.62603	0.671107		0.51201	0.335091
	-0.20769	0.165847		0.619398	0.395578
	-0.1791	-0.1779		0.471333	0.469585
	0.615862	0.471697		0.419172	0.429623
	0.492735	0.248801		0.748272	0.69812
	-0.41677	0.462196		0.476245	0.525628
	0.077688	0.526913		0.507056	0.47108
	0.500077	0.208673		0.628788	0.131832
	0.304892	0.290906		0.339349	0.531171
	0.489447	0.543375		0.852737	0.260807
	0.087828	0.486525		0.424271	0.28602
	0.509166	-0.4772		0.2826	0.322673
	0.018591	-0.41862		0.246498	0.31544
	-0.37699	-0.40481		0.566664	0.839646
	0.016187	0.327543		0.712756	0.297909
	0.418104	0.063996		0.363324	0.0920296
	-0.61741	-0.42046		0.579611	0.416579
	0.560515	-0.15726		0.629825	0.151035
	-0.44119	-0.38333		0.427556	0.302595
	-0.14186	0.361343		0.380498	0.50891
	-0.16001	0.356121		0.67774	0.505096
	-0.50434	-0.44344		0.689281	0.41381
	-0.24431	0.10581		0.554479	0.356069
	0.391876	0.406391		0.462884	0.244233
	0.174454	0.142473		0.557565	0.341092
	-0.41592	0.345141		0.424798	0.495311
	-0.14147	-0.36367		0.508947	0.335825
	-0.46683	0.261865		0.566127	0.632557
	0.127259	0.368984		0.841632	0.0635802
	0.354499	-0.38854		0.878109	0.193749
	0.40465	0.310932		0.602761	0.685127
	0.567356	-0.53858		0.0316428	0.331923
	0.397825	-0.11108		0.129054	0.383403
	-0.4534	0.298184		0.386156	0.308115
	-0.41656	0.395693		0.252925	0.691732
	-0.43904	-0.35785		0.0842056	0.405441
	0.294994	0.250406		0.146013	0.518326
	0.436873	0.572459		0.256758	0.0103163
	0.112949	0.37252		0.573432	-0.119281
	-0.4411	-0.39539		0.430171	0.43089
	0.171637	-0.01719		0.208417	0.525957
	-0.45177	-0.55131		0.694948	0.121304
	0.643003	0.583522		0.195563	0.570753
	0.396898	0.513105		0.214408	0.489518
	-0.53909	0.157268		0.168582	0.598062
	-0.50363	-0.3571		0.29624	0.366285
	-0.33919	0.064985		0.688133	0.448244
	-0.1388	0.389438		0.631276	0.726666
	-0.20076	0.096294		0.634514	0.513121
	0.452053	-0.38722		0.186062	0.616555
	0.224167	0.366615		0.628383	0.52963
	-0.36619	0.283339		0.285589	0.691538
	-0.47706	-0.50971		0.226765	0.323894
	0.5168	-0.49357		0.256435	0.502677
	-0.44451	-0.38399		0.301288	0.514088
	-0.19173	0.529437		0.124717	0.448006
	0.13011	-0.24583		0.132917	0.370938
	0.118592	0.406545		0.579153	0.212403
	0.041982	0.330835		0.411048	0.294626
	0.576229	-0.24978			0.108395
	0.445776	0.50057			-0.102564
	0.050445	-0.53626			0.265138
	0.502583	0.315355			0.745282
	-0.38126	-0.1109			0.763761
	0.069048	-0.04144			0.377141
	0.012292	-0.36711			0.458478
	0.001534	-0.03935			0.16089
	-0.33026	-0.43043			0.354549
	0.504782	-0.12653			0.140128
	-0.46386	-0.11967			0.61756
	-0.55947	0.426216			0.321069
	-0.15026	-0.44469			0.284567
	0.394676	-0.31459			0.474733
	0.607897	-0.12465			0.692462
	-0.24399	-0.28625			0.372468
	-0.09993	-0.03813			0.627923
	0.480651	0.004649
	0.473428	0.319315
	0.446296	-0.39219
	-0.00547	-0.10118
	-0.31349	0.076935
	0.203572	-0.11188
	0.397117	-0.61318
	-0.00336	-0.25304
	-0.67623	0.002018
	0.465553	-0.05498
	0.310899	0.379451
	0.004104	-0.5587
	0.347856	0.044569
	-0.53849	0.436893
	-0.17356	-0.36133
	0.603885	-0.47823
	0.265954	-0.35375
	0.254742	-0.00126
	-0.53362	0.525609
	-0.72543	-0.2477
	-0.59311	-0.61164
	0.584719	-0.43084
	-0.28655	0.029638
	-0.57421	-0.49644
	-0.48681	-0.52775
	0.362187	-0.56688
	-0.52144	0.435808
	-0.36587	-0.13204
	-0.16351	0.199604
	-0.31995	-0.35993
	0.486004	-0.6512
	0.35977	0.508839
	-0.08093	0.401106
	0.454661	0.403963
	0.430091	-0.01728
	0.319635	-0.31802
	0.034843	-0.4011
	0.222781	0.247748
	0.381012	0.213268
	-0.4198	-0.57133
	-0.36468	-0.37524
	-0.02385	-0.46849
	0.45794	0.564773
	-0.15703	-0.46882
	-0.41832	-0.27282
	0.156098	-0.16197
	0.168742	0.158965
	0.156277	-0.35073
	-0.16257	-0.35481
	-0.42406	0.343656
	0.589225	-0.27998
	0.291308	0.298175
	0.475215	-0.4014
	0.07134	-0.18836
	0.531489	-0.11265
	-0.46598	-0.39862
	-0.09279	0.523601
	-0.5662	0.35367
	0.327878	0.376813
	0.219205	0.0535
	-0.23988	-0.34028
	0.290812	-0.27002
	0.303313	-0.54541
	-0.28742	0.492424
	0.38733	-0.11236
	0.232163	-0.20114
	0.229784	0.204017
	-0.3965	-0.31497
	0.07834	0.602606
	0.225791	-0.40527
	0.241355	0.169727
	0.42402	0.361111
	0.545602	-0.37823
	-0.67556	-0.23484
	-0.35471	0.0922
	0.209726	-0.59915
	-0.38648	-0.57468
	-0.50367	-0.58517
	-0.03461	-0.34824
	-0.42917	0.179158
	-0.60337	-0.02897
	0.265912	0.031827
	0.452767	-0.38778
	0.269289	-0.61468
	-0.37868	-0.34878
	-0.24541	0.291996
	0.522728	-0.16906
	0.306031	0.119183
	0.106892	-0.05064
	0.331406	-0.56878
	0.450408	-0.33398
	0.31442	-0.10634
	-0.06472	-0.48043
	0.195745	-0.29579
	0.31777	0.367644
	-0.37464	-0.4995
	0.389279	-0.37896
	-0.03201	-0.47242
	0.222785	-0.23688
	0.057396	-0.26692
	0.535125	0.567351
	0.263424	-0.45669
	0.453899	0.308512
	0.245371	-0.23256
	-0.42528	-0.57073
	-0.48307	-0.49852
	0.18177	0.166883
	-0.52568	0.091758
	0.146789	-0.09244
	0.39124	-0.4265
	-0.62802	0.024019
	0.036849	-0.49255
	0.068355	-0.21329
	-0.14184	0.092652
	0.176413	0.314742
	-0.64115	-0.42956
	0.514198	-0.36564
	-0.53563	0.432267
	0.146285	-0.0437
	-0.55123	-0.0764
	-0.09584	-0.30967
	-0.12477	-0.68763
	-0.3067	-0.44469
	-0.24475	-0.16593
	0.300888	-0.29886
	0.029355	-0.13024
	0.251363	0.080059
	0.407946	0.261987
	0.448405	0.273959
	-0.60046	-0.30773
	-0.28389	-0.22887
	-0.42077	-0.38139
	0.128918	-0.61656
	0.552454	-0.36526
	-0.0339	-0.51212
	-0.31732	0.639672
	0.06006	-0.34746
	-0.15674	0.410994
	0.381363	0.423101
	0.048443	-0.48914
	0.008413	-0.20942
	0.530005	0.238662
	-0.13407	-0.49555
	0.431897	0.091202
	-0.24356	-0.32651
	-0.41456	0.286929
	-0.38517	0.5266
	0.130304	-0.57855
	0.315381	0.194231
	0.031581	-0.45056
	0.509064	-0.39504
	0.412461	0.167391
	-0.00988	-0.63489
	-0.3035	-0.26177
	0.390464	-0.20167
	-0.33114	-0.11847
	-0.36157	-0.4486
	0.551037	0.248033
	0.097481	-0.3832
	0.254363	-0.32621
	-0.29997	0.277696
	0.130361	0.112787
	0.586532	0.329849
	0.421796	-0.30655
	-0.50655	0.344659
	-0.19229	-0.51018
	-0.38874	0.16508
	-0.09885	-0.51152
	-0.23891	-0.10134
	-0.59554	0.400433
	0.565273	0.036235
	-0.112	-0.39911
	-0.37526	0.366479
	0.365466	-0.41722
	0.375151	-0.35103
	-0.32508	-0.15163
	0.392318	-0.12916
	0.059946	-0.47279
	0.288737	-0.5457
	-0.42129	0.244547
	0.579345	-0.48392
	0.500026	-0.26122
	-0.01055	-0.0996
	-0.39758	-0.05041
	0.200874	0.041282
	-0.33185	0.418633
	0.531617	-0.6294
	-0.35872	-0.30521
	-0.21472	-0.37242
	-0.24589	-0.30784
	0.486972	0.138261
	0.167634	0.17445
	0.025008	0.071153
	0.546236	-0.54847
	0.453106	-0.09618
	0.550742	-0.59226
	-0.16093	0.315708
	-0.32257	-0.47159
	-0.09188	-0.16806
	0.261296	0.299414
	-0.42622	-0.43938
	-0.59818	0.297872
	0.460167	0.238817
	0.008152	0.698545
	-0.61142	-0.38769
	0.270968	-0.60663
	0.109952	0.195701
	0.207344	-0.57028
	0.218363	-0.30317
	0.06517	0.369787
	-0.56101	-0.30789
	-0.26732	-0.02683
	-0.38103	-0.30823
	-0.62789	0.027805
	0.283976	0.020481
	0.12985	-0.12348
	0.490963	0.478337
	-0.06962	0.22916
	0.380842	-0.407
	-0.0308	-0.41395
	-0.64572	-0.47663
	-0.45284	0.135167
	-0.39014	0.53729
	0.45292	-0.24523
	-0.1751	-0.37796
	-0.33079	0.516687
	0.484836	-0.54317
	0.176508	0.142167
	0.574917	-0.47144
	0.310363	0.004122
	0.223057	-0.30285
	-0.13373	-0.21608
	-0.48101	0.557268
	-0.42428	-0.09867
	0.623584	-0.55724
	0.345988	0.442352
	0.39564	0.413502
	-0.02072	0.120035
	0.333531	0.530111
	-0.03224	0.438336
	0.340875	0.542172
	-0.30926	-0.4402
	0.35407	-0.52833
	0.323445	0.429902
	-0.10651	-0.25623
	-0.24132	0.257882
	0.479696	0.471804
	0.467347	-0.39662
	0.278051	-0.05458
	0.396725	-0.35823
	-0.61011	0.20234
	0.485351	0.381156
	0.1412	-0.45075
	-0.44509	0.017676
	0.022284	0.299113
	-0.41201	-0.01708
	-0.50431	0.480038
	0.492723

## Sheet: Fig. S2
	S2A			S2D								S2E
	Beas-2B	Beas-2B EGFR19del		CXCL9								H1299
	0.872	22.4			Beas-2B-EV			Beas-2B-EGFR19del				Gene	—/—			—/EGF			IFNγ/—			IFNγ/EGF
	1.026	23.315		Vehicle	0.87914	1.19214	0.954149	0.981655	1.17965	0.863548		IRF1	1.02783	1.03654	0.938625	0.944314	0.935021	0.836923	40.7622	40.403	41.6449	36.7292	37.5161	37.539
	1.117	24.611		IFNγ	1353.79	1360.13	1154.81	558.872	615.315	622.316		CCL5	1.13554	0.775529	1.13554	1.03911	1.03911	0.443256	5.15278	8.80145	3.61948	1.50799	1.86129	1.95956
												CXCL9	1	1	1	0.91508	0.91508	0.91508	171.878	155.538	116.378	133.179	57.2221	74.7238
				CXCL10								CXCL10	0.887772	1.04006	1.08302	0.633877	0.327705	0.277353	87.3463	79.6066	82.8315	14.9	32.3364	29.0326
					Beas-2B-EV			Beas-2B-EGFR19del				CXCL11	0.857653	0.913855	1.27588	1.26334	0.473255	1.29338	135.345	141.453	141.815	98.2446	94.2275	94.4729
				Vehicle	1.02225	1.0956	0.892874	0.798591	0.907419	1.37996
				IFNγ	932.16	947.627	899.926	544.709	606.132	538.369		S2F
												HCC827
				CXCL11								Gene	—/—			—/TKI			IFNγ/—			IFNγ/TKI
					Beas-2B-EV			Beas-2B-EGFR19del				IRF1	0.93	1.04	1.04	4.79	4.53	5.5	48.17	52.45	61.9	65.79	68.6	78.48
				Vehicle	0.964377	0.983901	1.05391	0.983785	1.17099	0.868055		CCL5	2.72	0.26	1.44	7.91	4.31	1.91	5.77	5.14	4.08	34.96	42.81	39.25
				IFNγ	742.726	747.328	669.91	406.183	486.232	459.067		CXCL9	0.75	0.72	1.86	1286.66	968.19	934.07	3723.43	4100.53	4855.35	64748	57258	57368.3
												CXCL10	1.1	0.88	1.03	66.51	67.69	66.28	628.43	624.93	827.76	2792.74	3118.36	3691.2
				IRF1								CXCL11	0.96	1.04	1	40.06	28.87	31.83	607.01	662.06	731.43	1635.63	1693.01	1526.04
					Beas-2B-EV			Beas-2B-EGFR19del
				Vehicle	0.952587	0.958658	1.09504	0.901713	1.0152	1.0924
				IFNγ	55.5342	56.661	54.5168	33.1593	33.2222	31.833
	S2G								S2H
	Beas-2B: CXCL9 concentration (pg/ml)								H1975: CXCL9 concentration (pg/ml)
	IFNγ(ng/ml)	-	20	20	20	20	20		IFNγ(ng/ml)	-	20	20	20	20	20
	EGF(ng/ml)	-	0	25	50	100	200		Osi(nM)	-	0	10	25	50	100
		0	2872	2929.6	2884.4	2816	2612.2			0	468.8	603.8	603.8	805.8	1001.2
		0	3066	2947.8	2920.6	2772.2	2630.4			0	482	675.6	670	799	963.8
		0	3114	2794.52	2821.4	2701.4	2614			0	476.4	677.6	673.4	761.4	1010.4

## Sheet: Fig. S3
									S3D														S3H														S3E
	S3B								No. of samples with diff. spatial organization patterns														Genesets	Size of geneset	Models	NES1(Red)	NOM.pval	FDR.qval	NES2(Blue)	NOM.pval	FDR.qval						IRF1		CCL5		CXCL9		CXCL10		CXCL11
		EGFR-mutant		EGFR-wildtype					Gene	IFNG				IRF1				CCL5					Positive regulation of chemokine production	22	ASB-XIV	2.00113	0	9.81582e-05	1.47647	0.0538117	0.37539						EGFR_low	EGFR_high	EGFR_low	EGFR_high	EGFR_low	EGFR_high	EGFR_low	EGFR_high	EGFR_low	EGFR_high
		n	proportion	n	proportion				Pattern	Low	Medium	High		Low	Medium	High		Low	Medium	High			Positive regulation of chemokine production	22	B16F10	1.98761	0	0.00145675	2.20198	0	5.14218e-05						3.3073	2.68986	5.73458	4.76112	4.756	4.73087	4.018	4.76904	1.53585	1.39627
	Brisk Diffuse	21	0.35	178	0.442786				Brisk Diffuse	47	60	72		43	60	76		46	63	70			Positive regulation of chemokine production	22	MC38	1.89205	0	0.00183604	1.67523	0.00314961	0.0585031						1.95907	3.41403	2.22212	4.86552	1.27989	3.31757	1.50604	3.06662	0.330099	1.77497
	Brisk Band-like	11	0.183333	81	0.201493				Brisk Band-like	24	29	34		26	28	33		22	32	33			Chemokine mediated signaling pathway	64	ASB-XIV	2.13691	0	0	1.55281	0.0071599	0.338038						2.98705	1.95095	4.82381	5.17619	2.61765	2.65074	3.64403	1.77142	1.18568	1.05575
	Non-Brisk Focal	7	0.116667	44	0.109453				Non-Brisk Multifocal	43	38	25		42	43	21		43	39	24			Chemokine mediated signaling pathway	64	B16F10	2.09343	0	0.000248905	2.01541	0	0.00110815						2.75009	2.78228	5.72324	4.53767	6.93727	2.94866	6.02975	3.26881	2.97135	0.756767
	Non-Brisk Multifocal	19	0.316667	97	0.241294				Non-Brisk Focal	21	14	8		23	11	9		24	7	12			Chemokine mediated signaling pathway	64	MC38	2.34888	0	0	1.94715	0	0.00296208						2.62466	4.50248	6.25036	5.72848	4.5817	5.28731	5.31898	5.26123	2.68095	2.61824
	None	2	0.0333333	2	0.00497512				None	2	0	2		2	0	2		2	0	2			Chemotaxis	122	ASB-XIV	2.21758	0	0	1.52919	0	0.367105						2.17887	1.75403	3.63987	3.47496	1.54087	2.62415	1.6698	2.73255	0.238665	0.710878
																							Chemotaxis	122	B16F10	2.15937	0	0.000128326	1.87349	0	0.00870958						4.5847	3.47028	7.28973	5.01412	6.39816	4.37507	5.706	3.24336	3.95721	1.04872
									Gene	CXCL9				CCR5				CXCR3					Chemotaxis	122	MC38	2.36346	0	0	1.95281	0	0.00273607						4.00122	2.31345	5.16155	2.81361	5.36829	2.32375	5.11042	2.96955	2.21419	0.757877
									Pattern	Low	Medium	High		Low	Medium	High		Low	Medium	High			Leukocyte transendothelial migration	102	ASB-XIV	1.52359	0.00485437	0.0252092	1.21601	0.109626	0.28192						2.15614	1.68082	4.5962	3.3464	3.45045	2.78077	3.86131	2.67906	1.29508	0.798839
									Brisk Diffuse	44	67	68		47	58	74		47	60	72			Leukocyte transendothelial migration	102	B16F10	1.9452	0	0.000464142	1.60163	0.00175747	0.0188325						3.49625	2.83374	6.6398	4.68827	5.54406	3.21308	7.12808	3.34365	4.33322	1.96007
									Brisk Band-like	30	22	35		31	32	24		23	31	33			Leukocyte transendothelial migration	102	MC38	1.63634	0.00257732	0.00973611	1.0721	0.318801	0.470535						2.848	2.19934	5.07765	3.32128	5.29418	5.7102	3.85711	4.59379	1.52982	2.36628
	S3C								Non-Brisk Multifocal	37	42	27		35	41	30		41	39	26																	4.59451	3.66457	7.35203	5.40482	6.20189	5.85129	6.11072	5.1607	3.55653	2.11493
	LUAD								Non-Brisk Focal	22	12	9		22	10	11		25	10	8																	5.09755	2.38115	7.36708	3.26127	8.34036	2.07066	8.12699	3.19492	7.15205	1.02524
		EGFR-Amp		EGFR-Non-Amp					None	2	0	2		1	1	2		1	1	2																	2.6529	3.25035	4.19338	5.87972	2.73957	4.8178	2.55736	4.40344	0.986302	2.11776
		n	proportion	n	proportion																																3.45049	3.6518	6.056	3.64547	5.4207	1.7169	4.5245	1.97023	2.6168	0.597793
	Brisk Diffuse	19	38.8	180	42.8																																1.41743	2.59591	3.6467	5.2168	2.06423	5.17083	1.64542	5.08936	0.453649	2.48947
	Brisk Band-like	7	14.3	85	20.2																																2.82177	2.34559	5.57655	3.98704	5.24589	2.40354	3.53957	3.27258	1.48414	0.953377
	Non-Brisk Focal	7	14.3	44	24.2																																4.36965	3.35623	6.41556	5.04607	7.85045	4.27862	8.0416	4.55702	4.67086	3.52927
	Non-Brisk Multifocal	14	28.6	102	10.5																																4.32885	3.53244	5.84475	5.24074	5.3865	5.75256	5.50615	5.91743	2.67527	3.29268
	None	1	2	3	0.7																																3.7392	3.44447	6.12634	4.97316	6.94306	4.51671	5.74229	4.81488	3.26428	2.71015
																							S3G														3.86297	2.37665	5.44764	3.96198	5.57723	3.08902	6.66256	2.49858	3.29106	0.307545
	LUSC								S3F														PD on nivoluma (n=20)														1.64851	3.11989	2.34713	4.53782	1.35721	4.65171	1.61875	4.85815	0.252416	1.83167
		EGFR-Amp		EGFR-Non-Amp					Pre-treatment EGFR-low															CCL5		CXCL9		CXCL10		IRF1		CXCR3		CD8A			2.49626	2.55483	2.90862	3.39631	3.5783	2.18212	2.91525	2.81287	0.810237	0.307895
		n	proportion	n	proportion					CCL5		CXCL9		CXCL10		CXCR3		CD8A					Pt No.	Pre	On	Pre	On	Pre	On	Pre	On	Pre	On	Pre	On		2.98716	4.13641	4.27402	6.24023	5.20969	5.95512	4.85371	6.06725	2.4166	3.70224
	Brisk Diffuse	16	33.3	151	45.0746				Pt No.	Pre	On	Pre	On	Pre	On	Pre	On	Pre	On				Pt1	5.61098	3.72711	7.42201	6.52861	6.76723	5.09058	4.51196	3.07138	1.99414	0.513549	3.76069	2.16096		3.68473	3.95206	4.96456	6.06256	2.04212	6.53023	2.61911	6.54708	1.12763	3.20447
	Brisk Band-like	16	33.3	91	27.1642				Pt3	2.31561	5.01428	3.06766	4.99608	3.80781	5.53201	0.149331	1.48432	0.759824	2.86102				Pt103	7.49753	3.12788	7.37435	4.58031	6.33724	3.08838	4.1071	2.09604	3.25474	0.726503	3.7486	1.08997		2.92645	2.33794	3.24033	4.35854	2.77433	2.78497	2.68896	2.92406	0.837378	0.804549
	Non-Brisk Focal	4	8.3	38	11.3433				Pt26	3.82668	2.84497	4.68437	3.57382	4.8911	4.3718	0.434468	0.16829	1.56178	0.800001				Pt106	4.68129	4.46899	7.1894	7.43118	6.09614	6.93785	4.4192	4.49282	1.3597	1.40761	3.12213	2.48751		2.39025	2.67602	4.07558	3.85729	4.00169	2.98994	3.9731	1.9555	1.3625	0.474981
	Non-Brisk Multifocal	12	25	54	16.1194				Pt1	5.61098	3.72711	7.42201	6.52861	6.76723	5.09058	1.99414	0.513549	3.76069	2.16096				Pt11	6.08113	6.27086	7.55202	8.39526	8.09718	9.07156	4.29842	4.76308	1.74821	1.4833	4.12251	3.80078		1.96255	3.07849	3.95024	5.86728	2.35324	4.80319	2.95561	4.14911	0.667756	1.14228
	None	0	0	1	0.298507				Pt27	4.01182	4.19604	3.81793	4.7353	2.95809	3.93202	0.627208	1.03143	2.02897	1.89201				Pt17	1.04046	1.18997	0.756558	1.04146	1.7082	1.91765	1.32147	1.48943	0.017493	0	0.103598	0.112082		3.18318	2.53817	4.16023	4.98896	2.32444	2.91757	2.57937	4.03719	0.983313	0.696706
									Pt10	1.98876	3.83663	3.1904	5.25592	4.23351	6.04816	0.274514	0.769195	0.520941	1.46985				Pt23	6.64328	6.54011	5.44142	8.28049	6.72488	6.55825	3.94537	4.65172	1.82312	2.52416	3.51351	4.31494		2.53998	3.584	4.01623	6.0279	1.92307	5.82069	2.41181	3.97225	0.661841	5.17076
	BLCA								Pt4	4.79415	7.87912	3.68651	9.41671	4.08997	8.36801	0.82992	3.38221	2.8982	6.19565				Pt27	4.01182	4.19604	3.81793	4.7353	2.95809	3.93202	2.99967	3.61722	0.627208	1.03143	2.02897	1.89201		2.72172	4.35004	5.29729	3.92992	4.41147	3.13468	4.46936	7.29682	1.3122	0.634129
		EGFR-Amp		EGFR-Non-Amp					Pt85	1.03668	2.58416	0.62797	2.27797	2.86744	3.04433	0	0.433661	0.04625	0.666322				Pt28	4.83416	7.60983	6.69828	8.72143	5.37432	7.31065	2.84699	4.76934	1.13557	3.13849	2.48671	5.05026		3.12744	2.21176	4.77365	2.86086	4.46121	1.36759	3.87501	2.74792	1.2806	0.331017
		n	proportion	n	proportion				Pt62	3.72257	2.70286	3.26587	4.0891	3.53474	4.28761	0.143321	0.190399	1.6542	1.14104				Pt31	4.97504	6.14467	6.09145	7.76129	6.09348	7.27831	3.70219	4.31008	1.73616	2.22295	2.92895	4.17705		1.62466	2.26475	3.40746	6.21467	2.64941	4.77553	2.93216	2.69922	0.863463	2.36905
	Brisk Diffuse	6	21.4	90	33.3				Pt30	2.98669	8.7181	4.94996	7.88375	4.80217	7.35991	0.321588	4.08157	1.84298	5.9422				Pt46	5.80407	6.07327	5.35041	6.4655	4.62121	6.00293	3.52895	3.92096	2.19511	1.25275	2.89477	3.0748		4.09948	3.45502	4.86523	3.34992	2.04303	2.86416	3.01744	4.4726	0.920751	0.80653
	Brisk Band-like	9	32.1	87	32.2				Pt78	1.63803	5.62896	0.718412	4.16946	1.39722	4.5495	0	0.080592	0.071059	2.0702				Pt47	3.94566	4.02202	4.77079	5.73743	5.53203	5.48954	3.90447	4.04937	1.06977	0.829549	1.66585	1.96286		3.26189	2.78818	6.65814	3.36219	6.68141	1.59397	4.97417	3.14783	2.2621	0.622556
	Non-Brisk Focal	6	21.4	37	13.7				Pt79	4.32601	4.60668	5.05016	6.27413	5.04972	5.62764	0.953444	1.18037	2.23376	2.64632				Pt5	6.08209	4.7439	5.84201	5.45647	5.97806	5.85661	4.98753	4.2668	2.12848	1.13257	4.15088	3.31136		3.42558	2.43256	6.62876	4.5482	6.64334	3.32575	7.15598	3.54006	3.67429	1.63543
	Non-Brisk Multifocal	5	17.9	52	19.3				Pt92	7.10477	8.85088	8.52048	10.5586	8.47898	10.4678	2.57902	3.63934	4.72082	6.91237				Pt52	3.9569	4.18569	2.96848	4.21285	4.72791	5.24193	2.727	2.89448	0.905275	0.62422	1.64053	1.74592		2.13281	2.36135	3.6854	4.44194	2.80064	5.14211	2.49442	3.08105	1.04124	3.91343
	None	2	7.1	4	1.5				Pt34	8.29603	7.91744	7.6082	5.51172	6.71015	5.3887	2.38332	3.11182	4.99212	5.27257				Pt62	3.72257	2.70286	3.26587	4.0891	3.53474	4.28761	2.0392	2.22886	0.143321	0.190399	1.6542	1.14104		3.48351	3.21856	5.85632	4.61559	4.06832	3.9786	3.95311	5.86359	1.47285	1.12082
									Pt98	2.8336	5.41017	3.32767	6.29852	3.08753	6.24313	0.2868	1.30865	0.994038	3.4736				Pt78	1.63803	5.62896	0.718412	4.16946	1.39722	4.5495	0.964854	3.80184	0	0.080592	0.071059	2.0702		3.17276	2.92332	4.88955	6.17835	5.14972	5.62631	4.16434	3.7355	2.05301	3.47593
	COAD																						Pt8	5.47379	5.48381	6.10424	6.50559	6.76503	7.84473	3.83144	4.10762	1.68596	1.23146	2.89346	3.00109		4.17213	3.79814	5.50258	4.59251	5.94358	3.01553	5.88432	6.11071	2.51516	1.66321
		EGFR-Amp		EGFR-Non-Amp																			Pt84	0.660489	0.971263	0.153357	0.335919	0.033473	0.276257	1.21967	1.11695	0	0.019686	0.09753	0.039768		3.67127	4.71027	5.69569	4.81233	4.58335	6.05336	5.25385	3.85091	2.54099	3.11864
		n	proportion	n	proportion				S3F														Pt85	1.03668	2.58416	0.62797	2.27797	2.86744	3.04433	1.1047	1.45798	0	0.433661	0.04625	0.666322		2.35152	2.99615	4.53762	4.22499	2.65819	5.04204	2.192	6.57496	0.385155	4.68945
	Brisk Diffuse	3	21.4	136	34				Pre-treatment EGFR-high														Pt9	2.62208	2.32701	1.7065	3.19325	2.97838	2.7651	2.49672	2.37561	0.304486	0.336871	1.87144	1.79963		2.23915	3.94359	5.67322	4.90665	5.01053	4.28602	4.08049	5.89448	1.51657	2.1139
	Brisk Band-like	5	35.7	118	29.5					CCL5		CXCL9		CXCL10		CXCR3		CD8A					Pt94	4.70518	5.07227	3.20143	6.53524	2.47918	5.75859	2.55168	3.53945	1.26193	0.983243	2.53214	2.74869		3.10797	4.10734	5.74494	4.34316	4.79114	3.47361	4.08934	5.93632	2.04201	1.6156
	Non-Brisk Focal	3	21.4	64	16				Pt No.	Pre	On	Pre	On	Pre	On	Pre	On	Pre	On																		3.70271	3.56054	5.99457	3.77403	5.888	1.69149	5.23321	4.7315	2.54169	0.553852
	Non-Brisk Multifocal	3	21.4	81	20.3				Pt11	6.08113	6.27086	7.55202	8.39526	8.09718	9.07156	1.74821	1.4833	4.12251	3.80078																		3.59946	3.03656	4.80726	4.94013	4.36699	3.92136	4.04059	3.21423	1.10534	1.2397
	None	0	0	1	0.3				Pt2	6.68982	6.26448	7.58944	7.31602	8.35633	8.44852	2.2173	1.71565	3.43277	3.33641				S3G														1.58405	2.22157	2.93853	3.71344	1.64344	2.21067	2.13741	1.88753	0.30871	0.446786
									Pt23	6.64328	6.54011	5.44142	8.28049	6.72488	6.55825	1.82312	2.52416	3.51351	4.31494				PR(n=8) / SD(n=15) on nivolumab														3.06205	3.3266	5.57627	3.47089	4.51699	2.29904	3.97225	3.67076	2.31017	0.380064
	STAD								Pt31	4.97504	6.14467	6.09145	7.76129	6.09348	7.27831	1.73616	2.22295	2.92895	4.17705					CCL5		CXCL9		CXCL10		IRF1		CXCR3		CD8A			3.39317	3.23811	3.19639	4.09915	1.6503	4.10214	1.70186	2.36558	0.341189	1.9779
		EGFR-Amp		EGFR-Non-Amp					Pt36	2.44454	5.976	1.8776	5.08876	1.2659	4.924	0.443863	1.99757	0.457822	3.26505				Pt No.	Pre	On	Pre	On	Pre	On	Pre	On	Pre	On	Pre	On		3.52812	2.29555	4.77512	2.79465	3.08711	2.61344	4.1523	2.42382	1.62176	1.16479
		n	proportion	n	proportion				Pt37	3.9276	3.85853	4.25656	4.62981	4.92587	5.91304	1.10709	0.579536	1.44355	1.63414				Pt10	1.98876	3.83663	3.1904	5.25592	4.23351	6.04816	1.80098	3.4552	0.274514	0.769195	0.520941	1.46985		4.28612	2.61897	5.15367	5.90099	6.27349	5.87624	4.72826	4.61491	1.72727	2.19812
	Brisk Diffuse	10	45.5	178	57.0513				Pt44	6.43381	6.8549	8.00433	5.67581	7.97566	4.55676	1.44872	2.39834	4.09443	4.41451				Pt101	6.56062	6.40921	7.84743	8.4425	6.97762	6.61304	5.84851	5.84997	4.13349	4.1599	4.81919	4.90364		1.50411	1.86505	5.99462	4.90618	5.67699	5.56257	7.48175	3.26443	4.08343	1.90169
	Brisk Band-like	6	27.3	83	26.6026				Pt48	4.06706	2.98425	4.50757	1.9889	4.51766	1.76023	0.596702	0.283484	2.35588	1.43451				Pt18	5.571	7.82058	6.41716	7.00481	5.93254	5.1523	4.84318	5.23151	2.1867	3.98537	4.06323	5.78896		4.25284	3.53885	3.68365	4.12693	3.14537	3.51362	2.63057	4.5897	0.347212	1.83714
	Non-Brisk Focal	0	0	13	4.16667				Pt49	7.01821	8.51173	8.67269	10.5939	8.11405	9.23597	3.10396	3.83902	4.61312	6.43484				Pt2	6.68982	6.26448	7.58944	7.31602	8.35633	8.44852	4.62985	4.84476	2.2173	1.71565	3.43277	3.33641		2.48321	2.91075	6.57993	1.95739	6.41946	4.15433	5.68437	4.40538	2.85816	1.58434
	Non-Brisk Multifocal	6	27.3	38	12.1795				Pt52	3.9569	4.18569	2.96848	4.21285	4.72791	5.24193	0.905275	0.62422	1.64053	1.74592				Pt26	3.82668	2.84497	4.68437	3.57382	4.8911	4.3718	2.41798	2.14124	0.434468	0.16829	1.56178	0.800001		2.0013	2.1852	4.79977	4.78564	4.39204	2.92288	4.82621	4.17729	1.93093	0.621712
	None	0	0	0	0				Pt67	4.89697	5.06084	2.49686	2.772	3.10779	2.94367	1.09272	0.839139	2.69884	2.52159				Pt3	2.31561	5.01428	3.06766	4.99608	3.80781	5.53201	2.97257	4.54647	0.149331	1.48432	0.759824	2.86102		4.09284	2.62218	4.39425	5.15623	2.9853	4.52788	3.80801	4.94777	1.49416	0.903964
									Pt8	5.47379	5.48381	6.10424	6.50559	6.76503	7.84473	1.68596	1.23146	2.89346	3.00109				Pt30	2.98669	8.7181	4.94996	7.88375	4.80217	7.35991	2.81439	5.3537	0.321588	4.08157	1.84298	5.9422		4.57602	2.56995	6.22191	2.86616	7.94186	3.19071	6.29391	3.02997	2.74399	1.39468
	UCEC								Pt89	3.51486	5.237	3.73605	7.098	3.68411	6.75751	0.890349	1.20609	1.18875	2.6721				Pt34	8.29603	7.91744	7.6082	5.51172	6.71015	5.3887	4.49832	4.23515	2.38332	3.11182	4.99212	5.27257		3.18441	3.63611	7.81252	2.37612	5.8781	1.82583	8.189	4.12355	3.69593	0.371838
		EGFR-Amp		EGFR-Non-Amp					Pt9	2.62208	2.32701	1.7065	3.19325	2.97838	2.7651	0.304486	0.336871	1.87144	1.79963				Pt36	2.44454	5.976	1.8776	5.08876	1.2659	4.924	2.6978	4.15157	0.443863	1.99757	0.457822	3.26505		3.47102	2.22067	5.38432	5.36308	6.40633	6.36098	6.30668	3.9313	2.93941	3.43303
		n	proportion	n	proportion																		Pt37	3.9276	3.85853	4.25656	4.62981	4.92587	5.91304	2.8101	3.63451	1.10709	0.579536	1.44355	1.63414		2.50653	2.32904	5.9542	2.5665	4.12605	2.57374	4.48817	1.96647	2.99295	0.531668
	Brisk Diffuse	5	31.3	193	44.8																		Pt38	3.46949	3.59689	1.51911	2.78308	2.45057	3.19987	1.74244	2.17074	0.133983	0.172383	0.493982	0.660772		3.68945	3.76352	3.17682	4.62782	0.943584	5.46233	2.50964	5.66016	0.864969	2.27429
	Brisk Band-like	6	37.5	130	30.2																		Pt4	4.79415	7.87912	3.68651	9.41671	4.08997	8.36801	3.42968	6.21145	0.82992	3.38221	2.8982	6.19565		2.72069	2.32184	6.21328	5.39888	6.17078	4.34527	5.89448	2.77212	3.32553	1.76931
	Non-Brisk Focal	3	18.8	32	7.4				S3J														Pt44	6.43381	6.8549	8.00433	5.67581	7.97566	4.55676	4.36825	3.76869	1.44872	2.39834	4.09443	4.41451		3.26228	3.14361	4.97493	2.47428	4.7576	3.47138	5.07567	5.63232	2.68925	1.19339
	Non-Brisk Multifocal	2	12.5	76	17.6				MC38 s.c. tumors														Pt48	4.06706	2.98425	4.50757	1.9889	4.51766	1.76023	3.13865	2.65884	0.596702	0.283484	2.35588	1.43451		1.931	3.93232	3.77351	6.23686	4.56614	5.94618	3.75884	4.47913	1.31383	3.20738
	None	0	0	0	0				EV		EGFR-L858R												Pt49	7.01821	8.51173	8.67269	10.5939	8.11405	9.23597	5.29579	6.09885	3.10396	3.83902	4.61312	6.43484		4.1464	3.33215	5.36222	3.86262	5.30396	3.48679	5.11199	3.31465	1.68706	1.13606
									IgG isotype	aPD1	IgG isotype	aPD1											Pt65	5.52129	5.79495	8.284	8.9887	6.94777	7.92645	3.97521	4.98544	1.80748	2.06401	3.10622	3.34504		1.79011	4.27342	3.73587	3.39203	1.7118	3.10615	2.35166	6.62071	0.491289	0.556012
									5.82	9.72	9.12	4.44											Pt67	4.89697	5.06084	2.49686	2.772	3.10779	2.94367	3.6452	3.39249	1.09272	0.839139	2.69884	2.52159		3.87582	3.49922	6.33132	4.7834	6.22762	5.35089	5.4716	3.70004	1.91655	1.176
									4.23	6.45	4.45	6.04											Pt77	5.61935	7.10719	7.96579	7.9698	6.65286	5.88105	4.95565	5.29106	3.42065	4.08631	4.54886	5.16871		2.23909	2.44726	3.63872	4.13208	3.16745	4.17246	2.64004	2.79934	0.68437	1.21176
									6.4	7.27	3.54	5.9											Pt79	4.32601	4.60668	5.05016	6.27413	5.04972	5.62764	3.9414	3.9209	0.953444	1.18037	2.23376	2.64632		3.88346	3.47221	6.42815	4.08906	6.4621	2.73905	7.14098	4.59259	4.39321	1.66975
									4.1	9.84	6.78	5.72											Pt82	4.52418	5.80591	6.36379	7.84259	5.66322	6.76632	3.74604	5.06386	1.31264	2.06481	2.92315	4.02395		2.76871	2.98761	5.47532	3.19221	4.68737	0.919455	5.07029	3.45612	1.89158	0.698485
									5.49	10.8	4.82	5.8											Pt89	3.51486	5.237	3.73605	7.098	3.68411	6.75751	2.84285	4.68446	0.890349	1.20609	1.18875	2.6721		4.00771	3.32288	7.3118	5.60306	8.48927	5.39662	7.84103	3.81507	5.08637	4.5866
																							Pt92	7.10477	8.85088	8.52048	10.5586	8.47898	10.4678	5.07167	6.2935	2.57902	3.63934	4.72082	6.91237		3.86479	3.63592	4.93977	3.1508	6.81449	2.31591	5.66036	6.04063	2.10752	0.963992
																							Pt98	2.8336	5.41017	3.32767	6.29852	3.08753	6.24313	2.11091	4.64517	0.2868	1.30865	0.994038	3.4736		3.17656	1.50004	6.32334	5.38666	5.63751	5.52363	6.27312	2.45497	3.39983	1.8486
																																					2.68491	3.89354	5.82119	3.33451	5.43678	3.78677	4.93977	4.14192	2.79425	1.65526
																																					2.58547	3.08974	4.69275	5.3562	5.11854	5.18367	5.6132	4.46562	2.08621	2.97631
																																					2.36	3.50868	5.16956	5.2507	2.33245	2.51511	2.7054	5.01443	0.80091	1.14744
									S3I																												3.59227	2.96096	4.82155	3.12431	4.75597	3.15636	4.23774	2.1688	1.35817	0.859254
										ASB_Vec_IgGisotype_1	ASB_Vec_IgGisotype_2	ASB_Vec_IgGisotype_3	ASB_Vec_IgGisotype_4	ASB_Vec_IgGisotype_5	ASB_Vec_aPD1_1	ASB_Vec_aPD1_2	ASB_Vec_aPD1_3	ASB_Vec_aPD1_4	ASB_Vec_aPD1_5	ASB_Egfr_L860R_IgGisotype_1	ASB_Egfr_L860R_IgGisotype_2	ASB_Egfr_L860R_IgGisotype_3	ASB_Egfr_L860R_IgGisotype_4	ASB_Egfr_L860R_IgGisotype_5	ASB_Egfr_L860R_aPD1_1	ASB_Egfr_L860R_aPD1_2	ASB_Egfr_L860R_aPD1_3	ASB_Egfr_L860R_aPD1_4	ASB_Egfr_L860R_aPD1_5								3.62825	3.63108	4.09319	5.09459	2.79915	3.9631	3.90364	3.34527	1.26939	1.76392
									B_cell	0.1686	0.1796	0.0856	0.152	0.1212	0.0141	0.0611	0.0484	0.0837	0.047	0.1062	0.0651	0.0959	0.1462	0.1972	0.1209	0.1597	0.0947	0.0774	0.1357								3.22655	2.94387	5.84751	4.65238	3.838	4.33736	3.00304	3.56235	0.994869	1.86517
									Dendritic_cells	0.1584	0.103	0.1553	0.1801	0.1524	0.033	0.0406	0.0858	0.0339	0.0057	0.1366	0.2076	0.1322	0.114	0.081	0.2066	0.1321	0.1443	0.2124	0.2663								3.0022	3.12519	6.10632	3.72927	4.14607	2.55949	4.31862	4.91515	1.20207	0.465922
									Granulocytes	0.299	0.2728	0.2235	0.1927	0.2155	0.1886	0.1941	0.1014	0.1613	0.1156	0.1839	0.1557	0.1826	0.1271	0.3124	0.1417	0.1662	0.1924	0.1253	0.0925								5.0255	2.88665	3.58347	4.40244	3.04555	3.05402	3.41666	3.38954	1.18973	1.40114
									Macrophage	0.1834	0.3126	0.2804	0.2042	0.2186	0.2729	0.2517	0.2111	0.207	0.2663	0.0997	0.1639	0.0989	0.2057	0.186	0.172	0.1582	0.2333	0.1839	0.198								3.69363	2.57478	4.00213	4.12078	4.57108	4.0456	4.8311	3.17175	1.74588	1.86948
									Monocytes	0.1253	0.0787	0.083	0.0191	0.0707	0.0587	0.0724	0.051	0.112	0.0733	0.0344	0.0875	0.002	0.1699	0.1351	0.0867	0.0455	0.1728	0.0937	0.0437								4.27652	2.9822	7.35344	3.63519	7.21913	4.24075	5.92799	3.99127	4.66949	2.19456
									NK	0.0632	0.0098	0.0697	0.0467	0.1176	0.1661	0.0955	0.1082	0.0765	0.1512	0.2024	0.1506	0.2053	0.0923	0.0015	0.1962	0.0746	0.0005	0.1365	0.1593								2.66766	2.41012	5.52225	5.57118	5.75269	5.17037	5.12485	4.74668	2.54831	1.85683
									T_cell	0.002	0.0435	0.1025	0.2052	0.104	0.2666	0.2845	0.3942	0.3256	0.3411	0.2368	0.1695	0.283	0.1447	0.0866	0.0758	0.2638	0.1619	0.1707	0.1045								3.39891	3.21684	6.49768	3.47342	7.96127	2.75251	6.54047	4.11176	3.39181	0.817296
									CD4_T_cell	0.0007	0.0304	0.0432	0.0376	0.0294	0.0656	0.0543	0.0793	0.0695	0.0745	0.0521	0.0343	0.044	0.0185	0.0539	0.0154	0.053	0.0275	0.0289	0.0171								3.28972	2.35927	5.96545	3.97932	5.03895	3.25152	4.17437	3.3218	3.19854	1.36575
									CD8_T_cell	0.0005	0.0074	0.0046	0.0536	0.0212	0.0529	0.0645	0.0912	0.066	0.0681	0.0529	0.0531	0.0762	0.0413	0	0.0201	0.0504	0.0412	0.0415	0.0331								3.13872	2.3582	5.96518	4.99133	6.37366	1.1927	5.51597	3.39085	2.85234	0.384381
									NKT	0	0.0056	0	0.016	0.0128	0.0328	0.0348	0.0741	0.045	0.0639	0.0194	0.0175	0.044	0.0154	0	0.0057	0.0147	0.0089	0.0164	0.0024								4.59638	3.46749	4.91607	1.52291	1.12486	0.965987	1.25966	0.748891	0.234624	0.190804
									Tgd	0.0008	0	0.0547	0.0979	0.0405	0.1153	0.1309	0.1496	0.1452	0.1346	0.1124	0.0645	0.1189	0.0695	0.0327	0.0346	0.1458	0.0843	0.0839	0.0518								3.68682	1.72927	5.64846	2.42822	7.08371	3.39464	6.00224	1.11663	3.37703	2.34196
									B1_cell	0.0438	0.0334	0.0281	0.06	0.0455	0.0079	0.0261	0.0283	0.043	0.022	0.0338	0.0211	0.0427	0.0507	0.0502	0.0357	0.0647	0.0336	0.0264	0.0372								2.34267	2.46121	7.28284	4.15547	7.352	3.56778	7.10322	4.50078	5.04931	1.81995
									Follicular_B	0	0	0.0045	0.017	0.0223	0.0009	0.0041	0.0095	0.02	0.0056	0.0057	0.0063	0.0145	0.0206	0.0048	0.0162	0.0086	0.0131	0.0107	0.0147								3.71418	2.65869	6.92002	3.33069	5.62833	2.79902	5.61667	4.44923	3.25099	1.94114
									Germinal_center_B	0.109	0.1275	0.0351	0.031	0.0289	0.0031	0.0068	0.0015	0	0.0051	0.0106	0.0037	0.0174	0.0155	0.0711	0.0175	0.0086	0.0073	0.0137	0.0216								2.14042	2.66791	4.07202	3.64527	3.16866	3.36523	3.92242	4.26324	1.17983	1.34976
									Marginal_Zone_B	0.0045	0.0032	0	0	0.009	0.0008	0	0	0	0.0004	0.0171	0.0174	0	0.0593	0.0288	0.0232	0.0123	0.0323	0.0193	0.043								2.64897	2.45125	6.08328	4.28069	5.61984	3.2395	5.94396	3.98497	2.61108	1.30094
									Memory_B	0	0.0032	0.0037	0	0	0.0001	0	0	0	0	0.0006	0	0	0	0.0144	0	0	0	0	0.0044								3.48036	2.7978	4.32498	3.76564	2.65958	5.48583	3.72694	3.93408	1.04859	3.07389
									Plasma_cell	0.0113	0.0123	0.0142	0.044	0.0154	0.0012	0.024	0.0091	0.0207	0.0139	0.0383	0.0165	0.0213	0	0.0279	0.0283	0.0656	0.0084	0.0073	0.0147								3.08333	3.00157	4.58649	3.57662	2.53886	3.36841	2.83082	5.56129	0.787767	0.727006
									cDC1	0.0277	0.014	0.0303	0.0345	0.0312	0.0067	0.0091	0.021	0.008	0.0013	0.0308	0.0453	0.0325	0.029	0.0136	0.0452	0.0278	0.033	0.0383	0.0589								3.46141	2.2991	6.06571	2.64074	6.30285	1.84076	5.75105	3.42465	3.30157	0.534062
									cDC2	0.0559	0.0429	0.0549	0.0576	0.046	0.013	0.0146	0.0274	0.0097	0.0021	0.0433	0.0721	0.0446	0.0296	0.0234	0.0682	0.0363	0.0439	0.0682	0.0945								3.93993	2.25662	4.77061	1.64883	6.70777	0.416083	6.08921	2.41597	2.4253	0.265917
									MoDC	0.0604	0.0442	0.0644	0.078	0.0623	0.0125	0.0161	0.0373	0.0152	0.0023	0.0568	0.0806	0.0537	0.0434	0.0317	0.0763	0.0577	0.0573	0.0929	0.0995								2.98576	1.86481	4.95771	2.7189	2.60424	2.40417	3.24837	1.99367	1.45812	0.411643
									pDC	0.0145	0.002	0.0057	0.0099	0.013	0.0009	0.0008	0.0001	0.001	0	0.0057	0.0095	0.0013	0.0119	0.0123	0.017	0.0103	0.0101	0.013	0.0134								3.8478	1.41652	5.96683	4.84514	6.87108	1.66266	6.07643	1.80851	3.65062	0.231678
									Basophil	0.0826	0.0313	0.0558	0.0605	0.064	0.0458	0.0411	0.0356	0.0436	0.0431	0.0508	0.0508	0.0676	0.0369	0.0791	0.0435	0.0442	0.0601	0.0388	0.0297								2.75065	2.90839	6.29765	5.10479	7.58805	4.04603	6.97567	1.77408	5.25766	1.6564
									Eosinophil	0.1033	0.1065	0.0789	0.0776	0.077	0.0787	0.0665	0.0486	0.0617	0.0498	0.0759	0.0547	0.0742	0.0582	0.1071	0.0561	0.0624	0.0664	0.0542	0.03								4.23923	3.26872	5.2075	3.38386	4.8889	1.61386	3.32405	4.90386	0.827982	0.55031
									mast_cell	0.06	0.0862	0.0462	0.0257	0.0527	0.0306	0.0477	0.0052	0.0401	0.0055	0.0505	0.0278	0.0403	0.0176	0.0726	0.0304	0.05	0.0309	0.0234	0.019								2.00795	3.18372	8.4214	4.12732	6.66392	3.08178	5.71138	3.26568	2.24598	0.888383
									Neutrophils	0.0531	0.0488	0.0426	0.0289	0.0217	0.0336	0.0388	0.012	0.0159	0.0172	0.0067	0.0224	0.0005	0.0143	0.0536	0.0117	0.0096	0.035	0.0089	0.0139								3.16554	2.37304	3.44759	3.98294	2.78731	5.26734	2.34633	4.54182	0.738292	1.62667
									M1_macrophage	0.106	0.1345	0.1556	0.1145	0.1221	0.1448	0.164	0.14	0.1349	0.1637	0.0599	0.105	0.057	0.123	0.0883	0.0956	0.088	0.1326	0.1013	0.1098								3.52917	2.49347	5.22975	4.43232	5.32975	2.76782	5.80852	3.64297	3.61602	0.958806
									M2_macrophage	0.0774	0.1781	0.1248	0.0897	0.0965	0.1281	0.0877	0.0711	0.0721	0.1026	0.0398	0.0589	0.0419	0.0827	0.0977	0.0764	0.0702	0.1007	0.0826	0.0882								4.10598	3.61697	5.66749	6.02048	3.87427	5.84934	3.63151	5.67817	1.4453	3.34973
									CD4_Tm	0.0002	0.0155	0.0177	0.0173	0.0157	0.0211	0.0174	0.0353	0.0309	0.0312	0.0277	0.0153	0.0204	0.0078	0.0246	0.0066	0.0274	0.0113	0.0118	0.0065								2.9477	3.00322	4.84509	4.52721	3.66923	3.61491	4.06145	4.5425	1.76324	2.37201
									Naive_CD4_T	0.0004	0.0111	0.0168	0.0152	0.0117	0.03	0.0261	0.0277	0.0286	0.0313	0.022	0.0134	0.0215	0.0072	0.0267	0.0063	0.0216	0.0106	0.0125	0.0063								2.50157	1.9875	3.9533	3.16082	3.70135	3.2131	4.7743	4.59729	1.79722	1.91518
									T_helper_cell	0.0001	0.0017	0.0041	0.0029	0.001	0.0079	0.0073	0.0149	0.0062	0.0077	0	0.005	0	0.0032	0	0.0014	0.0011	0.0056	0.0047	0.0039								4.23416	3.7181	2.88516	5.99964	2.61593	4.92579	3.29803	4.49881	1.01464	2.39243
									Treg	0.0001	0.0022	0.0046	0.0022	0.001	0.0067	0.0035	0.0013	0.0037	0.0043	0.0023	0.0006	0.0021	0.0003	0.0026	0.0011	0.003	0	0	0.0005								3.35727	2.77646	6.59303	4.48423	7.71734	3.9163	8.3527	3.91174	4.75847	1.67699
									CD8_Tc	0.0001	0.0017	0.0009	0.0088	0.005	0.0094	0.0088	0.0124	0.0085	0.0089	0.0101	0.0095	0.0153	0.0068	0	0.0043	0.0082	0.0066	0.0074	0.0064								2.79739	3.31146	4.90509	4.9389	6.77562	3.44939	6.62463	3.35507	3.67373	1.89029
									CD8_Tcm	0.0001	0.0021	0.0011	0.0107	0.0047	0.0105	0.0125	0.014	0.0118	0.0118	0.0092	0.0098	0.0134	0.0077	0	0.0043	0.0091	0.0074	0.0076	0.007								2.081	2.99894	4.81472	3.73888	5.44226	2.49342	4.5192	4.79247	2.37128	2.13577
									CD8_Tem	0.0001	0.001	0.0008	0.012	0.0031	0.0125	0.016	0.0259	0.0179	0.0194	0.0111	0.011	0.0164	0.0089	0	0.0029	0.0121	0.0098	0.0096	0.0055								2.40406	2.43558	4.1568	1.15199	3.72135	0.789103	2.42838	1.13159	0.640343	0.263034
									CD8_Tex	0	0.0001	0.0004	0.0088	0.0024	0.008	0.0119	0.02	0.0134	0.0127	0.0085	0.0075	0.0123	0.0078	0	0.0022	0.0087	0.0068	0.0064	0.0038								2.25804	3.24849	2.72659	5.37867	1.51989	5.69409	2.20811	5.72532	0.70248	2.47363
									Naive_CD8_T	0.0001	0.0025	0.0013	0.0133	0.0061	0.0126	0.0152	0.0189	0.0144	0.0153	0.0141	0.0153	0.0187	0.0101	0	0.0065	0.0122	0.0106	0.0104	0.0103								3.11987	2.89588	3.13228	4.09251	2.34611	3.05561	2.16623	2.89002	0.764261	0.90381
																																					2.76328	2.99729	5.33594	3.67771	5.29307	3.82223	5.17339	3.23393	3.10062	0.857424
																																					4.38127	2.40373	3.77565	4.1844	3.68542	3.8006	3.6134	4.25303	1.31516	1.88264
																																					1.60673	2.52097	7.04023	2.72293	7.28348	2.82177	6.54986	3.26746	4.44845	0.785676
																																					2.80841	2.1489	2.82499	4.06087	1.20527	3.23773	1.43397	2.49697	0.298072	0.723165
																																					3.79062	1.30772	4.2774	3.20852	4.88407	3.68025	4.52642	1.94535	1.92125	0.700351
																																					3.77315	3.88911	6.0805	6.36535	6.36412	4.99539	5.14844	6.35395	2.19106	3.90556
																																					2.45246	2.07745	5.62046	3.64606	4.02741	3.67985	4.51721	2.99653	2.38946	0.364909
																																					3.0545	3.60895	4.16666	5.97125	2.17213	4.1561	1.87637	4.27001	0.939979	2.28688
																																					4.04591	4.4016	5.40946	5.30918	5.58602	3.99149	5.6824	4.2356	2.87535	2.09231
																																					3.36212	3.24946	5.65066	5.97961	5.84799	5.62025	6.0687	5.01836	2.72605	2.36667
																																					3.93415	3.2456	5.29056	3.7782	6.11762	2.62798	6.46561	3.92222	2.65276	1.20746
																																					3.49101	3.20984	6.12008	4.44952	6.43	4.09747	6.81733	3.98899	3.85127	1.43787
																																					3.61438	3.0371	5.52907	4.9893	5.97642	4.65763	5.55298	5.69647	3.20513	3.50582
																																					3.69445	2.15753	4.77009	2.74071	7.0687	1.58756	5.99678	1.00949	3.98973	0.195348
																																					3.4807	2.37097	5.535	3.40102	3.18012	2.76056	4.13269	2.77319	1.42685	0.806695
																																					2.90165	1.82981	6.33583	3.22263	5.15786	0.663208	7.90978	2.08668	4.11675	0.192573
																																					1.99895	2.67109	4.80967	4.59282	2.92151	4.63305	2.76892	4.06295	0.845671	1.33942
																																					2.85064	4.14675	2.93506	6.34392	2.47959	6.62154	2.77357	6.46649	0.493955	2.92182
																																					3.66711	3.30618	5.57393	4.17657	3.95921	4.18772	2.84557	4.89415	1.15303	1.35772
																																					2.80966	3.91843	5.25453	2.95908	5.30275	2.62786	5.89923	4.25152	2.30431	0.546166
																																					2.34809	2.76182	4.27844	3.85236	3.5714	4.30947	3.99886	2.97624	1.7243	0.853756
																																					3.75049	1.84036	3.50203	3.57754	3.46354	1.97548	2.53836	1.88256	0.555522	0.650856
																																					2.16976	2.46629	6.61152	2.87243	7.56568	2.05866	6.28989	2.30203	3.48346	0.533264
																																					2.39903	1.86168	3.67359	4.1112	3.00276	5.30701	2.316	2.13399	0.592445	1.16723
																																					2.04107	2.47687	6.18097	4.20275	4.73952	5.15036	6.77751	4.8489	3.54362	2.95816
																																					1.72334	3.74814	3.26383	4.55804	0.8062	2.9917	3.14431	5.96707	1.39061	1.55366
																																					4.18146	4.32446	4.35048	4.39859	7.4371	4.89963	6.91674	2.7173	3.98706	2.1672
																																					4.01298	2.51149	6.70381	3.54492	6.96685	3.6412	6.91086	3.72971	5.342	2.10709
																																					4.24417	2.20752	6.97341	4.84105	7.98558	4.21512	8.05083	3.86158	4.43532	2.03816
																																					3.90649	2.50327	5.96339	3.7064	7.5062	2.19339	8.23974	5.16289	4.7946	0.422341
																																					4.64784	2.35901	6.86773	4.06373	8.21974	3.61099	7.00363	2.93289	3.92143	1.74472
																																					4.25168	3.36076	6.1353	4.31818	7.83516	2.93838	7.25715	3.92848	6.3418	0.933119
																																					3.51837	2.76564	5.65498	3.87124	4.55706	2.67448	3.5074	3.52209	1.44026	2.19273
																																					3.01748	2.59328	4.76968	4.93355	4.278	5.10123	3.00178	4.86799	0.740539	2.81009
																																					3.87016	2.7714	6.28711	2.38233	7.60545	1.29784	6.61177	6.35821	3.24422	0.53834
																																					2.68372	2.18183	4.04583	3.20027	2.23946	2.42621	2.59419	1.83253	0.417272	0.269991
																																					3.6804	1.72269	5.48756	4.86748	7.60876	2.8919	6.05914	1.91804	2.80601	1.04782
																																					1.56213	4.72633	3.53063	3.46529	2.17801	3.39543	2.44774	2.58166	0.921665	1.13914
																																					2.13616	1.83645	4.30504	4.76507	5.03807	3.22022	4.03557	3.21288	1.6249	0.825948
																																					3.34996	3.98584	5.89645	2.64994	4.84757	1.04117	5.65009	3.23606	2.51304	0.266277
																																					2.40852	2.53122	4.61463	5.6266	4.59934	4.20208	5.86615	1.7545	2.1122	3.91449
																																					2.43413	3.0629	2.90456	2.97902	2.84649	2.52251	3.30961	5.55483	0.786596	1.40654
																																					3.49527	3.26185	6.07698	4.66315	6.43691	5.35668	5.30343	3.86243	2.38203	2.80896
																																					3.7351	3.2739	5.73674	3.53753	5.70002	2.20116	5.99057	5.66265	2.79795	1.18644
																																					2.48424	2.40316	4.91203	4.92878	4.00107	5.32082	2.55898	3.22507	1.07108	3.12479
																																					2.63031	2.94313	5.54013	4.76515	3.53807	4.95026	4.62971	5.4181	1.7461	2.04012
																																					2.81642	2.30929	3.8868	4.52701	3.21305	4.67807	3.08576	4.37429	1.14032	1.94748
																																					3.48684	2.51793	6.07508	6.41753	5.87569	5.87369	5.63204	5.07187	2.20624	2.56849
																																					2.3992	3.41565	3.52036	4.82018	2.94918	5.52794	3.59764	5.94201	0.786513	2.31947
																																					3.34251	3.94779	6.16974	3.80923	5.07519	2.22894	5.54027	4.89074	3.23116	1.35507
																																					3.03131	3.08614	5.38867	6.20585	3.3312	4.98679	3.60228	3.32592	1.6678	2.27778
																																					3.90293	1.43584	5.19819	2.70514	5.04242	0.387363	4.93992	0.744506	1.97937	0.045163
																																					2.45654	3.94707	3.11635	5.70802	2.78858	5.67092	3.09187	5.41148	0.355806	2.48604
																																					4.55759	1.00834	6.70716	1.26448	7.65827	0.162983	7.45305	0.494569	6.02275	0.182565
																																					3.30526	3.02795	5.26857	5.24788	4.13976	4.8336	3.48956	5.98869	1.2631	3.07591
																																					4.54265	3.14125	7.49352	3.7423	7.79049	4.49479	7.0519	4.8386	4.97118	1.96894
																																					2.61972	2.45035	3.158	1.81036	3.50678	0.604546	4.12654	0.62826	1.67573	0.276199
																																					2.3348	2.18568	2.78787	2.76341	2.07755	3.3002	2.0918	3.31327	0.302173	0.553361
																																					2.81508	2.56284	5.19886	4.4656	3.78058	4.34057	6.41167	3.87717	3.57904	1.67965
																																					5.05311	3.21917	4.79794	3.93196	4.15329	2.53869	4.96698	2.32513	2.31139	0.823586
																																					3.61682	4.2417	4.54717	5.54065	4.19768	6.06244	4.63614	5.52827	2.79764	3.61802
																																					3.38286	2.10939	5.4783	3.44243	3.6085	3.41677	5.42508	3.88011	3.17934	1.2529
																																					3.88686	2.63559	5.75551	4.95833	4.25861	4.86113	3.94668	5.48211	1.58068	2.57534
																																					2.91464	2.55704	5.85839	4.58431	5.65069	3.04338	5.32441	3.05951	2.7554	1.04467
																																					2.79285	1.43461	3.36634	2.94858	2.17268	1.43253	2.86315	1.48579	0.728574	0.695816
																																					2.25831	2.92457	3.61046	5.67833	2.84533	4.62113	2.47724	4.35869	0.34153	2.66523
																																					3.32983	3.26533	4.25584	4.75077	4.27958	5.23597	3.89079	4.50198	1.5787	1.91177
																																					1.9206	2.85862	3.68327	3.19235	1.78898	2.87273	1.8088	5.09828	0.215492	1.26219
																																					4.13089	1.94054	6.27526	1.95944	7.10152	0.640713	6.3605	2.60708	3.56666	0.36042
																																					1.82912	2.85152	3.84879	5.36971	1.46268	4.15733	1.73057	4.15308	0.206518	2.03065
																																					4.02313	3.25957	5.19625	5.61175	3.03886	5.3992	3.4141	5.76891	1.15192	3.1169
																																					2.6255	3.02968	4.93352	6.10774	4.58304	5.145	3.16205	4.23271	1.39396	1.7151
																																					3.77933	2.26915	6.75967	3.67852	7.90116	2.83471	7.27799	3.05974	4.79734	0.851439
																																					2.75713	3.28317	4.36538	4.83411	2.96149	3.3833	4.18505	3.77091	1.67992	0.953302
																																					2.23955	2.10722	5.58508	2.4083	4.62389	1.06874	4.25152	1.75181	2.25372	0.354903
																																					3.19098	4.08936	3.60881	4.24445	3.70661	4.60673	3.15513	6.61989	0.883152	4.90188
																																					2.88356	4.13705	6.84346	5.19002	6.16044	5.1338	4.54257	5.02176	1.98965	2.01646
																																					3.04937	2.41919	5.00255	2.48076	5.26123	2.57725	4.50136	3.18029	3.68445	0.833902
																																					3.44063	4.12577	4.39109	4.84018	5.3928	5.84821	5.13913	5.32555	2.38833	3.4021
																																					1.97078	2.91378	3.93828	5.8533	1.39621	5.27639	1.92486	5.14456	1.70655	2.49129
																																					3.49923	2.22534	4.135	2.16334	4.61206	2.3878	5.41375	1.87003	2.65833	0.725698
																																					2.43624	2.74354	6.13616	5.0597	6.08352	5.26879	6.83752	4.11005	3.42769	1.70425
																																					2.14486	3.5341	3.67701	5.40704	3.82785	5.95897	4.33957	3.96707	1.51051	2.13999
																																					2.71046	1.59612	3.79371	4.10567	2.47995	2.8371	2.97695	2.42301	0.733528	0.54092
																																					2.29602	3.22144	5.1919	5.33587	5.07726	4.76506	4.74669	3.95462	2.31139	2.49398
																																					2.71264	3.16099	4.09237	3.33601	3.3985	6.28826	2.77564	5.51218	0.709202	2.37737
																																					3.02182	3.43609	3.1074	3.57744	3.28895	1.69216	4.00652	1.7077	1.28072	0.841651
																																					4.11828	2.33041	6.25972	4.67448	2.89819	4.29118	3.54085	4.02442	0.849679	1.51162
																																					3.72595	3.6707	8.49917	5.46783	6.28238	5.89609	6.45809	6.13585	3.43104	3.88171
																																					1.87857	2.58758	5.665	5.16968	5.36193	4.42958	5.38524	3.52653	3.22453	1.03457
																																					3.30362	3.13294	4.29853	4.42616	3.03037	4.15876	2.43411	3.7256	0.735262	1.87888
																																					3.52012	4.72235	5.14793	7.98667	5.73038	8.66682	6.28142	7.58782	2.8852	5.22261
																																					4.13758	2.68197	5.61392	3.69075	6.91547	1.83499	6.52487	2.02634	2.82055	0.315102
																																					4.13251	3.70404	6.62268	4.98287	6.46761	5.74129	5.98614	6.51225	2.76126	2.66708
																																					1.73205	3.99858	5.48469	5.32627	7.58055	5.58593	7.9559	4.46582	5.36349	2.94482
																																					2.50088	3.52042	4.00104	5.07612	0.623867	4.53103	2.02768	4.42643	0.549423	1.8908
																																					2.23091	2.00931	3.7017	3.66796	1.25725	4.30923	1.93863	3.83749	0.652785	1.32901
																																					4.27062	4.18769	3.37817	4.7427	1.76787	2.56859	3.37061	3.02025	1.42535	1.12525
																																					2.30556	3.54636	6.11121	5.40277	7.53389	4.93388	6.87544	5.33565	4.17458	2.89771
																																					2.57727	2.99452	3.39391	5.22955	3.30747	4.13867	3.30689	3.13881	0.815411	0.873341
																																					3.05367	2.64023	4.24273	2.58955	2.38474	1.61179	3.43743	2.43981	1.25042	1.33657
																																					1.95684	2.80962	5.5271	4.94946	4.66082	2.17801	3.64341	3.98056	2.14395	0.699818
																																					3.73209	3.00687	2.71143	4.50752	1.98805	5.83567	2.64212	4.69518	0.667483	2.0743
																																					3.67365	3.61811	5.69749	2.8232	7.31437	0.759412	6.5901	3.01137	3.84317	0.485942
																																					3.09457	2.19972	3.69578	2.47153	0.888383	0.864176	1.67423	1.44313	0.590051	0.438399
																																					1.77602	3.33583	4.52546	5.83247	4.56025	6.17454	3.31804	5.9257	0.915865	3.25172
																																					4.33332	2.01403	5.04923	4.52743	5.1595	3.32173	3.79873	2.64531	1.78341	0.888461
																																					4.18918	3.63372	7.34569	5.64016	6.54007	5.13701	6.16478	5.13914	3.09862	2.1045
																																					3.35396	2.96073	5.6389	6.06084	5.80443	4.19608	5.63492	5.25433	4.37812	2.44898
																																					4.79376	3.59448	3.96144	3.31245	4.73765	3.43304	3.82658	5.05149	0.861797	1.43253
																																					3.62339	3.23029	7.1303	6.04335	8.34108	6.08572	8.21083	3.61894	6.16061	2.49085
																																					3.42663	4.15091	5.83866	4.79511	5.75793	3.31449	4.92283	2.97429	2.94912	1.66143
																																					2.35349	2.01632	5.43557	3.29297	3.87248	3.65473	3.59079	4.69756	1.73275	3.98236
																																					2.90165	2.94568	3.77067	3.67189	3.47427	1.35738	4.05083	1.25344	1.15659	0.619178
																																					2.68554	3.2192	4.5173	5.47058	2.3069	3.16393	5.00223	3.43372	1.59292	1.46947
																																					1.86596	4.33549	4.62573	5.32006	4.39017	6.571	4.99468	6.16069	2.55665	3.55238
																																					3.85221	3.40035	3.0371	4.91718	2.82424	1.99357	5.55311	2.12644	1.79884	0.805623
																																					4.46677	2.60236	5.48954	4.85048	5.87836	5.63133	5.5197	4.34905	2.5884	2.09207
																																					4.01175	3.4551	7.87225	4.51012	5.52369	3.41638	5.65482	2.71075	3.18412	0.77197
																																					4.1869	3.14924	5.74948	5.5549	5.34163	3.52643	5.95061	3.4155	2.67579	1.05262
																																					2.35061	3.01587	6.94766	4.07799	7.05456	4.92258	6.49226	3.98152	3.35188	1.83386
																																					2.56172	3.22803	3.63707	4.18265	0.403268	4.15114	1.18872	2.57872	0.06929	0.844787
																																					5.6139	3.25905	4.53726	4.29505	5.54035	4.96246	4.26271	3.7068	1.25647	1.76884
																																					2.7688	3.57141	6.01594	6.65685	7.81703	6.36629	7.72961	5.32741	4.93786	2.7744
																																					2.06716	3.4211	4.28635	5.24247	3.7515	3.30456	3.16169	2.85144	1.20126	1.42964
																																					1.79298	2.51051	4.98085	4.6304	3.58274	4.95836	2.3315	4.69667	0.678883	2.37882
																																					4.47931	1.43781	3.20783	2.59562	2.43688	2.03125	1.23174	2.52992	0.364236	0.505078
																																					3.37565	2.19033	7.60531	2.85104	8.30114	1.79248	6.74875	3.7833	4.40622	1.3686
																																					2.8543	2.33514	5.66717	3.10158	2.90423	4.02363	3.30938	4.01971	2.53685	1.48042
																																					3.49806	3.88179	4.48716	4.19395	5.46151	2.96018	5.01167	4.10122	2.41346	1.81418
																																					4.92975	3.10467	4.87867	4.72599	5.50786	4.66887	5.03126	5.22287	1.82993	2.01899
																																					4.78153	2.9869	6.39436	5.09921	6.71234	2.65846	5.94777	5.01309	3.28573	2.4143
																																					3.84979	2.69303	8.40999	3.88877	6.26412	3.46951	5.32702	4.19018	2.88047	1.07533
																																					2.77087	2.42417	6.85499	4.88557	8.37166	3.9315	6.37272	3.54196	3.63184	0.807849
																																					3.35139	2.35434	4.91434	4.31126	6.71258	5.4415	5.93302	5.26253	2.61551	2.45191
																																					4.10112	2.70438	6.85509	4.86463	3.77444	2.05395	3.94397	5.16072	0.935233	1.99059
																																					3.16479	2.3191	5.71038	3.974	5.77413	1.10138	7.90055	1.96148	6.11637	0.505993
																																					2.22287	2.04558	4.99932	3.53626	2.86485	2.69258	3.34041	4.14855	1.30813	1.04194
																																					4.60468	2.63073	3.90143	3.65994	4.34439	2.50016	4.96355	2.94568	2.52614	0.683741
																																					5.17138	2.25743	5.7097	4.27128	3.12928	3.62484	4.058	3.80589	1.70633	1.02453
																																					3.79937	2.78645	6.09979	6.58156	7.30913	4.04407	6.50113	4.51342	3.55249	2.06029
																																					3.7828	2.92537	5.16658	4.39732	2.72072	3.56894	2.3051	3.21555	0.796515	0.838347
																																					2.96347	3.81929	6.00926	6.24061	5.05694	6.04153	4.5499	6.09731	1.86402	3.15979
																																					2.31487	2.2397	3.27183	3.31617	4.80098	1.73825	4.17898	1.7956	2.0234	0.460795
																																					3.29063	3.10648	5.79984	5.64002	6.28659	5.09408	6.27935	5.21324	3.08412	2.06698
																																					2.07502	1.70752	3.17543	2.83299	0.851839	1.53102	1.10601	1.92668	0.161049	0.394404
																																					2.90577	3.13496	4.75773	5.6259	3.72568	5.69107	2.80476	6.9614	0.84141	3.37562
																																					4.10004	2.8017	5.07842	3.82258	5.20435	3.57676	4.66743	2.3215	3.7537	0.470927
																																					4.28671	2.43646	6.91404	3.29151	6.51812	2.90134	5.84504	3.43341	2.66134	1.12492
																																					3.55567	2.97109	6.34892	5.5013	4.51677	3.4141	4.49048	4.87332	2.03696	2.07193
																																					1.96691	2.69325	2.63868	3.8854	0.584578	5.76699	0.385376	5.9772	0.078746	2.55385
																																					1.94298	2.13179	3.50037	3.98682	2.7989	3.60363	2.68424	4.01884	0.568908	1.52376
																																					2.81723	2.8884	4.05616	4.88941	4.20965	5.05993	5.08439	6.53449	1.29713	4.09625
																																					2.94375	2.79718	5.04239	5.86888	4.26686	6.13926	4.17	5.79195	2.29502	2.61075
																																					2.29916	2.42245	4.63524	4.28984	4.56395	3.87773	4.93999	4.26676	1.56394	1.25556
																																					2.97497	1.94557	5.00457	2.88649	5.35518	0.765959	4.51141	1.84996	2.31577	0.179129
																																					3.91861	2.65159	6.66264	4.66403	6.64172	5.64479	5.3963	4.98193	3.93973	1.81439
																																					3.58897	3.20383	6.13354	4.92099	4.54972	4.38247	3.82968	4.25173	1.34284	1.18903
																																					3.61659	2.10434	6.78986	2.38239	6.71957	2.02906	6.05054	2.21223	3.25155	0.260026
																																					4.827	2.5741	6.97747	4.82624	6.94269	4.68887	7.51443	4.28408	4.96028	1.84491
																																					2.33691	2.54656	2.48713	5.1131	1.77315	6.58357	1.99096	5.08243	0.825541	2.22014
																																					2.45788	3.28735	3.48758	5.63115	2.50861	2.11207	2.5104	4.29389	0.79427	1.13323
																																					2.62337	2.35191	3.87181	3.02604	2.81993	0.880646	2.00579	4.66909	0.894449	0.468427
																																					3.58739	2.05963	5.31458	5.99331	6.0096	4.40932	7.32479	2.57371	4.34581	2.8676
																																					2.34347	3.50814	3.62736	4.55677	2.45476	2.03938	3.06454	6.19413	0.889551	0.304745
																																					4.00068	1.68248	5.57002	4.73881	5.44699	3.43843	5.81681	2.06702	2.97614	1.14071
																																					3.7998	2.59507	6.40745	3.98843	4.97852	3.67974	4.29045	3.54691	1.53536	2.76912
																																					3.09734	3.28016	4.21766	5.10241	4.21476	5.61257	5.0808	6.11949	1.77459	1.1604
																																					3.40897	3.30566	4.153	6.01123	2.64166	4.7478	2.13786	4.73268	1.07997	2.09626
																																					3.33761	3.94973	6.96942	3.94994	6.12522	2.15598	5.3377	4.11373	3.08238	2.18288
																																					3.40355	1.39676	5.97469	2.45796	6.29432	3.80713	6.71704	3.90798	3.95394	2.33842
																																					3.02721	2.74889	4.93938	2.09184	5.98303	1.47897	6.25922	5.24231	2.88172	0.200504
																																					3.43364	1.85623	5.86666	5.02344	1.94347	5.2338	2.86418	1.75416	1.26334	2.06423
																																					2.38054	2.75937	3.29927	4.0798	3.2167	2.58888	2.91344	4.92027	1.12287	0.51248
																																					2.75341	2.24306	3.65796	5.60662	0.46425	3.96448	0.503959	2.81639	0.077516	2.91884
																																					2.39865	3.28589	2.5427	3.75191	1.31921	4.35492	1.52657	5.04555	0.542605	1.45649
																																					2.13603	2.57686	2.85342	3.03055	0.908967	3.01062	3.56644	3.74684	1.31423	1.67365
																																					3.54993	2.49121	4.82956	4.12213	4.61941	5.0723	4.50609	2.79954	1.90277	1.09741
																																					1.95925	2.29702	4.03102	4.27343	2.84996	5.47633	2.31754	3.64215	0.749234	2.47508
																																					4.47018	2.35727	7.52919	3.34667	8.42768	2.10939	6.47971	4.88834	4.00367	0.317767
																																					3.50175	1.69991	4.03437	2.7776	3.48687	2.25087	3.39446	1.98269	1.12545	0.341189
																																					3.18873	1.47757	4.99263	5.37338	4.58472	1.71145	6.4826	2.00824	5.26565	0.539432
																																					3.15249	2.21652	4.32674	2.43757	0.977683	2.94362	1.77429	4.10086	0.914105	2.86194
																																					3.05469	2.82314	4.33078	3.55562	2.43493	3.23352	3.76321	6.15128	0.928806	0.736821
																																					3.3009	2.49406	5.1882	2.62954	4.69472	0.315218	5.08086	3.82098	2.23967	0.297368
																																					3.30273	1.49897	6.4607	2.84163	6.96103	1.80426	5.70692	0.295018	2.78113	0.481609
																																					3.20137	1.6006	4.97753	6.37041	4.13721	4.51302	3.83685	2.26285	1.24762	3.39569
																																					2.62452	2.77941	4.66371	3.81217	6.63003	3.01833	3.89741	5.67731	1.45091	1.88315
																																					2.32152	2.12482	3.80006	5.4831	3.53027	4.96342	3.39034	5.36995	0.68446	2.90134
																																					3.76108	3.89236	6.76307	2.58176	6.72464	2.821	5.8746	6.09017	2.41975	0.731791
																																					3.5889	1.65421	4.95367	1.46968	7.11311	0.135535	6.76025	2.84499	4.14263	0.054084
																																					2.92807	1.92866	3.94295	4.83088	4.0281	4.70442	4.04048	0.693677	0.899485	1.25792
																																					4.12387	2.56791	7.01883	2.79344	7.02096	2.21468	5.58511	4.58723	2.60665	1.03956
																																					3.07762	2.06454	6.88422	4.42901	4.96523	5.01683	3.79317	3.7753	1.64893	2.35044
																																					4.97979	2.5601	7.20468	5.46204	7.77226	5.34377	7.29423	4.59493	5.35438	2.73885
																																					5.3431	3.97516	5.91345	5.95842	4.9357	3.01828	6.37091	5.53565	3.35187	0.847356
																																					2.15497	2.21546	4.26093	3.04649	2.03921	3.56224	3.57233	3.48176	1.14965	1.87861
																																					3.72537	2.37278	6.06351	5.55043	6.68924	5.17648	6.07536	4.50421	3.09936	1.35896
																																					2.85822	2.23398	5.10461	2.63427	5.37554	3.17865	5.38023	6.0145	2.74496	0.751721
																																					2.48174	2.8339	5.31663	4.87761	6.24252	5.52104	6.1561	4.8211	3.33568	1.9855
																																					3.76949	1.45507	3.3074	4.675	2.27605	5.10703	3.98055	3.46815	1.60545	1.72792
																																					2.32901	2.85248	4.01229	3.5945	1.64736	2.37882	1.67356	4.55805	0.394514	0.277985
																																					4.27623	2.31522	6.41714	6.23723	7.41283	6.58297	7.07202	4.40534	3.59496	3.62335
																																					3.76239	2.21173	8.20791	2.69381	5.72815	1.4741	4.43561	2.14714	2.1271	0.238542
																																					4.60999	3.03302	7.95242	5.81875	8.047	5.07247	7.84827	6.43693	4.3025	4.0991
																																					4.90391	1.89848	7.18634	4.84102	7.42134	2.44236	7.39934	1.70288	3.78929	1.88323
																																					2.34028	4.07261	3.25592	3.00207	1.64256	3.13999	1.25876	6.50045	0.344374	0.60985
																																					3.31038	2.91781	3.94646	5.18085	2.99309	4.40177	3.72761	3.93726	1.20076	3.02989
																																					3.05408	1.66088	3.85926	2.18846	3.48906	0.542109	3.44956	2.83216	0.648097	0.14274
																																					2.34048	3.34928	3.82527	3.70592	4.10031	3.71005	3.55905	5.19533	1.50075	0.716508
																																					2.88117	1.91789	4.80551	5.45172	6.06194	4.90433	4.96579	1.31127	2.72672	1.30434
																																					2.68943	1.88639	4.02725	5.15975	3.89108	4.37543	3.66949	3.17034	1.38316	1.90427
																																					2.69559	4.03573	3.79723	3.97915	2.11789	2.27629	2.59705	5.33384	0.527671	0.249506
																																					2.52647	2.79793	5.21798	3.31266	6.65722	2.95695	6.32173	4.82187	2.53488	1.16993
																																					3.3207	2.11377	6.66958	4.36038	6.79131	2.85804	6.08414	2.00155	3.1073	0.637378
																																					4.75984	2.06767	4.70298	3.95488	3.68101	4.6474	3.61894	4.52641	1.52922	1.50131
																																					4.3866	2.43819	7.33487	3.19481	7.76071	2.40746	7.05139	2.29187	3.75692	0.452806
																																					4.0838	2.52745	7.12946	5.42789	7.48948	6.54451	6.77755	4.30376	5.31845	2.63483
																																					3.85738	2.44575	6.88707	5.37902	5.57668	5.78616	4.90631	2.52599	1.93244	3.63051
																																					4.56798	3.38463	6.40022	5.65062	7.63647	6.40059	7.9481	5.87719	4.93844	3.49775
																																					3.03342	3.0005	4.65335	2.39643	3.39225	1.09261	2.906	6.23124	1.53232	0.257131
																																					2.51791	1.66294	4.73491	3.8368	3.13156	1.12915	2.97651	1.8007	0.925088	0.13829
																																					2.06898	1.53147	4.398	3.91781	2.05377	2.81773	3.81518	1.51596	2.14949	0.420186
																																					3.35074	1.69243	6.93121	4.7257	6.48433	4.07449	5.36465	2.05036	2.53956	1.97159
																																					2.47399	3.49829	4.44397	5.55611	2.2005	5.70103	2.22222	4.60122	0.467384	3.48898
																																					3.85642	3.76171	7.1205	3.24948	6.138	2.69285	6.41068	6.15157	3.85232	0.494672
																																					3.74676	2.12734	5.0591	3.31274	4.54863	2.36326	6.99572	3.23889	4.48289	0.342669
																																					2.84683	1.74949	4.16875	3.00173	4.16792	3.24461	4.64773	2.72916	2.11936	0.775935
																																					2.82928	2.01668	5.50383	4.55539	5.30067	4.63879	4.61159	4.12591	2.40297	1.96765
																																					2.95276	2.95177	4.99496	3.59975	4.80055	2.53506	3.95776	4.87972	2.02574	0.752063
																																					3.60438	1.83463	6.36368	3.81463	5.09903	1.3562	4.14946	3.30768	2.20229	0.503247
																																					3.69661	2.81061	5.083	3.70696	2.36938	0.664483	2.51728	2.40117	1.04712	0.178747
																																					2.22823	3.19884	2.66111	3.77591	2.91091	1.78434	3.23726	1.01778	1.16556	0.465713
																																					3.09004	2.07519	5.20099	3.7808	3.90737	3.24039	3.74495	2.17811	1.39895	1.21543
																																					2.72668	1.93561	3.82693	4.81184	3.14832	4.80217	4.01349	3.27781	0.832769	1.84948
																																					3.21174	2.97865	3.56288	4.32591	2.47648	3.4035	4.10445	5.56573	2.20796	1.31423
																																					3.98662	2.73697	5.59753	3.5894	6.0243	4.65965	5.1981	3.98524	2.50752	1.80657
																																					2.81059	2.13017	5.84104	5.07637	4.49392	3.27755	4.85999	4.94765	4.33058	2.96554
																																					1.61419	2.78226	2.59643	5.66824	1.40163	2.21397	2.35434	5.36504	0.726918	0.459851
																																					1.26748	2.27208	3.92684	4.21989	5.77342	2.44337	4.31004	2.50037	1.76065	0.695994
																																					2.84364	2.41946	4.32088	4.93167	3.63763	4.23999	3.41904	3.84048	0.779638	1.00346
																																					3.70012	3.09023	6.13246	5.1143	6.57942	4.51826	7.42691	4.38658	3.86208	4.51598
																																					2.69185	2.7075	3.99903	3.62368	3.85805	4.48597	4.13569	5.08973	1.51622	2.04544
																																					3.00508	1.91177	5.6512	4.67716	4.58441	6.64862	4.84701	4.15772	2.30787	2.32083
																																					2.00094	2.7262	1.96259	4.82164	1.84764	5.35816	1.79261	5.44208	0.287945	2.31901
																																					3.68609	2.75519	5.04732	4.94959	4.61611	4.08757	5.1586	5.71061	2.1644	2.77926
																																					4.50475	2.35994	6.32447	4.18252	7.2407	3.87202	9.14013	5.18641	7.57467	0.991753
																																					2.90776	2.23272	5.51009	5.69746	2.98738	5.40596	3.16343	3.33878	1.67609	1.95639
																																					3.48682	3.67392	5.37613	4.05675	4.72616	3.64766	4.66107	6.28266	1.93859	1.02354
																																					3.90819	2.30676	7.4244	4.44612	7.12291	3.25308	7.74698	3.69871	2.94961	1.12002
																																					3.50479	2.60632	7.03044	2.93459	6.84993	3.0384	5.59792	3.71983	2.61247	0.451857
																																					1.36109	3.07702	2.4583	6.17289	0.457542	6.51815	1.3867	2.77678	0.351063	3.04217
																																					4.87624	2.90789	7.22658	6.47456	7.96225	5.82719	7.8918	5.78297	3.56178	1.98313
																																					1.87558	1.80484	3.44788	3.5673	2.06981	3.29743	3.73016	2.75969	0.725261	0.69323
																																					3.92444	2.46315	5.29523	4.98853	5.73622	5.36293	6.86967	4.61402	3.01191	1.58948
																																					3.65629	3.5217	4.90524	3.85791	2.11879	3.8598	4.72355	5.05199	2.74932	2.10041
																																					3.84298	3.16837	7.50097	5.0704	8.72176	3.95389	7.41163	4.75331	5.54143	2.14685
																																					3.47399	2.08845	7.12839	4.41089	5.61102	5.56534	6.2796	4.77843	4.20409	2.13172
																																					2.78626	2.44454	6.12819	4.24921	5.65549	4.60906	4.76685	5.28154	2.17763	1.60933
																																					2.87592	3.16247	5.73959	4.90684	6.6747	6.05204	5.22536	5.7857	2.1884	2.87988
																																					3.6227	4.59794	5.64495	5.13113	5.48148	3.8469	6.01387	4.06909	3.03372	2.01153
																																					2.86082	3.33261	3.38809	5.19337	4.09265	2.76116	4.85024	2.64459	1.38979	1.15192
																																					4.41799	3.24785	5.16797	4.23618	3.10796	2.81434	3.25166	3.60658	1.78329	0.848317
																																					2.53326	2.02265	4.29477	2.97473	2.58121	4.14121	2.67667	2.95328	0.361432	0.725087
																																					4.74859	3.17986	7.72059	4.87849	7.4078	4.20895	6.77219	4.96594	3.2383	1.75566
																																					2.79726	3.53554	6.02662	5.25849	6.69914	6.039	5.32102	5.93532	2.35924	2.39945
																																					1.19667	1.30217	2.86283	1.26219	2.51639	1.05984	1.39764	0.974456	0.400647	0.179001
																																					2.89681	2.58082	5.03788	4.20962	3.72586	5.64016	7.85672	4.98068	4.21728	2.06343
																																					2.96477	2.47355	5.89448	5.49339	6.06909	6.14873	6.27894	3.8133	3.2721	2.16829
																																					3.98442	2.54881	6.18039	2.92894	7.19711	1.31383	8.4368	5.53288	5.7593	0.313942
																																					2.35366	2.12115	4.94826	6.12358	3.75955	5.50238	3.3588	2.17287	0.817787	2.07533
																																					4.56767	3.57669	7.38458	2.78712	7.05708	1.25242	6.78546	4.8975	3.79953	0.47467
																																					2.94195	1.45639	4.5164	4.96516	5.36053	4.69864	6.83418	2.39295	3.49492	3.82292
																																					2.8535	2.6972	6.63382	3.91083	7.69487	4.62001	6.51696	6.30811	4.07441	1.91115
																																					3.7495	3.07036	6.27848	4.95675	4.79126	6.14079	4.4839	5.43869	1.59484	2.75427
																																					2.47002	2.86995	3.35462	4.90034	1.57928	4.30611	2.98426	5.37156	0.522558	2.16614
																																					1.81073	2.94062	3.99682	1.52637	1.84687	2.04939	2.71951	4.59525	0.550507	0.278104
																																					1.92975	1.70062	3.95217	2.95392	1.31255	4.1495	3.97048	1.5615	1.33908	1.28647
																																					3.7103	2.1271	5.47364	3.63412	3.86198	1.98768	4.29389	4.25804	2.50508	2.07382
																																					3.39299	2.71039	6.14127	2.11633	4.58387	0.477366	3.98825	4.28362	2.03949	0.075464
																																					4.59549	1.20558	6.54487	6.14536	6.42801	5.58256	5.62153	0.792356	2.79058	2.55609
																																					3.41437	2.91869	6.98178	3.19178	6.97973	3.17983	7.03152	5.18929	2.85396	0.868924
																																					3.41961	2.19147	6.26044	3.9325	4.94022	3.06674	5.86601	3.20375	2.1624	1.15769
																																					3.72276	2.27691	5.97174	4.06913	5.53589	2.74285	6.39704	3.76854	2.04303	0.871528
																																					4.65907	2.67109	6.05251	4.54634	3.97469	3.60834	3.62124	3.83803	1.41527	0.685895
																																					2.92581	2.4271	7.31356	5.9557	8.78762	6.65724	7.67161	3.45582	3.70537	2.63401
																																					4.51699	3.98367	5.5443	2.7561	5.69016	0.627046	5.46333	5.89572	2.5799	0.161178
																																					3.57221	1.84691	6.06445	5.25285	4.15918	1.20464	5.05218	1.19661	3.19554	1.83976
																																					3.23396	2.79768	7.32957	6.15017	6.9113	3.26464	6.33028	5.20192	3.48886	2.09329
																																					3.07433	3.21177	5.91508	3.74854	5.34919	2.22565	6.68051	4.7094	3.02088	0.784504
																																					2.60618	2.31333	4.67862	5.08441	3.65217	4.84802	3.92095	2.28845	1.07676	1.96746
																																					2.5277	3.03319	6.89737	5.98811	4.20958	4.6524	6.30796	4.71969	4.2464	1.52907
																																					2.69256	3.40648	3.92113	3.0213	4.72127	2.75732	4.05959	4.95252	1.41921	1.00712
																																					2.95905	1.53411	5.70192	4.59122	3.36302	3.95341	7.55452	2.83242	3.82797	1.26921
																																					3.36692	2.43598	4.89572	5.17679	4.96624	4.18743	5.23794	3.17691	1.84776	0.919226
																																					1.9164	2.80488	4.75514	2.53124	5.85306	2.80694	5.48185	3.83583	1.65182	0.727354
																																					3.11823	2.60602	2.47656	3.8297	3.22019	3.93098	3.5749	3.15992	1.32631	1.04124
																																					3.26957	2.03235	4.14757	1.45575	2.12562	1.25284	1.97669	3.19161	0.482642	0.23952
																																					3.23915	1.72347	6.06362	5.41063	6.09819	4.13041	8.39926	1.55233	5.17427	1.50964
																																					4.91336	3.06791	6.27588	4.1648	6.52532	4.86278	7.20701	4.56072	4.043	2.38596
																																					4.45817	2.56482	6.93282	3.44614	6.70896	2.99101	6.77842	5.88018	2.92391	0.738638
																																					3.11025	2.15682	5.06071	4.03311	6.34395	4.45831	7.13546	3.07139	5.58851	1.81369
																																					3.30899	2.49326	4.87406	3.59391	6.26563	2.82126	6.0145	4.65623	2.52062	0.857901
																																					3.96035	2.36835	5.07867	4.54292	4.3225	4.34381	3.88196	2.55903	1.52827	0.660746
																																					2.52436	3.39532	5.56812	6.03111	6.93889	6.38581	6.8112	2.94972	2.77427	2.7526
																																					4.01363	3.89739	5.10146	3.2373	6.20202	2.51569	6.21656	6.08701	3.56723	1.05408
																																					2.96925	2.01193	4.36501	4.29162	3.55928	1.67735	3.44585	3.82805	0.919455	0.442333
																																					1.87109	2.18979	6.93966	3.81097	5.35387	2.06019	6.59434	2.45341	2.68966	0.421479
																																					3.78415	2.86845	5.28105	4.84749	4.55675	6.07804	4.67058	2.99114	1.58525	2.90576
																																					4.89018	3.49823	2.725	5.25308	1.29713	3.6012	2.5865	6.15007	0.426855	2.0489
																																					3.87074	3.2401	6.77319	4.4187	6.41796	5.27603	5.27824	4.06723	2.84388	2.57664
																																					2.72947	2.75843	6.25102	4.95168	6.75519	5.44116	6.04217	5.15957	2.66993	2.17655
																																					2.65384	3.12169	5.60456	3.60539	5.12435	3.90167	5.58322	5.40511	2.42524	0.947404
																																					2.05998	2.04019	4.03852	4.31253	5.10283	4.73862	6.61999	3.96017	2.60485	1.82187
																																					3.12917	3.21729	3.55037	3.71452	2.81096	3.96049	4.92456	5.07011	1.53491	1.1415
																																					3.75304	2.20442	5.72083	4.2	4.55416	4.89759	8.24561	4.53336	5.00349	1.99436
																																					4.03527	2.76052	6.58236	3.67347	4.77027	1.16646	5.25038	4.57782	3.28182	0.755571
																																					1.63245	1.86156	6.36509	3.69192	3.87093	3.58094	4.08285	3.30511	2.11267	0.627327
																																					4.51514	1.98524	2.94486	4.07742	2.53983	3.08899	2.94394	2.81854	0.599603	0.814427
																																					2.80544	2.71209	6.00435	2.90712	3.23642	2.67204	4.03486	3.35036	1.58487	0.523763
																																					3.09227	2.23441	4.90574	4.18862	4.34544	0.942834	4.1311	3.26102	1.21207	0.195474
																																					4.34422	2.35977	4.68156	2.927	5.16533	2.86701	6.84338	2.94892	3.01897	0.913416
																																					6.0964	1.85627	6.06443	3.77375	5.57411	2.91039	7.51288	3.49319	4.25047	0.669117
																																					4.81128	1.91016	5.62032	3.72638	2.72977	5.16418	5.73166	3.52703	3.30087	1.6311
																																					3.06098	2.00137	5.19902	3.93388	6.67027	3.54029	7.03533	4.01497	4.68213	0.731357
																																					3.09402	2.10544	5.94322	3.57731	6.07824	2.60379	5.67255	3.51416	2.8678	0.445303
																																					3.91087	1.50807	5.58518	4.87925	3.54094	2.29575	4.01008	2.55051	1.70337	0.740625
																																					4.34581	2.45046	6.56603	3.35504	6.95674	1.86532	6.83194	2.92958	3.48837	0.617769
																																					3.72034	1.60725	5.80323	4.00596	4.50721	3.73005	3.95648	2.10461	1.64007	0.957543
																																					1.8097	3.09652	3.41033	4.78436	3.49599	3.12821	1.75001	3.72452	0.37951	0.850239
																																					2.64261	2.88737	4.48572	5.20741	4.25235	4.52449	5.06543	3.93123	2.40594	2.82693
																																					3.59406	3.21759	6.48294	3.98289	4.4266	4.43189	3.9786	4.74193	1.41305	2.44684
																																					2.10615	3.28109	1.49646	5.92444	0.651775	6.43862	1.07916	5.8432	0.119555	2.89827
																																					2.75805	2.66819	5.64568	3.98453	7.0278	4.82136	6.02297	3.22053	3.09983	1.39994
																																					2.37685	2.53262	6.66227	4.37519	4.5646	3.8385	7.30983	5.4507	3.5678	2.39102
																																					4.19883	2.75035	8.17403	3.67091	4.94219	2.98446	9.24099	3.75072	6.56571	1.86529
																																					2.0645	2.42153	3.99462	4.47373	3.67522	3.79791	4.89979	3.59727	1.07594	2.5032
																																					4.1534	3.05873	4.87361	4.90096	4.31937	3.23629	8.24273	3.12506	5.03571	1.23113
																																					3.28011	1.94347	4.07523	3.39269	5.95174	0.943584	7.28777	1.3883	4.7836	0.680504
																																					5.07469	3.00705	4.68178	4.33946	4.26945	2.67034	3.8133	3.98196	1.51904	0.62527
																																					3.46991	4.42669	7.34208	4.99457	7.8047	5.25678	7.76621	9.79575	4.92367	5.89644
																																					2.05203	3.49239	5.24133	5.89593	6.11869	5.84244	5.18066	4.88249	2.22805	1.85004
																																					4.4133	1.96506	4.73281	4.00454	5.12746	0.89755	4.67959	3.5253	1.1099	0.580628
																																					3.61016	2.00784	8.08987	4.15879	5.83401	4.97621	6.29664	4.60695	2.57961	1.35648
																																					2.77539	3.55699	4.07768	4.58642	2.37072	5.26516	5.46034	5.2092	5.49284	2.78344
																																					3.87511	1.95884	5.07779	3.16316	4.91728	4.33758	5.0011	4.25539	1.97424	2.08736
																																					3.77004	1.45207	6.34999	2.26514	3.08571	0.515208	3.2194	1.25102	0.743213	0.232784
																																					4.12089	2.25284	6.05145	4.10131	4.69273	4.38789	4.96922	4.16812	2.60957	1.28107
																																					2.4906	2.97739	5.95726	4.29351	3.68602	4.44597	4.11946	5.35746	2.61638	1.89095
																																					3.96355	3.97624	5.02432	5.01567	5.18191	6.12042	4.51803	6.38875	2.05089	4.18366
																																					4.06	1.68028	6.16938	2.012	5.41308	0.283803	5.3656	0.943509	2.82538	0.090582
																																					3.4583	4.39279	6.75263	5.96144	5.59554	4.76444	8.39746	4.62244	4.05592	3.33613
																																					3.23989	3.40537	4.36254	5.5504	1.97823	5.98982	1.86837	5.18146	0.756426	2.11786
																																					2.94447	2.7733	5.76129	5.81313	6.10697	4.65982	7.3384	5.68673	4.14338	2.87238
																																					4.55862	2.1445	4.82543	2.32536	2.6089	3.14906	2.50655	3.2637	0.649753	0.766722
																																					3.41303	3.17122	6.97095	5.73444	7.21933	3.87088	9.09888	4.34184	3.65367	1.40283
																																					3.21694	3.94207	6.29446	5.02518	6.69132	2.79797	7.72264	3.2227	3.50006	0.733528
																																					2.26493	2.45091	4.92382	4.90999	4.7596	4.88305	4.78853	4.77552	2.33683	1.67152
																																					2.85923	2.91821	4.25831	5.16387	3.48804	1.88643	4.87196	4.21679	1.15309	1.09687
																																					3.34983	2.58816	4.05277	3.75095	3.04044	3.75668	2.78948	4.28693	1.16343	1.09586
																																					4.29108	2.4221	6.17336	3.77264	6.74212	1.25393	5.09389	1.48553	2.67875	0.196859
																																					4.0949	3.70889	5.52987	5.23242	6.08337	5.21676	6.76763	5.19785	7.41744	2.60765
																																					3.36846	2.40141	8.05859	3.31351	7.87946	1.46869	7.95179	1.54908	4.91777	0.212756
																																					3.28608	2.26541	5.87985	3.81449	6.29832	2.1615	6.32968	1.98848	2.86624	0.224411
																																					2.47864	3.2656	6.84546	4.87379	6.94828	4.98116	5.23696	5.64477	2.77581	2.67372
																																					4.26682	3.23389	4.02236	4.79115	3.0497	5.02448	3.58469	5.19731	0.943284	1.84133
																																					3.3476	2.00759	6.41118	3.33312	6.41016	1.63766	6.89985	1.57957	5.03473	0.145351
																																					3.74687	3.42403	3.83084	5.34928	2.8436	5.23217	3.34857	4.46137	0.590818	1.23235
																																					4.48402	1.71176	5.68846	4.42883	4.87941	0.481299	4.94298	2.99628	1.82236	0.724476
																																					2.50409	2.17485	6.80213	2.81993	6.85523	1.13067	7.12161	2.66648	5.62677	0.633106
																																					3.55781	3.72607	6.82859	4.47866	3.86571	2.44808	5.68465	2.80667	3.27981	1.11483
																																					4.49452	0.78576	5.47579	1.39693	5.47752	0.773574	6.35327	1.15517	2.21667	0.242816
																																					4.96837	3.20697	6.90774	4.77325	7.00016	2.16392	6.60171	2.20477	3.04415	0.633571
																																					2.11853	3.98241	6.299	4.77449	5.25583	4.56394	7.14558	3.9224	4.02682	1.1139
																																					1.37078	1.77159	3.82811	3.63512	3.74676	4.22406	3.91277	4.43154	0.872553	1.08366
																																					3.49871	3.65635	3.64092	5.13788	2.33302	5.79166	3.62647	5.54935	1.31284	2.17252
																																					3.90715	2.9641	6.57736	5.97893	7.31095	3.99134	6.30847	4.66938	2.98114	2.08729
																																					4.04763	1.56008	5.54161	3.97591	4.46819	0.242084	7.67064	2.30961	5.65259	0.838508
																																					4.90746	2.02091	6.01012	4.79431	4.11055	4.8522	3.01897	4.62883	0.799253	1.63877
																																					3.78444	3.90801	7.11968	5.60004	6.39447	5.26448	6.30823	6.62884	4.44301	3.29299
																																					3.93968	2.34338	5.58562	3.52165	4.75375	1.59784	4.43459	2.18228	2.21586	0.584193
																																					1.31991	2.37848	7.01866	5.32071	5.31773	2.96883	6.27136	3.34765	2.78212	0.71642
																																					2.58347	3.82387	2.15416	5.45775	2.13619	3.62557	2.00967	4.08218	0.277152	1.28913
																																					3.41535	3.79401	5.44437	4.32859	3.84246	4.61024	3.31009	4.1806	1.82908	3.1517
																																					3.94844	2.91587	8.41173	3.72496	6.69683	4.18341	7.77612	5.22277	4.51699	2.55223
																																					4.59612	2.75807	5.15205	4.14178	3.13775	3.17822	3.20906	3.20055	1.26033	0.574344
																																					4.84443	2.58568	7.58164	5.30044	8.32253	5.84423	8.75787	6.60489	6.5983	3.52238
																																					3.74609	2.83021	3.81257	4.27155	5.92556	3.95256	6.81093	5.25397	4.79415	1.99592
																																					3.43751	2.87698	6.42601	5.32705	6.63757	4.31503	6.13764	5.16728	2.45151	1.79527
																																					5.25854	3.01053	5.59551	5.52341	3.49644	4.45683	5.29451	4.94318	2.82751	2.17699
																																					4.25025	1.50564	6.45518	3.39274	5.24188	2.99755	9.1245	3.1207	4.34862	0.926303
																																					2.2302	2.83289	3.84531	4.46203	3.50868	4.69644	3.49987	4.71097	1.43477	1.66816
																																					4.00542	4.1105	5.25647	5.74427	3.4397	4.27335	4.97103	4.20486	1.52351	1.77766
																																					1.94501	2.29461	8.04769	3.95715	2.32622	2.02286	7.15627	3.82097	4.45675	1.00676
																																					4.89465	1.45291	7.21455	2.96724	5.76125	2.24847	5.78537	1.81779	4.63428	0.364909
																																					3.20115	2.27825	4.90241	5.4397	5.51338	2.79996	6.02187	5.40838	1.82489	2.73327
																																					3.45583	2.03069	5.42178	3.17503	2.94851	4.82428	2.97346	4.09544	1.03907	1.73712
																																					3.63401	2.28407	5.63449	5.38081	5.49022	0.840201	5.90088	2.59316	2.52246	1.07087
																																					3.22447	1.76401	5.03918	3.15286	3.43261	2.15905	4.14724	2.37365	2.09987	0.24062
																																					1.89588	3.20439	3.07013	4.88377	2.75491	2.08004	2.35394	1.8614	0.445409	0.892585
																																					2.6072	3.80742	1.97739	5.58424	1.24847	6.48072	1.51086	6.56328	0.290306	3.92368
																																					2.5734	2.98605	5.94447	5.00564	3.85639	3.78914	3.47115	3.55957	0.95836	1.14757
																																					2.3514	2.037	4.87076	3.097	5.72213	5.04331	4.24314	5.55941	2.10474	3.02137
																																					2.81901	2.89086	3.70875	5.47138	4.78808	4.03782	4.80037	4.43243	1.67749	1.60241
																																					4.51098	1.56759	7.12892	3.03844	7.03645	1.62096	5.81329	2.04946	3.33034	0.261711
																																					3.06554	2.38413	8.82677	4.46743	1.4336	4.29272	6.90936	4.27432	4.65153	1.33874
																																					3.18769	2.59886	5.68795	4.8381	4.65791	5.51699	6.37471	5.41775	3.18393	1.94729
																																					3.33735	2.22017	5.61657	2.84469	5.63877	2.48375	6.63572	2.75345	2.91514	0.468114
																																					4.05244	2.71804	7.33141	4.49676	5.37993	4.32182	7.41581	4.06031	4.59568	1.13435
																																					3.80069	3.75629	5.61792	5.83899	7.14342	6.50178	6.20829	5.44077	2.80331	2.3274
																																					4.58127	1.896	6.80092	3.33433	7.0882	2.27736	8.22827	3.5109	6.53178	0.87208
																																					3.46428	3.40712	4.53041	5.74258	5.15845	4.86084	5.67964	4.05561	1.91391	2.02205
																																					3.45424	2.5174	5.79678	2.09926	4.22709	1.53022	3.58441	1.07231	1.52452	0.152248
																																					2.56784	3.19022	4.52293	5.39986	4.38486	3.44954	4.63838	4.7698	1.80025	1.62569
																																					3.35471	1.84499	6.30748	1.54681	7.15245	0.252173	6.54717	0.857185	3.33391	0.125783
																																					3.61805	3.28407	4.93379	3.80095	6.96697	4.2955	6.83732	4.83647	3.18637	1.58058
																																					4.74715	2.42455	7.428	3.65423	6.98954	4.02393	8.04214	4.03276	5.05296	1.03886
																																					4.11438	4.58621	6.44605	5.36849	6.51734	4.90307	6.66625	4.89102	2.80568	2.28256
																																					3.86076	2.5405	6.43246	5.05956	6.16754	2.0939	8.25853	2.93074	5.69566	0.686971
																																					2.55208	2.19387	6.33777	3.48657	2.75118	3.53974	4.24444	4.23614	1.32147	1.39512
																																					3.18285	2.63643	4.72867	4.85347	2.79859	4.69528	2.08229	3.57531	0.556012	0.870661
																																					3.97977	2.93244	6.8134	4.39892	7.84253	3.53605	6.67582	4.39316	3.7482	1.63617
																																					1.99201	1.9721	3.88284	3.47272	4.88605	3.48376	8.86541	4.29726	6.32218	1.7169
																																					4.36999	2.42803	6.9966	4.04895	6.58971	2.7633	7.16414	3.30464	4.17695	1.17044
																																					3.28843	2.39372	5.76385	4.02196	4.5787	3.95618	7.56667	3.72349	4.8288	0.606821
																																					1.12466	3.6343	1.33685	5.16865	1.07265	2.60255	1.43664	4.47591	0.234501	2.15225
																																					4.7776	1.00598	5.27816	1.60583	6.57255	2.02233	8.27794	1.77964	4.11637	0.270708
																																					3.73018	2.16607	5.07343	4.03229	1.71712	2.39668	2.86542	1.94437	0.741747	0.405992
																																					2.56118	1.88264	6.71549	6.44246	3.09699	1.7557	4.56442	2.91791	1.41543	2.55053
																																					2.28214	2.65288	3.12478	4.73561	2.676	4.42299	3.73246	4.41053	0.881195	1.19535
																																					3.73529	2.4121	7.53415	3.34856	5.14416	1.57691	6.42412	1.77222	3.66805	0.212009
																																					3.22886	2.29787	6.05667	3.35089	2.99588	4.62092	3.96331	4.65476	2.1573	2.20742
																																					4.772	2.21555	4.70251	3.71562	2.63817	1.61164	3.83794	3.31415	1.55454	0.743041
																																					2.97293	1.97089	6.50511	2.12423	5.78476	1.94909	4.88524	2.61509	2.29042	0.511063
																																					4.50724	1.52487	6.48195	3.54223	7.41755	0.710614	6.30204	1.44742	3.65806	0.190299
																																					2.27697	2.96388	7.10671	4.35396	5.46319	3.72431	5.57613	5.23245	3.06164	3.3559
																																					4.20902	3.7543	7.81484	4.48108	7.32499	2.83293	7.78064	3.897	4.43746	1.53087
																																					2.96678	3.18206	5.29982	3.20124	5.2162	4.1198	6.57362	4.03157	3.46481	1.63315
																																					4.00117	3.03025	4.11681	4.87734	1.90989	4.03929	1.64409	4.67184	0.472592	1.72338
																																					1.6867	2.50388	1.9627	3.01696	2.08838	0.436055	1.84008	3.19604	0.772392	0.723253
																																					2.49283	2.02169	5.25778	3.53825	5.69646	2.8184	8.01473	2.72692	4.59716	0.245982
																																					2.2596	1.96462	7.57824	4.72399	3.6151	2.01771	6.23231	3.00391	2.85082	0.662205
																																					2.41484	3.96299	4.09863	5.38873	2.76715	2.85489	1.78618	2.69044	0.391218	1.38117
																																					1.99599	2.78413	3.50759	3.07694	3.58402	2.71328	3.8121	3.19377	2.02109	0.994869
																																					4.49358	3.50968	7.59108	5.44747	6.60552	6.2184	7.35619	6.04899	3.62354	2.28791
																																					3.4772	3.05712	5.51368	4.8036	6.46042	5.00294	7.14349	5.8239	3.5675	2.46226
																																					4.01091	4.41191	7.07065	4.38045	5.66453	2.97528	6.59479	4.8997	2.64867	2.83944
																																					2.31551	2.58431	2.78008	4.54947	2.21779	3.39195	2.33288	5.25786	0.310922	2.02191
																																					2.63935	3.67803	5.19921	5.25753	4.74901	5.30718	3.50543	5.59015	2.12621	2.2168
																																					3.57891	3.22642	5.56581	5.55625	5.54672	3.35998	6.48284	3.5415	2.99266	1.13921
																																					3.1611	2.04075	5.76998	2.96125	4.16294	1.96096	7.00684	3.93209	3.5172	1.41608
																																					4.9588	2.58159	5.91423	3.33302	7.40261	2.34843	6.43521	3.97882	3.6401	0.64441
																																					3.6778	2.28122	5.20549	4.24444	5.81863	4.36566	8.02315	4.75571	4.81292	1.905
																																					3.66452	3.79689	4.84439	5.97102	6.29322	5.23966	6.77071	5.16891	4.24236	2.88661
																																					2.43323	2.01321	3.74907	4.60632	4.208	4.36996	4.0501	5.74071	1.45607	2.44204
																																					2.59089	3.05388	4.33285	3.64835	6.60604	3.96429	5.48024	3.1658	2.69733	0.98943
																																					3.40669	2.68578	5.08909	3.15309	3.88462	2.17143	3.33641	2.61122	1.66794	1.23505
																																					3.08841	3.27039	4.86695	4.96953	5.03594	2.03154	4.92579	2.84334	1.8012	0.873026
																																					2.87933	0.963474	6.02827	0.465818	3.16851	0.08692	2.63013	0.236707	0.760774	0.015355
																																					1.70363	3.50449	2.19862	4.04779	1.64256	4.4452	1.71818	6.34896	0.271545	5.5654
																																					4.19705	1.20239	7.72651	1.5655	6.71695	0.618333	4.96729	1.68311	2.96238	0.192825
																																					2.40381	2.10158	3.98114	3.38779	3.40376	2.10437	3.56563	2.9317	0.500802	0.713256
																																					3.39576		6.7602		7.76796		6.15664		2.92149

[truncated: 5 more sheets: Fig. S5, Fig. S6, Fig. S7, Fig. S8, Fig. S9]
